# Supplementary material for: Crystal structure of dimethyl N,N′-[(ethyne-1,2-di­yl)bis­(1,4-phenyl­enecarbon­yl)]bis­(l-alaninate)
Source: Acta Crystallogr E Crystallogr Commun. 2019 May 10;75(Pt 6):751–4. doi: 10.1107/S2056989019005826 (PMC6658949; doi:10.1107/S2056989019005826)
Supplement: Supplementary file 1 [file e-75-00751-sup1.cif]

##############################################################################
#                                                                            #
# This CIF contains the data in a paper accepted for publication in          #
# Acta Crystallographica Section E. It conforms to the requirements of       #
# Notes for Authors for Acta Crystallographica Section E, and has been       #
# peer reviewed under the auspices of the IUCr Commission on Journals.       #
#                                                                            #
# Full details of the Crystallographic Information File format               #
# are given in the paper "The Crystallographic Information File (CIF):       #
# a New Standard Archive File for Crystallography" by S. R. Hall, F. H.      #
# Allen and I. D. Brown [Acta Cryst. (1991), A47, 655-685].                  #
#                                                                            #
# The current version of the core CIF dictionary is obtainable from          #
# ftp://ftp.iucr.org/pub/cif_core.dic.                                       #
#                                                                            #
# Software is freely available for graphical display of the structure(s)     #
# in this CIF. For information consult the CIF software page                 #
# http://www.iucr.org/resources/cif/software.                                #
#                                                                            #
# This file may be used for bona fide research purposes within the           #
# scientific community so long as proper attribution is given to the journal # 
# article from which it was obtained.                                        #
#                                                                            #
##############################################################################
data_I
_database_code_depnum_ccdc_archive 'CCDC 1912918'
_audit_creation_method     'SHELXL-2014/7'
_journal_date_recd_electronic     2018-11-14
_journal_date_accepted     2019-04-28
_journal_name_full     'Acta Crystallographica, Section E'
_journal_year     2019
_journal_volume     75
_journal_issue      6
_journal_page_first     751
_journal_page_last     754
_journal_paper_category     GO
_journal_paper_doi     10.1107/S2056989019005826
_journal_coeditor_code     ZP2034
_publ_contact_author_name     'Edwin Weber'
_publ_contact_author_address
;
Institut f\"ur Organische Chemie
TU Bergakademie Freiberg
Leipziger Strasse 29
D-09596 Freiberg/Sachsen
Germany
;
_publ_contact_author_email     'edwin.weber@chemie.tu-freiberg.de'
_publ_contact_author_fax     '+493731393170'
_publ_contact_author_phone     '+493731392386'
_publ_section_title
;\
Crystal structure of dimethyl
<i>N</i>,<i>N</i>'-[(ethyne-1,2-diyl)bis(1,4-phenylenecarbonyl)]bis(<i>L</i>-\
alaninate)
;
loop_
    _publ_author_name
    _publ_author_footnote
    _publ_author_address
    'Ei\&smann, Frank' .
;
TU Bergakademie Freiberg
Leipziger Str. 29
D-09596 Freiberg/Sachsen
Germany
;
    'Seichter, Wilhelm' .
;
TU Bergakademie Freiberg
Leipziger Str. 29
D-09596 Freiberg/Sachsen
Germany
;
    'Weber, Edwin' .
;
TU Bergakademie Freiberg
Leipziger Str. 29
D-09596 Freiberg/Sachsen
Germany
;
_publ_section_synopsis
;
The title compound shows a molecular framework with the diphenylethyne unit
slightly deviating from planarity and the <i>L</i>-alanine moieties adopting a
distorted helical conformation. The crystal structure features a
two-dimensional network supported by N---H...O and C---H...O hydrogen bonding.
;
_chemical_name_systematic
;\
<i>N</i>,<i>N</i>'-[(Ethyne-1,2-diyl)bis(1,4-phenylenecarbonyl)]\
bis(<i>L</i>-alaninate)
;
_chemical_name_common     ?
_chemical_formula_moiety     'C24 H24 N2 O6'
_chemical_formula_sum     'C24 H24 N2 O6'
_chemical_formula_iupac     'C24 H24 N2 O6'
_chemical_formula_weight     436.45
_chemical_melting_point     ?
_chemical_absolute_configuration     rm
_space_group_crystal_system     monoclinic
_space_group_name_H-M_alt     'P 21'
_space_group_name_Hall     'P 2yb'
loop_
    _space_group_symop_operation_xyz
    'x, y, z'
    '-x, y+1/2, -z'
_cell_length_a     4.9409(4)
_cell_length_b     39.015(3)
_cell_length_c     5.8447(4)
_cell_angle_alpha     90
_cell_angle_beta     100.905(3)
_cell_angle_gamma     90
_cell_volume     1106.34(14)
_cell_formula_units_Z     2
_cell_measurement_reflns_used     2881
_cell_measurement_theta_min     3.55
_cell_measurement_theta_max     26.53
_cell_measurement_temperature     153(2)
_exptl_crystal_description     irregular
_exptl_crystal_colour     colourless
_exptl_crystal_size_max     0.25
_exptl_crystal_size_mid     0.18
_exptl_crystal_size_min     0.13
_exptl_crystal_density_diffrn     1.310
_exptl_crystal_density_meas     ?
_exptl_crystal_density_method     ?
_exptl_crystal_F_000     460
_exptl_absorpt_coefficient_mu     0.095
_exptl_absorpt_correction_type     multi-scan
_exptl_absorpt_process_details
;
(SADABS; Bruker, 2008)
;
_exptl_absorpt_correction_T_min     0.9769
_exptl_absorpt_correction_T_max     0.9882
_diffrn_ambient_temperature     153(2)
_diffrn_source     'sealed x-ray tube'
_diffrn_radiation_type     MoK\a
_diffrn_radiation_wavelength     0.71073
_diffrn_measurement_device_type     'Bruker APEXII CCD area-detector'
_diffrn_measurement_device     'four-circle Kappa'
_diffrn_measurement_method     '\f and \w scans'
_diffrn_detector_area_resol_mean     ?
_diffrn_reflns_number     10506
_diffrn_reflns_av_R_equivalents     0.0344
_diffrn_reflns_av_unetI/netI     0.0613
_diffrn_reflns_theta_min     2.088
_diffrn_reflns_theta_max     28.519
_diffrn_reflns_theta_full     25.242
_diffrn_measured_fraction_theta_max     0.994
_diffrn_measured_fraction_theta_full     0.999
_diffrn_reflns_limit_h_min     -4
_diffrn_reflns_limit_h_max     6
_diffrn_reflns_limit_k_min     -52
_diffrn_reflns_limit_k_max     49
_diffrn_reflns_limit_l_min     -7
_diffrn_reflns_limit_l_max     7
_refine_special_details
;
 Refined as a 2-component inversion twin.
;
_reflns_number_total     5192
_reflns_number_gt     3859
_reflns_threshold_expression     'I > 2\s(I)'
_refine_ls_structure_factor_coef     Fsqd
_refine_ls_matrix_type     full
_refine_ls_R_factor_all     0.0785
_refine_ls_R_factor_gt     0.0545
_refine_ls_wR_factor_gt     0.1143
_refine_ls_wR_factor_ref     0.1247
_refine_ls_goodness_of_fit_ref     1.004
_refine_ls_restrained_S_all     1.004
_refine_ls_number_reflns     5192
_refine_ls_number_parameters     302
_refine_ls_number_restraints     3
_refine_ls_hydrogen_treatment     mixed
_refine_ls_weighting_scheme     calc
_refine_ls_weighting_details
              'w=1/[\s^2^(Fo^2^)+(0.0519P)^2^+0.3338P] where P=(Fo^2^+2Fc^2^)/3'
_atom_sites_solution_hydrogens     mixed
_atom_sites_solution_primary     ?
_atom_sites_solution_secondary     ?
_refine_ls_shift/su_max     0.000
_refine_ls_shift/su_mean     0.000
_refine_diff_density_max     0.164
_refine_diff_density_min     -0.233
_refine_ls_extinction_method     none
_refine_ls_extinction_coef     .
_refine_ls_abs_structure_details
;
 Refined as an inversion twin
;
loop_
    _atom_type_symbol
    _atom_type_description
    _atom_type_scat_dispersion_real
    _atom_type_scat_dispersion_imag
    _atom_type_scat_source
    'C' 'C' 0.0033 0.0016
                         'International Tables Vol C Tables 4.2.6.8 and 6.1.1.4'
    'H' 'H' 0.0000 0.0000
                         'International Tables Vol C Tables 4.2.6.8 and 6.1.1.4'
    'N' 'N' 0.0061 0.0033
                         'International Tables Vol C Tables 4.2.6.8 and 6.1.1.4'
    'O' 'O' 0.0106 0.0060
                         'International Tables Vol C Tables 4.2.6.8 and 6.1.1.4'
_computing_data_collection
;
APEX2 (Bruker, 2014)
;
_computing_cell_refinement
;
SAINT (Bruker, 2014)
;
_computing_data_reduction
;
SAINT (Bruker, 2014)
;
_computing_structure_solution
;
SHELXS (Sheldrick, 2015a)
;
_computing_structure_refinement
;
SHELXL2014 (Sheldrick, 2015b)
;
_computing_molecular_graphics
;
ORTEP-3 for Windows (Farrugia, 2012)
;
_computing_publication_material
;
SHELXTL (Sheldrick, 2008)
;
loop_
    _atom_site_type_symbol
    _atom_site_label
    _atom_site_fract_x
    _atom_site_fract_y
    _atom_site_fract_z
    _atom_site_U_iso_or_equiv
    _atom_site_adp_type
    _atom_site_calc_flag
    _atom_site_occupancy
    _atom_site_disorder_assembly
    _atom_site_disorder_group
    O O1 -0.3228(6) 0.27103(7) 1.3737(5) 0.0359(7) Uani d 1 . .
    O O2 -0.1565(8) 0.36026(8) 1.6451(5) 0.0492(9) Uani d 1 . .
    O O3 0.0032(6) 0.34262(6) 1.3334(5) 0.0351(7) Uani d 1 . .
    O O4 0.6614(6) 0.01503(7) 0.0365(6) 0.0438(8) Uani d 1 . .
    O O5 0.5951(6) -0.06167(7) -0.1874(5) 0.0332(6) Uani d 1 . .
    O O6 0.4374(6) -0.05575(7) 0.1439(5) 0.0372(7) Uani d 1 . .
    N N1 0.1280(7) 0.27972(8) 1.5074(6) 0.0262(7) Uani d 1 . .
    H H1 0.301(4) 0.2773(9) 1.489(6) 0.016(9) Uiso d 1 . .
    N N2 0.2024(7) 0.00595(8) -0.0317(6) 0.0275(7) Uani d 1 . .
    H H2 0.039(5) 0.0127(12) -0.002(8) 0.044(13) Uiso d 1 . .
    C C1 0.3251(9) 0.31396(11) 1.8526(7) 0.0395(10) Uani d 1 . .
    H H1A 0.3866 0.2931 1.9401 0.059 Uiso calc 1 . .
    H H1B 0.2791 0.3314 1.9594 0.059 Uiso calc 1 . .
    H H1C 0.4728 0.3225 1.7771 0.059 Uiso calc 1 . .
    C C2 0.0727(8) 0.30608(9) 1.6691(7) 0.0279(8) Uani d 1 . .
    H H2A -0.0708 0.2968 1.7520 0.034 Uiso calc 1 . .
    C C3 -0.0422(8) 0.33900(9) 1.5482(7) 0.0283(8) Uani d 1 . .
    C C4 -0.1041(10) 0.37401(11) 1.2158(7) 0.0420(11) Uani d 1 . .
    H H4A -0.2869 0.3789 1.2501 0.063 Uiso calc 1 . .
    H H4B -0.1182 0.3713 1.0473 0.063 Uiso calc 1 . .
    H H4C 0.0206 0.3931 1.2708 0.063 Uiso calc 1 . .
    C C5 -0.0835(8) 0.26402(9) 1.3680(7) 0.0251(8) Uani d 1 . .
    C C6 -0.0077(8) 0.23641(9) 1.2131(7) 0.0272(9) Uani d 1 . .
    C C7 0.2173(9) 0.21521(9) 1.2828(7) 0.0299(9) Uani d 1 . .
    H H7 0.3311 0.2183 1.4316 0.036 Uiso calc 1 . .
    C C8 0.2781(8) 0.18931(10) 1.1366(7) 0.0312(9) Uani d 1 . .
    H H8 0.4310 0.1746 1.1878 0.037 Uiso calc 1 . .
    C C9 0.1184(8) 0.18472(9) 0.9175(7) 0.0293(8) Uani d 1 . .
    C C10 -0.1098(9) 0.20622(10) 0.8463(8) 0.0356(10) Uani d 1 . .
    H H10 -0.2211 0.2035 0.6960 0.043 Uiso calc 1 . .
    C C11 -0.1735(9) 0.23150(10) 0.9951(7) 0.0320(9) Uani d 1 . .
    H H11 -0.3313 0.2455 0.9477 0.038 Uiso calc 1 . .
    C C12 0.1832(9) 0.15849(9) 0.7647(7) 0.0309(9) Uani d 1 . .
    C C13 0.2348(9) 0.13652(10) 0.6362(7) 0.0327(9) Uani d 1 . .
    C C14 0.2895(9) 0.10953(10) 0.4845(7) 0.0308(9) Uani d 1 . .
    C C15 0.5208(9) 0.08859(11) 0.5503(8) 0.0402(11) Uani d 1 . .
    H H15 0.6465 0.0928 0.6918 0.048 Uiso calc 1 . .
    C C16 0.5651(9) 0.06161(11) 0.4073(8) 0.0414(11) Uani d 1 . .
    H H16 0.7246 0.0477 0.4506 0.050 Uiso calc 1 . .
    C C17 0.3828(8) 0.05450(9) 0.2040(7) 0.0275(8) Uani d 1 . .
    C C18 0.1575(9) 0.07580(10) 0.1360(8) 0.0353(10) Uani d 1 . .
    H H18 0.0335 0.0716 -0.0065 0.042 Uiso calc 1 . .
    C C19 0.1123(9) 0.10325(10) 0.2755(8) 0.0366(10) Uani d 1 . .
    H H19 -0.0417 0.1179 0.2269 0.044 Uiso calc 1 . .
    C C20 0.4274(8) 0.02379(9) 0.0616(7) 0.0287(9) Uani d 1 . .
    C C21 0.2291(10) -0.01405(12) -0.4265(7) 0.0432(11) Uani d 1 . .
    H H21A 0.0730 0.0008 -0.4902 0.065 Uiso calc 1 . .
    H H21B 0.2231 -0.0348 -0.5222 0.065 Uiso calc 1 . .
    H H21C 0.4019 -0.0018 -0.4272 0.065 Uiso calc 1 . .
    C C22 0.2127(8) -0.02395(9) -0.1792(6) 0.0266(8) Uani d 1 . .
    H H22 0.0349 -0.0365 -0.1866 0.032 Uiso calc 1 . .
    C C23 0.4398(8) -0.04847(9) -0.0795(6) 0.0260(8) Uani d 1 . .
    C C24 0.6460(10) -0.07959(11) 0.2541(7) 0.0441(11) Uani d 1 . .
    H H24A 0.6093 -0.1023 0.1831 0.066 Uiso calc 1 . .
    H H24B 0.6422 -0.0810 0.4209 0.066 Uiso calc 1 . .
    H H24C 0.8278 -0.0716 0.2330 0.066 Uiso calc 1 . .
loop_
    _atom_site_aniso_label
    _atom_site_aniso_U_11
    _atom_site_aniso_U_22
    _atom_site_aniso_U_33
    _atom_site_aniso_U_12
    _atom_site_aniso_U_13
    _atom_site_aniso_U_23
    O1 0.0247(15) 0.0326(15) 0.0523(18) 0.0022(12) 0.0120(13) -0.0084(13)
    O2 0.077(2) 0.0366(17) 0.0371(17) 0.0282(16) 0.0196(17) 0.0017(13)
    O3 0.0475(18) 0.0253(14) 0.0347(16) 0.0060(13) 0.0135(13) 0.0029(12)
    O4 0.0220(16) 0.0335(16) 0.080(2) -0.0023(12) 0.0185(15) -0.0213(15)
    O5 0.0339(16) 0.0292(14) 0.0390(15) 0.0031(12) 0.0135(12) -0.0066(12)
    O6 0.0442(18) 0.0350(16) 0.0353(16) 0.0093(13) 0.0149(13) 0.0002(12)
    N1 0.0209(17) 0.0217(16) 0.0377(18) 0.0026(13) 0.0095(14) -0.0032(13)
    N2 0.0225(17) 0.0262(16) 0.0347(18) 0.0016(14) 0.0077(14) -0.0056(14)
    C1 0.035(2) 0.042(2) 0.039(2) 0.011(2) -0.0006(19) -0.0103(19)
    C2 0.030(2) 0.0208(17) 0.036(2) 0.0049(16) 0.0149(17) -0.0025(16)
    C3 0.031(2) 0.0214(18) 0.033(2) 0.0027(16) 0.0076(17) -0.0020(16)
    C4 0.063(3) 0.027(2) 0.035(2) 0.008(2) 0.008(2) 0.0057(18)
    C5 0.025(2) 0.0184(16) 0.033(2) -0.0008(15) 0.0086(16) -0.0001(15)
    C6 0.030(2) 0.0154(17) 0.037(2) 0.0006(15) 0.0098(18) 0.0013(15)
    C7 0.032(2) 0.0203(19) 0.036(2) 0.0031(16) 0.0037(17) -0.0041(16)
    C8 0.034(2) 0.0200(18) 0.039(2) 0.0081(17) 0.0074(17) -0.0035(17)
    C9 0.038(2) 0.0143(17) 0.037(2) 0.0024(16) 0.0117(17) 0.0010(15)
    C10 0.038(2) 0.030(2) 0.037(2) 0.0063(18) 0.0044(18) -0.0042(17)
    C11 0.030(2) 0.028(2) 0.037(2) 0.0093(18) 0.0031(18) -0.0013(17)
    C12 0.039(2) 0.0193(18) 0.034(2) 0.0031(16) 0.0066(17) -0.0016(16)
    C13 0.037(2) 0.0241(19) 0.039(2) 0.0021(18) 0.0112(18) -0.0001(18)
    C14 0.036(2) 0.0209(18) 0.037(2) -0.0002(16) 0.0104(18) -0.0053(16)
    C15 0.039(3) 0.032(2) 0.046(3) 0.0033(19) -0.003(2) -0.0124(19)
    C16 0.031(2) 0.033(2) 0.056(3) 0.0105(19) -0.002(2) -0.015(2)
    C17 0.024(2) 0.0231(18) 0.038(2) -0.0027(15) 0.0127(17) -0.0030(16)
    C18 0.040(3) 0.028(2) 0.037(2) 0.0070(18) 0.0044(19) -0.0044(17)
    C19 0.038(3) 0.029(2) 0.042(2) 0.0114(18) 0.005(2) -0.0021(18)
    C20 0.023(2) 0.0228(18) 0.042(2) -0.0019(16) 0.0107(17) -0.0037(16)
    C21 0.053(3) 0.047(3) 0.030(2) 0.016(2) 0.009(2) 0.0023(19)
    C22 0.026(2) 0.0246(19) 0.030(2) 0.0004(15) 0.0079(16) -0.0058(15)
    C23 0.028(2) 0.0220(18) 0.0293(19) -0.0055(16) 0.0091(16) -0.0061(15)
    C24 0.056(3) 0.037(2) 0.037(2) 0.018(2) 0.003(2) 0.001(2)
_geom_special_details
;
 All esds (except the esd in the dihedral angle between two l.s. planes)
 are estimated using the full covariance matrix.  The cell esds are taken
 into account individually in the estimation of esds in distances, angles
 and torsion angles; correlations between esds in cell parameters are only
 used when they are defined by crystal symmetry.  An approximate (isotropic)
 treatment of cell esds is used for estimating esds involving l.s. planes.
;
loop_
    _geom_bond_atom_site_label_1
    _geom_bond_atom_site_label_2
    _geom_bond_site_symmetry_2
    _geom_bond_distance
    _geom_bond_publ_flag
    O1 C5 . 1.220(5) ?
    O2 C3 . 1.203(5) ?
    O3 C3 . 1.324(5) ?
    O3 C4 . 1.455(5) ?
    O4 C20 . 1.241(5) ?
    O5 C23 . 1.198(4) ?
    O6 C23 . 1.338(4) ?
    O6 C24 . 1.446(5) ?
    N1 C5 . 1.345(5) ?
    N1 C2 . 1.457(4) ?
    N1 H1 . 0.886(14) ?
    N2 C20 . 1.337(5) ?
    N2 C22 . 1.457(5) ?
    N2 H2 . 0.894(14) ?
    C1 C2 . 1.514(6) ?
    C1 H1A . 0.9800 ?
    C1 H1B . 0.9800 ?
    C1 H1C . 0.9800 ?
    C2 C3 . 1.523(5) ?
    C2 H2A . 1.0000 ?
    C4 H4A . 0.9800 ?
    C4 H4B . 0.9800 ?
    C4 H4C . 0.9800 ?
    C5 C6 . 1.499(5) ?
    C6 C7 . 1.384(5) ?
    C6 C11 . 1.392(6) ?
    C7 C8 . 1.393(5) ?
    C7 H7 . 0.9500 ?
    C8 C9 . 1.383(6) ?
    C8 H8 . 0.9500 ?
    C9 C10 . 1.404(6) ?
    C9 C12 . 1.433(5) ?
    C10 C11 . 1.390(5) ?
    C10 H10 . 0.9500 ?
    C11 H11 . 0.9500 ?
    C12 C13 . 1.198(5) ?
    C13 C14 . 1.435(5) ?
    C14 C19 . 1.384(6) ?
    C14 C15 . 1.398(6) ?
    C15 C16 . 1.387(6) ?
    C15 H15 . 0.9500 ?
    C16 C17 . 1.377(6) ?
    C16 H16 . 0.9500 ?
    C17 C18 . 1.386(6) ?
    C17 C20 . 1.499(5) ?
    C18 C19 . 1.390(6) ?
    C18 H18 . 0.9500 ?
    C19 H19 . 0.9500 ?
    C21 C22 . 1.513(6) ?
    C21 H21A . 0.9800 ?
    C21 H21B . 0.9800 ?
    C21 H21C . 0.9800 ?
    C22 C23 . 1.505(5) ?
    C22 H22 . 1.0000 ?
    C24 H24A . 0.9800 ?
    C24 H24B . 0.9800 ?
    C24 H24C . 0.9800 ?
loop_
    _geom_angle_atom_site_label_1
    _geom_angle_atom_site_label_2
    _geom_angle_atom_site_label_3
    _geom_angle_site_symmetry_1
    _geom_angle_site_symmetry_3
    _geom_angle
    _geom_angle_publ_flag
    C3 O3 C4 . . 115.2(3) ?
    C23 O6 C24 . . 115.7(3) ?
    C5 N1 C2 . . 119.7(3) ?
    C5 N1 H1 . . 122(2) ?
    C2 N1 H1 . . 117(2) ?
    C20 N2 C22 . . 122.6(3) ?
    C20 N2 H2 . . 119(3) ?
    C22 N2 H2 . . 119(3) ?
    C2 C1 H1A . . 109.5 ?
    C2 C1 H1B . . 109.5 ?
    H1A C1 H1B . . 109.5 ?
    C2 C1 H1C . . 109.5 ?
    H1A C1 H1C . . 109.5 ?
    H1B C1 H1C . . 109.5 ?
    N1 C2 C1 . . 111.9(3) ?
    N1 C2 C3 . . 113.2(3) ?
    C1 C2 C3 . . 110.0(3) ?
    N1 C2 H2A . . 107.2 ?
    C1 C2 H2A . . 107.2 ?
    C3 C2 H2A . . 107.2 ?
    O2 C3 O3 . . 123.5(4) ?
    O2 C3 C2 . . 122.0(3) ?
    O3 C3 C2 . . 114.5(3) ?
    O3 C4 H4A . . 109.5 ?
    O3 C4 H4B . . 109.5 ?
    H4A C4 H4B . . 109.5 ?
    O3 C4 H4C . . 109.5 ?
    H4A C4 H4C . . 109.5 ?
    H4B C4 H4C . . 109.5 ?
    O1 C5 N1 . . 121.8(3) ?
    O1 C5 C6 . . 122.1(4) ?
    N1 C5 C6 . . 116.0(3) ?
    C7 C6 C11 . . 119.2(3) ?
    C7 C6 C5 . . 122.0(4) ?
    C11 C6 C5 . . 118.7(3) ?
    C6 C7 C8 . . 120.5(4) ?
    C6 C7 H7 . . 119.7 ?
    C8 C7 H7 . . 119.7 ?
    C9 C8 C7 . . 120.7(4) ?
    C9 C8 H8 . . 119.6 ?
    C7 C8 H8 . . 119.6 ?
    C8 C9 C10 . . 118.9(4) ?
    C8 C9 C12 . . 120.9(4) ?
    C10 C9 C12 . . 120.2(4) ?
    C11 C10 C9 . . 120.2(4) ?
    C11 C10 H10 . . 119.9 ?
    C9 C10 H10 . . 119.9 ?
    C10 C11 C6 . . 120.5(4) ?
    C10 C11 H11 . . 119.8 ?
    C6 C11 H11 . . 119.8 ?
    C13 C12 C9 . . 179.4(5) ?
    C12 C13 C14 . . 178.1(4) ?
    C19 C14 C15 . . 119.2(4) ?
    C19 C14 C13 . . 120.9(4) ?
    C15 C14 C13 . . 119.9(4) ?
    C16 C15 C14 . . 119.4(4) ?
    C16 C15 H15 . . 120.3 ?
    C14 C15 H15 . . 120.3 ?
    C17 C16 C15 . . 121.4(4) ?
    C17 C16 H16 . . 119.3 ?
    C15 C16 H16 . . 119.3 ?
    C16 C17 C18 . . 119.1(4) ?
    C16 C17 C20 . . 120.0(4) ?
    C18 C17 C20 . . 121.0(4) ?
    C17 C18 C19 . . 120.2(4) ?
    C17 C18 H18 . . 119.9 ?
    C19 C18 H18 . . 119.9 ?
    C14 C19 C18 . . 120.6(4) ?
    C14 C19 H19 . . 119.7 ?
    C18 C19 H19 . . 119.7 ?
    O4 C20 N2 . . 122.0(3) ?
    O4 C20 C17 . . 121.6(3) ?
    N2 C20 C17 . . 116.4(3) ?
    C22 C21 H21A . . 109.5 ?
    C22 C21 H21B . . 109.5 ?
    H21A C21 H21B . . 109.5 ?
    C22 C21 H21C . . 109.5 ?
    H21A C21 H21C . . 109.5 ?
    H21B C21 H21C . . 109.5 ?
    N2 C22 C23 . . 112.7(3) ?
    N2 C22 C21 . . 112.0(3) ?
    C23 C22 C21 . . 111.2(3) ?
    N2 C22 H22 . . 106.8 ?
    C23 C22 H22 . . 106.8 ?
    C21 C22 H22 . . 106.8 ?
    O5 C23 O6 . . 123.2(4) ?
    O5 C23 C22 . . 125.0(3) ?
    O6 C23 C22 . . 111.6(3) ?
    O6 C24 H24A . . 109.5 ?
    O6 C24 H24B . . 109.5 ?
    H24A C24 H24B . . 109.5 ?
    O6 C24 H24C . . 109.5 ?
    H24A C24 H24C . . 109.5 ?
    H24B C24 H24C . . 109.5 ?
loop_
    _geom_torsion_atom_site_label_1
    _geom_torsion_atom_site_label_2
    _geom_torsion_atom_site_label_3
    _geom_torsion_atom_site_label_4
    _geom_torsion_site_symmetry_1
    _geom_torsion_site_symmetry_2
    _geom_torsion_site_symmetry_3
    _geom_torsion_site_symmetry_4
    _geom_torsion
    _geom_torsion_publ_flag
    C5 N1 C2 C1 . . . . 164.9(3) ?
    C5 N1 C2 C3 . . . . -70.2(4) ?
    C4 O3 C3 O2 . . . . -2.1(6) ?
    C4 O3 C3 C2 . . . . -179.7(3) ?
    N1 C2 C3 O2 . . . . 162.9(4) ?
    C1 C2 C3 O2 . . . . -71.1(5) ?
    N1 C2 C3 O3 . . . . -19.4(5) ?
    C1 C2 C3 O3 . . . . 106.5(4) ?
    C2 N1 C5 O1 . . . . -0.6(5) ?
    C2 N1 C5 C6 . . . . -178.0(3) ?
    O1 C5 C6 C7 . . . . -142.9(4) ?
    N1 C5 C6 C7 . . . . 34.5(5) ?
    O1 C5 C6 C11 . . . . 35.5(6) ?
    N1 C5 C6 C11 . . . . -147.1(4) ?
    C11 C6 C7 C8 . . . . 0.2(6) ?
    C5 C6 C7 C8 . . . . 178.5(3) ?
    C6 C7 C8 C9 . . . . 1.3(6) ?
    C7 C8 C9 C10 . . . . -1.2(6) ?
    C7 C8 C9 C12 . . . . 178.9(4) ?
    C8 C9 C10 C11 . . . . -0.3(6) ?
    C12 C9 C10 C11 . . . . 179.6(4) ?
    C9 C10 C11 C6 . . . . 1.8(6) ?
    C7 C6 C11 C10 . . . . -1.8(6) ?
    C5 C6 C11 C10 . . . . 179.8(4) ?
    C19 C14 C15 C16 . . . . -1.2(7) ?
    C13 C14 C15 C16 . . . . 177.1(4) ?
    C14 C15 C16 C17 . . . . -1.4(7) ?
    C15 C16 C17 C18 . . . . 3.1(7) ?
    C15 C16 C17 C20 . . . . -176.0(4) ?
    C16 C17 C18 C19 . . . . -2.1(6) ?
    C20 C17 C18 C19 . . . . 177.0(4) ?
    C15 C14 C19 C18 . . . . 2.2(7) ?
    C13 C14 C19 C18 . . . . -176.1(4) ?
    C17 C18 C19 C14 . . . . -0.6(7) ?
    C22 N2 C20 O4 . . . . -3.3(6) ?
    C22 N2 C20 C17 . . . . 178.3(3) ?
    C16 C17 C20 O4 . . . . -38.6(6) ?
    C18 C17 C20 O4 . . . . 142.3(4) ?
    C16 C17 C20 N2 . . . . 139.8(4) ?
    C18 C17 C20 N2 . . . . -39.3(5) ?
    C20 N2 C22 C23 . . . . 46.3(5) ?
    C20 N2 C22 C21 . . . . -80.0(5) ?
    C24 O6 C23 O5 . . . . 3.1(5) ?
    C24 O6 C23 C22 . . . . 179.1(3) ?
    N2 C22 C23 O5 . . . . -134.7(4) ?
    C21 C22 C23 O5 . . . . -7.9(5) ?
    N2 C22 C23 O6 . . . . 49.4(4) ?
    C21 C22 C23 O6 . . . . 176.2(3) ?
loop_
    _geom_hbond_atom_site_label_D
    _geom_hbond_atom_site_label_H
    _geom_hbond_atom_site_label_A
    _geom_hbond_site_symmetry_A
    _geom_hbond_distance_DH
    _geom_hbond_distance_HA
    _geom_hbond_distance_DA
    _geom_hbond_angle_DHA
    N1 H1 O1 1_655 0.886(14) 2.108(16) 2.982(4) 168(3)
    N2 H2 O4 1_455 0.894(14) 1.926(19) 2.799(4) 165(5)
    C1 H1C O2 1_655 0.98 2.58 3.532(6) 163.7
    C4 H4B O2 1_554 0.98 2.36 3.340(5) 175.8
    C21 H21B O6 1_554 0.98 2.53 3.315(5) 137.4
    C22 H22 O5 1_455 1.00 2.38 3.380(5) 174.4
    C24 H24B O5 1_556 0.98 2.46 3.394(5) 158.4
_shelx_space_group_comment
;
The symmetry employed for this shelxl refinement is uniquely defined
by the following loop, which should always be used as a source of
symmetry information in preference to the above space-group names.
They are only intended as comments.
;
_shelx_estimated_absorpt_T_min     0.977
_shelx_estimated_absorpt_T_max     0.988
_shelx_hkl_file
;
   1   0   0   62.06    1.78
   1   0   0   63.02    1.79
   2   0   0   10.59    0.58
   2   0   0    9.78    0.59
   3   0   0    0.83    0.40
   3   0   0    1.43    0.42
   4   0   0   11.35    0.97
   5   0   0    2.22    0.55
   5   0   0    4.10    0.88
   6   0   0    0.49    0.55
  -1  -1   0  488.40   12.97
  -1  -1   0  482.47   12.92
   1   1   0  484.26   12.90
   1   1   0  488.66   12.86
   2  -1   0  163.11    4.42
   2  -1   0  162.00    4.44
   2   1   0  159.73    4.50
   2   1   0  160.35    4.48
   3  -1   0   14.75    0.84
   3  -1   0   15.02    0.83
   3   1   0   16.53    0.90
   3   1   0   16.53    0.92
   4  -1   0   23.99    1.24
   4   1   0   24.09    1.32
   5  -1   0    9.41    1.03
   5   1   0    6.80    0.81
   5   1   0    7.96    1.08
   6  -1   0    0.51    0.59
   6   1   0    0.79    0.62
  -1  -2   0  953.22   25.08
  -1  -2   0  947.73   25.14
   1   2   0  943.82   25.10
   1   2   0  934.08   25.02
   1   2   0 1000.00   27.96
   2  -2   0   91.35    2.60
  -2  -2   0   92.35    2.58
   2  -2   0   91.59    2.58
   2   2   0   92.37    2.73
   2   2   0   89.58    2.71
   3  -2   0   36.77    1.37
   3  -2   0   38.81    1.40
   3   2   0   37.92    1.51
   3   2   0   38.24    1.50
   4  -2   0    2.17    0.61
   4   2   0    1.12    0.44
   4   2   0    1.40    0.65
   5  -2   0   22.25    1.37
   5   2   0   18.96    1.19
   5   2   0   22.86    1.45
   6  -2   0    1.28    0.62
   6   2   0    2.03    0.96
   6   2   0    0.99    0.69
   0  -3   0    0.06    0.07
   0  -3   0    0.00    0.07
   0  -3   0    0.19    0.10
   0   3   0    0.03    0.07
   0   3   0    0.03    0.06
   0   3   0   -0.04    0.04
  -1  -3   0   67.73    2.05
  -1  -3   0   69.96    2.05
   1   3   0   71.98    2.13
   1   3   0   72.80    2.09
   1   3   0   68.33    2.07
  -2  -3   0    5.27    0.42
  -2  -3   0    5.00    0.44
   2   3   0    4.93    0.51
   2   3   0    4.38    0.36
   2   3   0    5.35    0.52
   3  -3   0    4.10    0.49
   3  -3   0    3.80    0.48
   3   3   0    4.60    0.63
   3   3   0    4.82    0.59
   3   3   0    4.92    0.48
   4  -3   0   25.12    1.21
   4   3   0   24.00    1.18
   4   3   0   22.13    1.33
   5  -3   0   12.11    1.15
   5   3   0    9.51    0.90
   5   3   0   12.39    1.22
   6  -3   0    2.11    0.66
   6   3   0    1.05    0.96
   6   3   0    0.99    0.70
   0  -4   0  204.23    5.76
   0  -4   0  198.21    5.36
   0  -4   0  189.98    5.31
   0   4   0  191.81    5.32
   0   4   0  195.45    5.34
   0   4   0  204.15    5.76
  -1  -4   0   77.58    2.27
  -1  -4   0   73.55    2.26
  -1  -4   0   80.40    2.33
   1   4   0   76.15    2.37
   1   4   0   76.36    2.29
   1   4   0   79.92    2.31
  -2  -4   0   63.73    2.00
  -2  -4   0   66.03    2.01
   2   4   0   66.69    2.11
   2   4   0   68.66    2.14
   2   4   0   64.25    2.12
   3  -4   0   29.37    1.10
   3   4   0   28.51    1.33
   3   4   0   29.67    1.33
   3   4   0   29.29    1.20
   4  -4   0    3.82    0.64
   4   4   0    3.34    0.76
   4   4   0    3.18    0.59
   5  -4   0    8.77    0.98
   5   4   0    7.93    0.93
   5   4   0    9.83    1.18
   6  -4   0    0.98    0.57
   6   4   0    2.89    1.06
   6   4   0    0.80    0.71
   0  -5   0    0.04    0.14
   0  -5   0   -0.10    0.15
   0  -5   0    0.14    0.12
   0   5   0    0.04    0.11
   0   5   0    0.11    0.15
   0   5   0    0.02    0.13
  -1  -5   0   80.79    2.44
  -1  -5   0   84.48    2.45
  -1  -5   0   83.94    2.51
   1   5   0   82.47    2.48
   1   5   0   81.61    2.47
   1   5   0   83.00    2.57
  -2  -5   0   61.96    1.91
  -2  -5   0   58.10    1.88
   2   5   0   58.20    2.00
   2   5   0   60.98    1.98
   2   5   0   58.45    2.00
  -3  -5   0   22.05    0.87
   3   5   0   21.02    1.16
   3   5   0   22.94    1.05
   4  -5   0   18.54    1.03
   4   5   0   17.52    1.08
   4   5   0   19.55    1.26
   5  -5   0   13.81    1.05
   5   5   0   12.14    1.02
   5   5   0   13.34    1.31
   6   5   0    4.56    1.16
   6   5   0    2.69    0.84
   0  -6   0    3.24    0.30
   0  -6   0    3.73    0.34
   0  -6   0    3.27    0.31
   0   6   0    3.55    0.32
   0   6   0    3.35    0.32
   0   6   0    3.81    0.30
  -1  -6   0  254.66    7.04
  -1  -6   0  269.37    7.47
  -1  -6   0  252.37    7.04
   1   6   0  263.01    7.51
   1   6   0  255.20    7.07
   1   6   0  263.94    7.07
  -2  -6   0   55.52    1.78
  -2  -6   0   54.22    1.76
   2   6   0   52.04    1.83
   2   6   0   51.48    1.86
   2   6   0   51.17    1.85
  -3  -6   0    1.16    0.32
   3   6   0    1.28    0.53
   3   6   0    1.01    0.41
   4  -6   0   13.29    0.88
   4   6   0   12.85    0.96
   4   6   0   14.20    1.22
   5  -6   0    5.69    0.81
   5   6   0    5.61    1.06
   5   6   0    4.43    0.80
   6   6   0    0.02    1.03
   0  -7   0    0.08    0.22
   0  -7   0    0.29    0.20
   0  -7   0    1.09    0.27
   0   7   0    0.26    0.19
   0   7   0    0.02    0.22
   0   7   0    0.09    0.21
  -1  -7   0  264.29    7.54
  -1  -7   0  269.60    7.54
  -1  -7   0  295.78    8.02
   1   7   0  285.50    8.05
   1   7   0  273.66    7.57
   1   7   0  277.74    7.57
  -2  -7   0  114.98    3.43
   2   7   0  117.24    3.55
   2   7   0  119.32    3.55
   2   7   0  115.97    3.66
  -3  -7   0   10.58    0.66
   3   7   0   10.04    0.76
   3   7   0   11.42    0.92
   4  -7   0   20.18    1.04
   4   7   0   20.26    1.22
   4   7   0   20.90    1.38
   5  -7   0    3.09    0.73
   5   7   0    2.80    0.76
   5   7   0    2.64    0.94
   6   7   0   -0.37    0.95
   0  -8   0  235.56    6.54
   0  -8   0  211.29    6.10
   0  -8   0  231.01    6.15
   0   8   0  224.23    6.12
   0   8   0  218.36    6.11
   0   8   0  232.74    6.51
  -1  -8   0  426.22   11.86
  -1  -8   0  446.93   11.86
  -1  -8   0  446.18   12.62
   1   8   0  444.14   11.88
   1   8   0  456.24   12.67
   1   8   0  440.03   11.88
  -2  -8   0  117.70    3.53
   2   8   0  118.27    3.75
   2   8   0  118.79    3.63
   2   8   0  120.04    3.63
  -3  -8   0   15.81    0.84
   3   8   0   16.73    1.00
   3   8   0   18.12    1.12
   4  -8   0   34.02    1.32
   4   8   0   33.38    1.65
   4   8   0   33.16    1.74
   5  -8   0    4.05    0.76
   5   8   0    3.78    1.02
   5   8   0    3.29    0.80
   6   8   0    3.58    1.19
   0  -9   0    0.46    0.31
   0  -9   0    0.76    0.31
   0  -9   0   -0.05    0.23
   0   9   0    0.44    0.23
   0   9   0    0.03    0.29
   0   9   0    0.54    0.30
   1  -9   0  587.45   15.29
  -1  -9   0  586.92   16.39
  -1  -9   0  570.58   15.38
  -1  -9   0  562.07   15.36
   1  -9   0  599.34   15.38
   1   9   0  577.61   15.39
   1   9   0  562.51   15.39
   1   9   0  578.49   16.42
  -2  -9   0   26.43    0.98
  -2  -9   0   26.85    1.17
   2   9   0   26.72    1.27
   2   9   0   27.59    1.24
  -3  -9   0   31.62    1.30
   3   9   0   31.78    1.56
   3   9   0   31.72    1.47
   4   9   0   17.49    1.18
   4   9   0   17.46    1.31
   5   9   0    4.45    0.85
   5   9   0    7.37    1.20
   6   9   0    1.05    1.12
   0 -10   0    5.07    0.52
   0 -10   0    5.77    0.50
   0 -10   0    5.22    0.51
   0  10   0    4.39    0.48
   0  10   0    5.73    0.52
   0  10   0    5.33    0.45
   1 -10   0   66.30    1.92
   1 -10   0   67.04    1.93
  -1 -10   0   62.48    2.15
  -1 -10   0   66.00    2.17
  -1 -10   0   68.48    2.24
   1  10   0   65.46    2.18
   1  10   0   64.09    2.20
  -2 -10   0  127.48    3.88
  -2 -10   0  131.44    3.90
   2  10   0  129.85    4.12
   2  10   0  128.38    3.97
  -3 -10   0   49.42    1.83
   3  10   0   49.34    2.08
   3  10   0   51.49    2.05
   4  10   0    5.17    0.96
   4  10   0    5.54    0.83
   5  10   0   28.34    1.86
   5  10   0   28.89    1.71
   6  10   0   -0.48    1.12
   0 -11   0    0.57    0.35
   0 -11   0   -0.15    0.26
   0 -11   0    0.46    0.34
   0  11   0    0.07    0.30
   0  11   0    0.46    0.26
   0  11   0   -0.14    0.32
   1 -11   0   43.71    1.37
  -1 -11   0   43.58    1.61
  -1 -11   0   40.20    1.58
   1 -11   0   46.58    1.40
   1  11   0   43.06    1.64
   1  11   0   40.05    1.59
  -2 -11   0  123.80    3.71
  -2 -11   0  119.51    3.68
   2  11   0  119.13    3.90
   2  11   0  119.02    3.76
  -3 -11   0   13.81    0.90
   3  11   0   12.97    0.98
   3  11   0   14.74    1.12
   4  11   0    7.38    1.05
   4  11   0    5.34    0.84
   5  11   0   14.36    1.26
   5  11   0   16.71    1.54
   6  11   0    5.00    1.37
   0 -12   0  402.35   11.25
   0 -12   0  395.18   10.57
   0 -12   0  371.68   10.51
   0  12   0  405.01   11.19
   0  12   0  380.02   10.52
   0  12   0  394.22   10.54
   1 -12   0   32.97    1.12
  -1 -12   0   32.28    1.34
   1 -12   0   34.52    1.16
  -1 -12   0   31.42    1.34
   1  12   0   31.36    1.34
   1  12   0   29.88    1.33
  -2 -12   0   19.24    0.93
  -2 -12   0   19.05    1.05
   2  12   0   20.08    1.15
   2  12   0   18.10    1.07
  -3 -12   0   17.05    1.02
   3  12   0   15.84    1.20
   3  12   0   17.20    1.11
   4  12   0   15.66    1.21
   4  12   0   19.28    1.41
   5  12   0   15.94    1.31
   5  12   0   18.27    1.53
   6  12   0    9.02    1.53
   0 -13   0    1.57    0.38
   0 -13   0    0.88    0.32
   0  13   0    2.48    0.43
   1 -13   0    2.58    0.36
  -1 -13   0    2.23    0.47
   1 -13   0    2.39    0.38
  -1 -13   0    2.46    0.44
   1  13   0    1.43    0.43
   1  13   0    2.70    0.51
  -2 -13   0   38.23    1.60
  -2 -13   0   39.07    1.51
   2  13   0   39.35    1.70
   2  13   0   37.52    1.66
  -3 -13   0   27.86    1.35
   3  13   0   28.85    1.58
   3  13   0   26.49    1.45
  -4 -13   0    6.59    0.69
   4  13   0    6.03    0.90
   4  13   0    5.91    1.04
   5  13   0    0.49    0.91
   6  13   0   13.75    1.75
   0 -14   0  194.25    5.71
   0 -14   0  193.91    5.68
   0 -14   0  213.15    6.06
   0  14   0  211.49    5.97
   0  14   0  200.06    5.69
   0  14   0  198.60    5.67
  -1 -14   0   62.29    2.28
  -1 -14   0   66.13    2.27
   1 -14   0   68.03    2.06
   1 -14   0   64.39    2.02
   1  14   0   61.85    2.25
   1  14   0   63.90    2.32
  -1  14   0   64.78    1.88
  -2 -14   0   45.12    1.75
  -2 -14   0   47.88    1.85
   2  14   0   45.29    1.91
   2  14   0   44.46    1.90
  -3 -14   0   40.67    1.74
   3  14   0   40.24    1.90
   3  14   0   44.45    2.00
  -4 -14   0    4.48    0.62
   4  14   0    6.97    1.10
   4  14   0    4.73    0.82
   5  14   0    8.83    1.30
   6  14   0    1.55    1.15
   0 -15   0    1.14    0.37
   0 -15   0    0.91    0.38
   0 -15   0    1.72    0.45
   0  15   0    1.07    0.40
   0  15   0    1.11    0.31
   1 -15   0   20.99    0.97
   1 -15   0   22.18    0.82
  -1 -15   0   21.33    1.10
   1 -15   0   22.30    0.96
  -1 -15   0   22.48    1.15
   1  15   0   21.93    1.16
  -1  15   0   24.95    0.84
  -1  15   0   22.82    0.83
   1  15   0   22.04    1.14
  -2 -15   0   35.11    1.56
  -2 -15   0   34.54    1.46
   2  15   0   34.31    1.62
   2  15   0   33.42    1.61
  -3 -15   0   31.63    1.49
   3  15   0   31.10    1.67
   3  15   0   28.92    1.58
  -4 -15   0   37.76    1.63
   4  15   0   35.65    1.91
   4  15   0   37.73    2.00
   5  15   0    3.09    1.07
   6  15   0    1.92    1.19
   0 -16   0   44.54    1.75
   0 -16   0   48.22    1.80
   0  16   0   45.57    1.70
   0  16   0   49.43    1.70
   1 -16   0  110.31    3.30
  -1 -16   0  106.47    3.53
  -1 -16   0  109.31    3.66
   1 -16   0  114.52    3.34
   1 -16   0  115.41    3.36
  -1  16   0  111.47    3.15
  -1  16   0  112.09    3.16
   1  16   0  111.91    3.69
   1  16   0  110.20    3.55
  -2 -16   0    8.00    0.82
   2 -16   0    8.43    0.58
  -2 -16   0    7.84    0.70
   2 -16   0    8.66    0.56
   2  16   0    7.06    0.83
   2  16   0    9.13    0.88
  -3 -16   0    2.20    0.58
   3  16   0    2.41    0.64
   3  16   0    1.87    0.72
  -4 -16   0    5.25    0.72
   4  16   0    8.30    1.19
   4  16   0    4.73    0.88
   5  16   0    4.36    1.16
   6  16   0    4.71    1.44
   0 -17   0    0.30    0.31
   0 -17   0    0.30    0.37
   0  17   0    0.52    0.41
   0  17   0    0.17    0.26
   1 -17   0    6.82    0.59
   1 -17   0    5.37    0.44
  -1 -17   0    6.00    0.66
  -1 -17   0    5.23    0.70
   1 -17   0    6.04    0.61
   1  17   0    6.44    0.72
  -1  17   0    6.24    0.46
   1  17   0    5.71    0.67
  -1  17   0    5.35    0.45
   2 -17   0   16.64    0.81
   2 -17   0   17.07    0.79
  -2 -17   0   17.60    1.10
  -2 -17   0   15.03    0.99
   2  17   0   16.32    1.09
   2  17   0   14.03    1.12
  -3 -17   0   11.97    0.98
   3  17   0   12.07    1.04
   3  17   0   10.23    1.16
  -4 -17   0   15.89    1.07
   4  17   0   13.81    1.22
   4  17   0   17.20    1.43
   5  17   0    5.82    1.27
   6  17   0    2.31    1.28
   0 -18   0   64.20    2.33
   0 -18   0   68.15    2.40
   0  18   0   69.89    2.28
   0  18   0   62.80    2.25
   1 -18   0   23.99    0.98
  -1 -18   0   20.03    1.20
   1 -18   0   23.00    1.09
   1 -18   0   21.83    1.04
  -1 -18   0   22.86    1.20
   1  18   0   22.34    1.19
  -1  18   0   22.25    0.92
  -1  18   0   22.75    0.91
   1  18   0   21.32    1.22
  -2 -18   0   31.10    1.47
   2 -18   0   31.59    1.22
  -2 -18   0   33.79    1.58
   2 -18   0   31.34    1.20
   2  18   0   28.20    1.53
   2  18   0   28.15    1.54
  -3 -18   0    5.40    0.78
   3  18   0    3.39    0.76
   3  18   0    4.95    0.92
  -4 -18   0    5.60    0.77
   4  18   0    5.44    1.12
   4  18   0    6.67    1.01
   5  18   0   10.44    1.50
   6  18   0    2.52    1.33
   0 -19   0    0.50    0.36
   0 -19   0    0.70    0.45
   0  19   0   -0.16    0.40
   0  19   0    0.35    0.29
   1 -19   0    1.02    0.34
   1 -19   0    1.05    0.43
  -1 -19   0    0.93    0.46
   1 -19   0    1.03    0.40
  -1 -19   0    0.43    0.35
   1  19   0    0.59    0.46
   1  19   0    0.27    0.36
  -1  19   0    0.72    0.31
  -1  19   0    0.72    0.30
   2 -19   0   42.52    1.51
   2 -19   0   39.55    1.48
  -2 -19   0   39.92    1.78
  -2 -19   0   38.22    1.80
   2  19   0   42.44    1.93
  -3 -19   0    2.30    0.62
   3  19   0    1.59    0.79
   3  19   0    1.11    0.60
  -4 -19   0   14.60    1.08
   4  19   0   15.03    1.52
   5  19   0    0.49    0.99
   6  19   0    4.43    1.44
   0 -20   0    6.94    0.77
   0 -20   0    6.37    0.72
   0  20   0    6.38    0.58
   0  20   0    5.91    0.69
   1 -20   0    4.08    0.51
  -1 -20   0    3.40    0.59
   1 -20   0    4.71    0.58
   1 -20   0    3.89    0.59
  -1 -20   0    3.85    0.67
  -1  20   0    3.26    0.45
   1  20   0    4.33    0.63
   1  20   0    3.95    0.69
  -2 -20   0   59.96    2.39
  -2 -20   0   58.22    2.40
   2 -20   0   62.26    2.05
   2 -20   0   62.11    2.08
   2  20   0   61.79    2.50
  -3 -20   0    0.18    0.51
   3  20   0    0.77    0.60
   3  20   0    0.58    0.73
  -4 -20   0   17.45    1.20
   4  20   0   17.30    1.59
   5  20   0    2.58    1.15
   6  20   0    2.37    1.33
   0 -21   0    0.26    0.40
   0 -21   0   -0.25    0.34
   0  21   0   -0.10    0.25
   0  21   0   -0.32    0.36
   1 -21   0   12.39    0.79
   1 -21   0   10.90    0.85
  -1 -21   0   11.26    0.96
  -1 -21   0   13.43    0.96
   1  21   0   11.79    0.98
  -1  21   0   12.63    0.73
   1  21   0   12.30    0.93
   2 -21   0    4.54    0.58
  -2 -21   0    4.49    0.70
   2 -21   0    6.27    0.66
  -2 -21   0    6.25    0.83
   2  21   0    6.79    0.91
   2  21   0    4.56    0.78
  -3 -21   0    7.75    0.95
   3 -21   0    6.07    0.65
   3  21   0    3.88    0.83
   3  21   0    5.54    1.03
  -4 -21   0    0.77    0.53
   4  21   0   -0.31    0.77
   5  21   0    2.92    1.15
   0 -22   0   13.16    1.00
   0 -22   0   11.59    0.90
   0  22   0   13.66    0.94
  -1 -22   0   14.12    1.04
   1 -22   0   15.72    0.90
  -1 -22   0   15.99    1.12
   1 -22   0   16.38    1.00
   1  22   0   14.96    1.03
  -1  22   0   15.21    0.83
   1  22   0   15.11    1.10
   2 -22   0   14.46    0.92
   2 -22   0   15.35    0.93
  -2 -22   0   15.10    1.08
  -2 -22   0   13.54    1.11
   2  22   0   15.74    1.16
   2  22   0   15.25    1.23
   3 -22   0   10.53    0.80
  -3 -22   0   12.29    1.16
   3  22   0   10.38    1.19
   3  22   0   12.42    1.34
  -4 -22   0    3.65    0.75
   4  22   0    2.71    0.99
   5  22   0    5.77    1.29
   0 -23   0    0.76    0.42
   0 -23   0    1.49    0.51
   0  23   0    1.09    0.47
   1 -23   0    4.27    0.58
  -1 -23   0    3.94    0.68
  -1 -23   0    3.90    0.73
   1 -23   0    4.98    0.71
   1  23   0    3.16    0.69
   1  23   0    3.90    0.65
  -1  23   0    4.51    0.54
   2 -23   0   18.92    1.03
   2 -23   0   19.02    1.08
  -2 -23   0   18.39    1.22
  -2 -23   0   20.00    1.35
   2  23   0   18.04    1.28
   2  23   0   18.82    1.36
   3 -23   0    2.83    0.55
  -3 -23   0    1.78    0.67
   3  23   0    4.21    0.98
   3  23   0    2.77    0.73
  -4 -23   0    8.75    1.03
   4  23   0    7.74    1.27
   5  23   0   -0.16    0.97
   0 -24   0  178.01    5.48
   0 -24   0  165.93    5.22
   0  24   0  159.60    5.05
   1 -24   0   21.50    1.12
   1 -24   0   19.71    1.19
  -1 -24   0   16.74    1.18
  -1 -24   0   19.44    1.29
   1  24   0   19.86    1.28
   1  24   0   19.93    1.21
  -1  24   0   19.46    0.99
  -2 -24   0    7.74    0.89
  -2 -24   0    8.40    1.04
   2 -24   0    7.92    0.80
   2 -24   0    6.98    0.57
   2 -24   0    8.90    0.79
   2  24   0    9.43    1.12
   2  24   0    6.63    0.92
   3 -24   0   17.66    1.01
  -3 -24   0   17.38    1.32
   3  24   0   16.94    1.47
  -4 -24   0    8.14    0.99
   4  24   0    5.00    1.17
   5  24   0   -0.17    1.05
   0 -25   0    4.15    0.72
   0 -25   0    2.23    0.56
   0  25   0    2.78    0.62
   1 -25   0   15.19    1.09
   1 -25   0   17.80    1.06
  -1 -25   0   16.42    1.16
  -1 -25   0   15.40    1.20
   1  25   0   16.24    1.21
  -1  25   0   15.86    0.91
   1  25   0   15.15    1.11
  -2 -25   0    0.17    0.53
  -2 -25   0    0.45    0.47
   2 -25   0    0.23    0.50
   2 -25   0    0.14    0.36
   2  25   0    0.36    0.50
   2  25   0    2.08    0.73
   3 -25   0   20.39    1.11
  -3 -25   0   19.90    1.40
   3  25   0   17.40    1.49
  -4 -25   0    1.79    0.73
   4  25   0    4.41    1.18
   5  25   0    1.89    1.16
   0 -26   0    0.73    0.49
   0 -26   0    0.99    0.56
   0  26   0    1.69    0.58
  -1 -26   0   79.47    3.16
  -1 -26   0   77.97    3.10
   1 -26   0   83.59    2.96
   1 -26   0   83.60    2.98
  -1  26   0   84.97    2.70
   1  26   0   83.03    3.11
   1  26   0   81.43    3.07
  -2 -26   0   12.28    1.08
   2 -26   0   15.21    1.06
   2 -26   0   12.02    0.82
  -2 -26   0   15.80    1.35
   2  26   0   12.09    1.12
   2  26   0   14.91    1.38
  -3 -26   0   14.48    1.33
   3 -26   0   12.46    0.95
   3  26   0   14.07    1.46
  -4 -26   0    3.16    0.81
   4  26   0    3.17    1.09
   5  26   0    4.01    1.31
   0 -27   0    1.51    0.60
   0 -27   0    0.93    0.52
   0  27   0    0.46    0.52
  -1 -27   0   12.08    1.14
  -1 -27   0   12.35    1.18
   1 -27   0   12.45    0.96
   1 -27   0   11.11    1.07
   1  27   0    9.39    0.98
   1  27   0   12.76    1.20
  -1  27   0   11.17    0.82
   2 -27   0    7.87    0.72
  -2 -27   0    9.66    1.13
  -2 -27   0    6.29    0.89
   2 -27   0    7.76    0.91
   2  27   0    8.41    1.17
   2  27   0    7.00    0.97
   3 -27   0   10.54    0.90
  -3 -27   0   11.91    1.23
   3  27   0   10.13    1.29
  -4 -27   0    0.59    0.60
   4  27   0   -0.18    0.81
   5  27   0    1.07    1.17
   0 -28   0   92.14    3.39
   0 -28   0   98.08    3.53
   0  28   0   88.28    3.22
  -1 -28   0    5.93    0.87
   1 -28   0    4.48    0.74
  -1 -28   0    4.75    0.87
   1 -28   0    5.49    0.84
  -1  28   0    4.13    0.64
   1  28   0    4.69    0.88
  -2 -28   0   44.12    2.21
   2 -28   0   47.57    2.01
  -2 -28   0   49.30    2.32
   2 -28   0   47.62    1.89
   2  28   0   44.14    2.27
   2  28   0   42.72    2.22
   3 -28   0   16.80    1.12
  -3 -28   0   16.28    1.35
   3  28   0   16.87    1.59
  -4 -28   0    0.93    0.65
   4  28   0    0.45    0.95
   5  28   0    1.53    1.18
   0 -29   0    3.13    0.68
   0 -29   0    2.21    0.71
   0  29   0    1.00    0.57
   1 -29   0   51.22    2.19
   1 -29   0   55.30    2.27
  -1 -29   0   48.00    2.32
  -1 -29   0   51.75    2.38
  -1  29   0   46.65    1.89
   1  29   0   49.46    2.28
   2 -29   0   33.00    1.55
   2 -29   0   34.14    1.66
  -2 -29   0   29.16    1.83
   2  29   0   31.30    1.89
  -3 -29   0    0.54    0.61
   3 -29   0   -0.10    0.55
   3  29   0    1.26    0.84
  -4 -29   0    2.42    0.79
   4  29   0    3.05    1.09
   5  29   0    2.73    1.30
   0 -30   0   60.15    2.59
   0 -30   0   58.45    2.56
   0  30   0   57.62    2.39
   1 -30   0   67.72    2.67
  -1 -30   0   63.03    2.80
   1 -30   0   65.09    2.64
  -1 -30   0   63.56    2.77
   1  30   0   63.00    2.70
  -1  30   0   64.71    2.32
   2 -30   0    3.98    0.69
  -2 -30   0    4.18    0.90
   2 -30   0    3.66    0.78
   2  30   0    4.61    0.95
   3 -30   0    3.52    0.74
  -3 -30   0    3.62    0.90
   3  30   0    3.97    1.02
  -4 -30   0    0.75    0.70
   4  30   0   -0.95    0.77
   5  30   0   -0.02    1.02
   0 -31   0    0.19    0.51
   0 -31   0    1.00    0.67
   0  31   0    0.56    0.58
   1 -31   0   13.98    1.27
  -1 -31   0   12.94    1.30
  -1 -31   0   10.28    1.19
   1 -31   0   11.97    1.14
  -1  31   0   10.47    0.86
   1  31   0   12.47    1.28
   2 -31   0    0.57    0.58
   2 -31   0    0.29    0.47
  -2 -31   0    0.61    0.65
   2  31   0    1.52    0.74
  -3 -31   0    7.12    1.13
   3 -31   0    7.63    0.94
   3 -31   0    5.97    0.74
   3  31   0    5.82    1.19
  -4 -31   0   12.93    1.36
   4  31   0   12.31    1.64
   5  31   0    8.06    1.62
   0 -32   0    3.00    0.81
   0 -32   0    2.21    0.71
   0  32   0    2.23    0.72
   1 -32   0    1.58    0.60
   1 -32   0    3.10    0.77
  -1 -32   0    0.55    0.55
  -1 -32   0    1.36    0.74
  -1  32   0    1.27    0.51
   1  32   0    1.06    0.68
  -2 -32   0   19.63    1.53
   2 -32   0   17.65    1.22
   2 -32   0   18.37    1.31
   2  32   0   18.35    1.51
   3 -32   0    5.56    0.86
  -3 -32   0    7.64    1.17
   3 -32   0    7.50    0.80
   3  32   0    7.42    1.26
  -4 -32   0    1.61    0.71
   4  32   0    0.17    0.84
   5  32   0    2.78    1.35
   0 -33   0   -0.04    0.53
   0 -33   0    0.02    0.64
   0  33   0    0.20    0.60
  -1 -33   0   40.99    2.22
   1 -33   0   44.76    2.15
   1 -33   0   44.40    2.15
   1  33   0   47.27    2.26
  -1  33   0   39.50    1.78
   2 -33   0   33.42    1.73
   2 -33   0   35.31    1.84
  -2 -33   0   33.35    2.03
   2  33   0   35.05    2.08
  -3 -33   0    0.60    0.68
   3 -33   0    0.83    0.50
   3 -33   0   -0.13    0.57
   3  33   0    0.14    0.79
  -4 -33   0    1.28    0.75
   4  33   0    2.00    1.03
   5  33   0    1.66    1.28
   0 -34   0   11.87    1.33
   0 -34   0   12.73    1.19
   0  34   0   14.05    1.27
  -1 -34   0   17.35    1.48
   1 -34   0   18.33    1.42
   1 -34   0   19.57    1.39
  -1  34   0   18.45    1.13
   1  34   0   18.69    1.47
   2 -34   0   16.23    1.29
   2 -34   0   17.00    1.21
  -2 -34   0   16.95    1.48
   2  34   0   19.06    1.66
   3 -34   0    4.73    0.89
  -3 -34   0    7.94    1.18
   3 -34   0    4.66    0.78
   3  34   0    5.17    1.14
  -4 -34   0    0.54    0.69
   4  34   0   -0.42    0.78
   0 -35   0    0.08    0.60
   0 -35   0    0.02    0.50
   0  35   0   -0.09    0.57
   1 -35   0   20.38    1.52
   1 -35   0   23.46    1.54
  -1 -35   0   21.37    1.61
   1  35   0   21.69    1.59
   2 -35   0   29.32    1.75
   2 -35   0   33.94    1.78
  -2 -35   0   30.99    2.00
   2  35   0   28.46    1.91
   3 -35   0    2.74    0.71
   3 -35   0    2.65    0.76
  -3 -35   0    2.97    0.95
   3  35   0    3.31    1.06
  -4 -35   0    3.05    0.97
   4  35   0    5.83    1.30
   0 -36   0    3.59    0.92
   0 -36   0    4.73    0.92
   0  36   0    3.65    0.86
  -1 -36   0   19.94    1.58
   1 -36   0   20.34    1.48
   1 -36   0   18.95    1.49
   1  36   0   19.59    1.53
  -2 -36   0   16.50    1.68
   2 -36   0   15.51    1.25
   2 -36   0   13.69    1.33
   2  36   0   14.72    1.56
  -3 -36   0    2.38    0.89
   3 -36   0    2.12    0.76
   3 -36   0    1.55    0.68
   3  36   0    0.44    0.88
  -4 -36   0    0.87    0.71
   4 -36   0    1.80    0.65
   4  36   0    2.39    1.11
   0 -37   0    1.05    0.80
   0 -37   0    2.78    0.79
   0  37   0    1.13    0.64
   1 -37   0   28.53    1.82
  -1 -37   0   29.42    1.94
   1 -37   0   29.65    1.85
   1  37   0   33.53    1.97
   2 -37   0    2.71    0.81
  -2 -37   0    2.48    0.90
   2 -37   0    1.43    0.68
   2  37   0    2.43    0.90
   3 -37   0    0.29    0.58
  -3 -37   0   -0.19    0.72
   3 -37   0    0.19    0.65
   3  37   0   -0.01    0.78
  -4 -37   0    8.37    1.31
   4 -37   0    5.21    0.86
   4  37   0    6.90    1.41
   0 -38   0   60.08    2.90
   0  38   0   62.74    2.68
  -1 -38   0   19.14    1.62
   1 -38   0   18.90    1.51
   1 -38   0   17.40    1.47
   1  38   0   17.69    1.64
   2 -38   0   10.81    1.26
   2 -38   0   13.79    1.39
  -2 -38   0   12.27    1.54
   2  38   0   13.47    1.53
   3 -38   0    0.36    0.66
  -3 -38   0   -0.53    0.70
   3 -38   0    0.42    0.59
   3  38   0    2.10    1.01
   4 -38   0    9.80    1.10
  -4 -38   0   11.80    1.51
   4  38   0    9.64    1.61
   0 -39   0    3.71    0.98
   0  39   0    1.49    0.74
   1 -39   0   27.77    1.88
  -1 -39   0   30.45    2.01
   1 -39   0   31.94    1.95
   1  39   0   28.89    1.95
  -2 -39   0    5.38    1.19
   2 -39   0    5.42    1.04
   2 -39   0    5.12    0.95
   2  39   0    5.21    1.13
  -3 -39   0   29.79    2.14
   3 -39   0   36.88    2.00
   3 -39   0   32.78    1.91
   3  39   0   33.92    2.31
   4 -39   0    0.95    0.73
  -4 -39   0    1.43    0.92
   4  39   0    2.36    1.17
   0 -40   0   25.32    1.87
   0  40   0   27.20    1.70
   1 -40   0   14.02    1.49
  -1 -40   0   14.60    1.60
   1 -40   0   14.28    1.53
   1  40   0   13.45    1.51
   2 -40   0    4.23    0.95
  -2 -40   0    5.28    1.17
   2 -40   0    5.76    1.05
   2  40   0    3.60    1.12
   3 -40   0   22.86    1.63
  -3 -40   0   20.76    1.82
   3 -40   0   21.67    1.58
   3  40   0   23.50    2.16
   4 -40   0    3.14    0.88
  -4 -40   0    1.77    0.98
   4  40   0    3.12    1.23
   0 -41   0    1.52    0.83
   0  41   0    0.42    0.63
  -1 -41   0    1.39    0.88
   1 -41   0    1.11    0.71
   1 -41   0    0.34    0.77
   1  41   0    1.01    0.86
   2 -41   0   10.04    1.29
   2 -41   0   12.23    1.40
  -2 -41   0   14.19    1.64
   2  41   0    8.90    1.41
  -3 -41   0    7.10    1.31
   3 -41   0    6.36    1.09
   3 -41   0    5.46    1.03
   3  41   0    5.31    1.29
  -4 -41   0    7.56    1.40
   4  41   0    6.86    1.48
   0 -42   0    5.88    1.26
   0  42   0    4.93    0.93
  -1 -42   0    1.75    0.97
   1 -42   0    3.40    1.03
   1  42   0    3.16    0.98
   2 -42   0    0.01    0.63
   2 -42   0    0.24    0.73
  -2 -42   0    0.21    0.76
   2  42   0    0.74    0.89
  -3 -42   0    5.15    1.23
   3 -42   0    5.56    1.05
   3 -42   0    4.01    1.01
   3  42   0    4.32    1.31
   0 -43   0    1.00    0.90
  -1 -43   0    7.87    1.42
   1 -43   0   15.80    1.65
   1  43   0   12.85    1.58
  -2 -43   0    0.48    0.81
   2 -43   0    0.88    0.75
   2 -43   0   -0.29    0.73
   2  43   0    0.33    0.82
   3 -43   0    1.26    0.84
   3 -43   0    1.55    0.88
  -3 -43   0    1.42    0.97
   3  43   0    1.88    1.06
   0 -44   0    3.27    1.15
   1 -44   0   10.48    1.45
  -1 -44   0    8.05    1.43
   1  44   0    8.20    1.31
   2 -44   0   -0.80    0.75
  -2 -44   0   -0.29    0.78
   2 -44   0   -0.23    0.71
   2  44   0    0.04    0.82
   3 -44   0    2.39    0.94
   3 -44   0    1.50    0.89
  -3 -44   0    0.57    0.95
   3  44   0    2.90    1.22
   0 -45   0    0.69    0.95
  -1 -45   0   -0.14    0.84
   1 -45   0   -0.40    0.81
   1  45   0    0.67    0.82
   2 -45   0    1.05    0.92
  -2 -45   0    0.37    0.83
   2  45   0    0.34    1.01
   3 -45   0    2.32    0.96
   3 -45   0    3.47    1.01
  -3 -45   0    1.14    0.97
   3  45   0    2.76    1.23
   0 -46   0    0.98    0.95
  -1 -46   0    3.68    1.18
   1 -46   0    2.58    1.05
   1  46   0    1.23    0.94
   2 -46   0    2.71    1.07
  -2 -46   0    4.08    1.29
   2  46   0    3.79    1.24
   3 -46   0    0.94    0.89
   3 -46   0    0.23    0.82
  -3 -46   0    0.84    0.98
   3  46   0   -0.32    1.05
   0 -47   0   -0.89    0.83
  -1 -47   0    2.95    1.15
   1 -47   0    3.57    1.23
   1  47   0    2.44    1.02
  -2 -47   0    0.31    0.87
   2 -47   0    0.40    0.93
   2  47   0    1.80    1.00
   0 -48   0    4.12    1.27
   1 -48   0    5.40    1.34
  -1 -48   0    3.72    1.23
   1  48   0    3.54    1.07
  -2 -48   0    0.92    1.03
   2 -48   0    2.10    1.04
   2  48   0    0.05    0.88
   0 -49   0   -0.08    0.94
   1 -49   0    1.91    1.17
  -1 -49   0    2.46    1.14
   2 -49   0    7.82    1.46
  -2 -49   0    6.94    1.48
   2  49   0    7.25    1.44
   0 -50   0    2.66    1.22
  -1 -50   0    5.85    1.42
   1 -50   0    4.16    1.32
   0 -51   0    0.89    1.06
   1 -51   0   -0.61    0.93
  -1 -51   0    0.83    1.04
   0 -52   0    4.09    1.34
   6   0  -1   -0.32    0.48
   5   0  -1    9.71    0.99
   4   0  -1   53.65    1.98
   3   0  -1    3.44    0.46
   3   0  -1    3.35    0.45
   2   0  -1   13.82    0.64
   2   0  -1   13.48    0.65
   1   0  -1  190.65    5.12
  -1   0   1  184.42    5.11
   1   0  -1  186.75    5.13
  -1   0   1  191.47    5.08
   0   0  -1    5.14    0.42
   0   0   1    5.44    0.43
   0   0  -1    4.79    0.42
   0   0   1    5.48    0.39
   0   0   1    4.72    0.42
   0   0  -1    5.62    0.38
   1   0   1   19.23    0.89
  -1   0  -1   18.79    0.85
   1   0   1   18.27    0.88
  -1   0  -1   18.61    0.82
  -2   0  -1    0.38    0.28
  -2   0  -1    0.66    0.28
   2   0   1   -0.08    0.34
   2   0   1    0.66    0.41
   3   0   1   20.73    1.18
   3   0   1   22.76    1.06
   5   0   1    5.22    0.84
   5   0   1    6.60    1.04
   6   0   1    1.60    1.04
   6  -1  -1    0.81    0.51
   6   1  -1    0.60    0.56
   5  -1  -1   11.68    1.01
   5   1  -1   13.76    1.19
   4  -1  -1   10.91    0.82
   4   1  -1   11.42    0.89
   3  -1  -1   33.67    1.23
   3  -1  -1   33.00    1.19
   3   1  -1   29.93    1.27
   3   1  -1   31.37    1.26
   2  -1  -1   60.10    1.76
   2  -1  -1   58.28    1.77
   2   1  -1   58.34    1.83
   2   1  -1   59.36    1.86
   1  -1  -1   29.95    1.03
  -1  -1   1   31.97    1.06
   1  -1  -1   31.30    1.05
  -1  -1   1   29.24    1.03
   1   1  -1   30.49    1.04
  -1   1   1   30.43    0.98
  -1   1   1   35.46    1.01
   1   1  -1   32.45    1.12
   1   1  -1   30.75    1.09
   1   1  -1   30.79    1.04
   0  -1   1   49.16    1.52
   0  -1   1   48.09    1.53
   0  -1   1   49.65    1.58
   0  -1  -1   48.67    1.52
   0  -1   1   49.93    1.61
   0  -1  -1   51.73    1.60
   0  -1  -1   45.76    1.51
   0   1   1   49.96    1.59
   0   1   1   51.11    1.53
   0   1  -1   49.12    1.53
   0   1  -1   48.06    1.53
   0   1   1   46.72    1.53
   1  -1   1   51.37    1.67
  -1  -1  -1   54.99    1.68
  -1  -1  -1   48.33    1.63
   1  -1   1   49.11    1.67
  -1   1  -1   53.68    1.64
   1   1   1   52.27    1.71
   1   1   1   46.92    1.67
   1   1   1   48.10    1.68
  -1   1  -1   49.44    1.61
  -2  -1  -1    6.28    0.52
   2  -1   1    6.64    0.62
   2  -1   1    6.63    0.63
  -2  -1  -1    6.98    0.55
   2   1   1    6.43    0.53
   2   1   1    6.31    0.62
   2   1   1    6.94    0.65
  -2   1  -1    6.06    0.46
  -2   1  -1    6.46    0.50
   3  -1   1   49.71    1.90
   3  -1   1   50.10    1.91
   3   1   1   50.82    1.96
   3   1   1   49.83    1.86
   4  -1   1   68.37    2.62
   4  -1   1   70.31    2.53
   4   1   1   70.62    2.59
   4   1   1   70.65    2.69
   5  -1   1    2.31    0.69
   5  -1   1    3.21    0.93
   5   1   1    3.94    0.79
   5   1   1    4.30    0.95
   6  -1   1    0.73    0.69
   6   1   1    0.54    0.99
   6  -2  -1    0.56    0.45
   6   2  -1    0.69    0.57
   5  -2  -1    0.83    0.64
   5   2  -1    2.13    0.52
   5   2  -1    1.05    0.67
   4  -2  -1    2.19    0.53
   4   2  -1    3.65    0.67
   3  -2  -1   84.96    2.54
   3  -2  -1   86.73    2.53
   3   2  -1   86.99    2.71
   3   2  -1   83.20    2.67
   2   2  -1    5.96    0.51
   2   2  -1    6.01    0.52
   1  -2  -1  642.67   16.46
   1  -2  -1  613.77   16.47
  -1  -2   1  625.19   16.46
  -1  -2   1  613.06   16.39
  -1   2   1  599.02   16.60
   1   2  -1  647.67   16.45
   1   2  -1  622.46   16.44
   0  -2   1  242.03    7.00
   0  -2   1  236.10    6.57
   0  -2   1  245.62    6.55
   0  -2  -1  243.92    6.56
   0  -2  -1  234.71    6.54
   0  -2  -1  250.23    7.00
   0   2   1  252.92    6.99
   0   2  -1  241.01    6.56
   0   2  -1  235.07    6.55
   0   2   1  240.42    6.56
   0   2   1  247.09    6.55
   1  -2   1  103.77    2.95
  -1  -2  -1   97.79    2.95
  -1  -2  -1  106.14    2.99
  -1   2  -1   97.36    2.90
   1   2   1   96.89    2.99
   1   2   1  105.17    3.13
  -1   2  -1  101.76    2.90
   1   2   1  100.29    3.00
   2  -2   1   26.94    1.15
   2  -2   1   26.66    1.14
  -2  -2  -1   26.99    1.06
   2   2   1   27.20    1.13
  -2   2  -1   25.59    0.98
  -2   2  -1   26.40    0.97
   2   2   1   28.14    1.22
   2   2   1   28.04    1.23
   3  -2   1   17.42    1.02
  -3  -2  -1   16.88    0.78
   3  -2   1   17.24    1.01
   3   2   1   16.95    0.97
   3   2   1   17.23    1.11
   4  -2   1   39.25    1.76
   4  -2   1   37.46    1.60
   4   2   1   38.74    1.87
   4   2   1   35.44    1.70
   5  -2   1    4.65    0.99
   5  -2   1    3.41    0.72
   5   2   1    3.19    0.77
   5   2   1    3.41    0.96
   6  -2   1    0.48    0.72
   6   2   1    2.09    1.08
   6   3  -1    3.54    0.77
   6   3  -1    4.45    1.07
   5  -3  -1    7.56    0.87
   5   3  -1    8.32    1.01
   5   3  -1    5.49    0.73
   4  -3  -1    4.18    0.55
   4   3  -1    3.59    0.69
   3   3  -1   31.16    1.31
   3   3  -1   30.76    1.30
  -2  -3   1   37.85    1.20
  -2  -3   1   37.83    1.21
   2   3  -1   35.85    1.33
   2   3  -1   37.94    1.37
  -1  -3   1   24.24    0.97
  -1  -3   1   24.51    0.88
   1  -3  -1   24.97    0.88
  -1  -3   1   29.03    0.90
   1  -3  -1   23.31    0.86
  -1  -3   1   26.79    0.98
   1   3  -1   27.27    1.04
   1   3  -1   23.73    1.00
   1   3  -1   26.86    0.98
   0  -3   1   10.19    0.55
   0  -3  -1    9.60    0.51
   0  -3   1    9.14    0.57
   0  -3  -1    9.05    0.55
   0  -3   1    9.42    0.57
   0   3  -1    8.04    0.53
   0   3  -1    9.37    0.55
   0   3   1    9.37    0.51
   0   3   1    9.75    0.55
   0   3   1    8.30    0.55
  -1  -3  -1   54.12    1.80
   1  -3   1   53.07    1.76
  -1  -3  -1   55.78    1.82
  -1  -3  -1   55.16    1.78
   1  -3   1   55.33    1.76
  -1   3  -1   55.99    1.71
   1   3   1   56.80    1.88
   1   3   1   56.34    1.84
   1   3   1   53.06    1.83
  -1   3  -1   56.04    1.73
  -2  -3  -1   85.88    2.71
   2  -3   1   90.18    2.74
   2  -3   1   89.57    2.75
  -2   3  -1   89.96    2.57
   2   3   1   94.47    2.93
   2   3   1   89.70    2.86
   2   3   1   88.69    2.85
   3  -3   1    0.30    0.45
   3  -3   1    2.09    0.57
  -3  -3  -1    1.82    0.36
   3   3   1    1.13    0.45
   3   3   1    2.04    0.63
   4  -3   1   68.19    2.50
   4   3   1   67.87    2.68
   4   3   1   66.99    2.59
   5  -3   1    4.79    0.95
   5  -3   1    2.65    0.69
   5   3   1    4.13    0.80
   5   3   1    3.93    1.03
   6  -3   1    1.07    0.74
   6   3   1    2.25    1.08
   6   4  -1    4.12    0.84
   6   4  -1    3.11    1.00
   5  -4  -1    7.41    0.84
   5   4  -1    8.25    1.04
   5   4  -1    6.75    0.81
   4  -4  -1    4.23    0.52
   4   4  -1    4.03    0.71
   4   4  -1    2.48    0.51
   3   4  -1    3.12    0.52
   3   4  -1    3.18    0.54
   3   4  -1    2.98    0.39
  -2  -4   1   11.47    0.60
  -2  -4   1   11.12    0.60
   2   4  -1   11.51    0.71
   2   4  -1   10.98    0.58
   2   4  -1   12.66    0.74
   1  -4  -1   43.19    1.32
   1  -4  -1   44.19    1.33
  -1  -4   1   44.40    1.44
  -1  -4   1   44.03    1.47
  -1  -4   1   42.84    1.44
   1   4  -1   43.26    1.49
   1   4  -1   44.36    1.51
   1   4  -1   43.12    1.47
   0  -4   1  739.45   19.87
   0  -4   1  737.16   21.31
   0  -4  -1  745.82   19.88
   0  -4   1  746.94   19.93
   0  -4  -1  728.43   19.90
   0  -4  -1  785.48   21.32
   0   4  -1  787.53   21.33
   0   4  -1  776.29   20.22
   0   4   1  723.18   19.90
   0   4   1  814.69   21.34
   0   4   1  760.52   19.88
   0   4  -1  741.76   19.89
  -1  -4  -1    0.97    0.36
   1  -4   1    1.30    0.38
  -1  -4  -1    1.19    0.34
  -1  -4  -1    1.54    0.31
   1  -4   1    1.27    0.35
  -1   4  -1    0.94    0.28
   1   4   1    1.21    0.37
   1   4   1    0.74    0.40
   1   4   1    1.77    0.43
  -1   4  -1    1.60    0.32
  -2  -4  -1  148.09    4.31
   2  -4   1  149.85    4.30
   2  -4   1  147.16    4.27
   2   4   1  153.13    4.61
   2   4   1  151.04    4.44
   2   4   1  150.93    4.44
  -3  -4  -1    9.99    0.66
   3  -4   1   10.86    0.84
   3  -4   1   10.22    0.80
   3   4   1   11.05    0.96
   3   4   1   11.13    0.84
   4  -4   1   17.55    1.15
   4   4   1   15.08    1.32
   4   4   1   13.18    1.07
   5  -4   1    9.48    0.88
   5  -4   1   11.44    1.23
   5   4   1    8.79    1.06
   5   4   1   12.20    1.37
   6  -4   1    0.97    0.69
   6   4   1   -0.12    0.99
   6   5  -1    0.54    0.63
   6   5  -1   -1.00    0.85
   5  -5  -1    4.37    0.67
   5   5  -1    3.16    0.86
   5   5  -1    3.36    0.66
   4   5  -1   20.13    1.25
   4   5  -1   22.56    1.13
   3   5  -1   17.03    0.85
   3   5  -1   17.66    1.00
   3   5  -1   16.29    1.00
  -2  -5   1   19.87    0.84
  -2  -5   1   19.34    0.85
   2   5  -1   18.99    0.84
   2   5  -1   18.45    0.91
   2   5  -1   18.19    0.93
  -1  -5   1   20.42    0.92
   1  -5  -1   20.10    0.75
  -1  -5   1   19.84    0.93
   1  -5  -1   23.76    0.77
  -1  -5   1   20.14    0.86
   1   5  -1   20.70    0.95
   1   5  -1   22.78    0.98
   1   5  -1   18.83    0.89
   0  -5   1  457.67   12.44
   0  -5  -1  454.19   12.44
   0  -5  -1  506.02   13.35
   0  -5  -1  465.71   12.47
   0  -5   1  475.32   13.34
   0  -5   1  452.61   12.48
   0   5   1  475.54   12.45
   0   5   1  493.88   13.32
   0   5  -1  471.64   12.47
   0   5  -1  455.61   12.45
   0   5  -1  457.45   13.31
  -1  -5  -1   21.63    0.98
  -1  -5  -1   22.40    0.93
  -1  -5  -1   21.61    0.96
   1  -5   1   18.22    0.89
   1  -5   1   21.40    0.92
  -1   5  -1   21.38    0.84
  -1   5  -1   20.74    0.84
   1   5   1   21.07    1.01
   1   5   1   20.72    1.00
   1   5   1   20.91    0.96
   2  -5   1  109.27    3.26
  -2  -5  -1  110.25    3.32
   2  -5   1  107.44    3.25
   2   5   1  114.40    3.57
   2   5   1  111.74    3.46
   3  -5   1    9.21    0.79
  -3  -5  -1    7.75    0.62
   3  -5   1    8.82    0.76
   3   5   1    8.39    0.93
   3   5   1    8.66    0.86
   4  -5   1    3.63    0.77
   4   5   1    2.43    0.86
   4   5   1    3.22    0.74
   5  -5   1    9.13    1.13
   5  -5   1    9.18    0.85
   5   5   1   10.88    1.36
   5   5   1    9.11    1.11
   6  -5   1   -0.04    0.61
   6   5   1   -1.30    1.00
   6   6  -1    2.73    1.02
   6   6  -1    1.62    0.77
   5   6  -1    8.40    0.94
   5   6  -1   11.76    1.21
   4   6  -1    4.07    0.79
   4   6  -1    4.81    0.66
  -3  -6   1   10.90    0.59
   3   6  -1   10.87    0.82
   3   6  -1    8.94    0.67
  -2  -6   1   72.68    2.27
  -2  -6   1   76.02    2.29
   2   6  -1   73.81    2.39
   2   6  -1   71.97    2.38
   2   6  -1   69.92    2.34
   1  -6  -1  806.44   21.44
  -1  -6   1  807.93   22.83
  -1  -6   1  787.59   21.33
  -1  -6   1  827.86   21.43
   1  -6  -1  820.86   21.37
   1   6  -1  796.16   21.39
   1   6  -1  812.73   22.87
   1   6  -1  836.51   21.42
   0  -6  -1  302.21    8.12
   0  -6  -1  309.19    8.66
   0  -6   1  301.08    8.12
   0  -6   1  302.52    8.15
   0  -6  -1  299.70    8.12
   0  -6   1  297.17    8.67
   0   6  -1  308.30    8.65
   0   6   1  313.61    8.65
   0   6  -1  289.42    8.11
   0   6   1  301.43    8.11
   0   6  -1  299.22    8.12
   0   6   1  290.92    8.11
   1  -6   1   27.52    1.10
  -1  -6  -1   26.71    1.14
   1  -6   1   27.44    1.08
  -1  -6  -1   28.49    1.18
  -1  -6  -1   27.31    1.12
   1   6   1   28.64    1.19
  -1   6  -1   28.56    1.02
  -1   6  -1   28.05    1.03
   1   6   1   29.49    1.22
   1   6   1   26.63    1.19
  -2  -6  -1   76.35    2.44
   2  -6   1   74.69    2.34
   2   6   1   74.87    2.59
   2   6   1   76.27    2.57
  -3  -6  -1   13.83    0.82
   3  -6   1   12.81    0.88
   3  -6   1   15.33    0.92
   3   6   1   13.94    0.96
   3   6   1   14.93    1.10
   4  -6   1   22.06    1.24
   4   6   1   19.64    1.28
   4   6   1   19.43    1.42
   5  -6   1   14.12    1.19
   5  -6   1   13.24    0.97
   5   6   1   16.14    1.56
   5   6   1   15.03    1.26
   6  -6   1    1.19    0.69
   6   6   1    0.60    1.09
   6   7  -1    1.14    0.72
   6   7  -1    1.59    1.01
   5   7  -1   13.43    1.29
   5   7  -1   11.02    0.99
   4   7  -1   10.14    0.85
   4   7  -1   12.07    1.09
  -3  -7   1   15.85    0.79
   3   7  -1   17.33    1.04
   3   7  -1   16.90    0.92
  -2  -7   1   30.58    1.19
   2   7  -1   27.61    1.21
   2   7  -1   28.35    1.26
   2   7  -1   27.61    1.19
   1  -7  -1  454.10   11.81
  -1  -7   1  448.71   12.66
  -1  -7   1  447.44   11.93
  -1  -7   1  439.99   11.86
   1  -7  -1  454.38   11.76
   1   7  -1  429.02   12.69
   1   7  -1  432.88   11.89
   1   7  -1  448.20   11.93
   0  -7   1  322.38    8.88
   0  -7  -1  310.90    8.82
   0  -7  -1  324.70    8.84
   0  -7   1  320.02    8.83
   0  -7   1  333.99    9.45
   0  -7  -1  346.25    9.44
   0   7  -1  334.54    8.86
   0   7  -1  320.02    8.85
   0   7   1  335.03    9.41
   0   7  -1  333.43    9.43
   0   7   1  333.75    8.85
   0   7   1  329.69    8.84
  -1  -7  -1  113.99    3.48
  -1  -7  -1  109.87    3.35
   1  -7   1  112.52    3.24
   1  -7   1  108.91    3.22
   1   7   1  110.85    3.38
  -1   7  -1  115.69    3.19
   1   7   1  112.76    3.39
   1   7   1  109.44    3.52
   2  -7   1    8.40    0.66
  -2  -7  -1    9.59    0.72
   2   7   1    7.83    0.69
   2   7   1   10.58    0.86
   3  -7   1    5.67    0.64
   3  -7   1    8.76    0.75
  -3  -7  -1    6.70    0.65
   3   7   1    5.80    0.77
   3   7   1    7.28    0.90
   4  -7   1    7.53    0.89
   4   7   1    6.08    0.87
   4   7   1    7.98    1.10
   5  -7   1   16.53    1.24
   5   7   1   13.81    1.23
   5   7   1   18.16    1.48
   6  -7   1    1.41    0.71
   6   7   1    1.72    1.13
   6   8  -1    1.12    0.96
   5   8  -1    7.44    1.11
   5   8  -1    6.04    0.88
   4   8  -1    6.76    0.83
   4   8  -1    7.72    0.97
  -3  -8   1    4.80    0.52
   3   8  -1    5.58    0.64
   3   8  -1    6.06    0.73
  -2  -8   1   31.57    1.27
   2   8  -1   31.55    1.32
   2   8  -1   30.61    1.36
   2   8  -1   31.46    1.34
  -1  -8   1  400.46   10.76
  -1  -8   1  383.90   10.79
   1  -8  -1  397.82   10.60
  -1  -8   1  407.18   11.46
   1  -8  -1  408.96   10.65
   1   8  -1  392.77   11.50
   1   8  -1  411.98   10.83
   1   8  -1  396.15   10.78
   0  -8  -1  118.30    3.48
   0  -8   1  120.93    3.52
   0  -8  -1  124.43    3.67
   0  -8   1  123.71    3.69
   0  -8  -1  119.21    3.48
   0  -8   1  112.86    3.47
   0   8  -1  121.72    3.65
   0   8   1  118.41    3.47
   0   8  -1  121.91    3.50
   0   8  -1  114.33    3.47
   0   8   1  117.78    3.47
   0   8   1  126.08    3.65
  -1  -8  -1  181.63    5.07
   1  -8   1  183.99    4.95
  -1  -8  -1  183.11    5.33
   1  -8   1  172.31    4.93
  -1   8  -1  186.82    4.89
   1   8   1  159.99    5.33
   1   8   1  171.86    5.08
  -1   8  -1  180.74    4.87
   1   8   1  174.60    5.09
   2  -8   1   49.38    1.65
   2  -8   1   50.60    1.67
  -2  -8  -1   44.81    1.64
  -2  -8  -1   48.98    1.79
   2   8   1   48.33    1.91
   2   8   1   50.03    1.95
  -3  -8  -1   13.16    0.86
   3  -8   1   13.37    0.86
   3  -8   1   13.15    0.88
   3   8   1   15.02    1.02
   3   8   1   16.02    1.26
   4  -8   1   13.18    1.01
   4   8   1   15.76    1.39
   4   8   1   12.40    1.08
   5  -8   1    7.00    1.01
   5   8   1    7.93    1.23
   5   8   1    5.67    1.02
   6  -8   1    1.42    0.71
   6   8   1    2.24    1.14
   6   9  -1    0.23    0.94
   5   9  -1    7.24    1.13
   5   9  -1    8.21    0.99
   4   9  -1    6.08    0.94
   4   9  -1    5.19    0.77
  -3  -9   1   13.35    0.81
   3   9  -1   14.02    0.92
   3   9  -1   15.26    1.04
  -2  -9   1   23.92    0.91
  -2  -9   1   24.83    1.12
   2   9  -1   24.67    1.16
   2   9  -1   25.06    1.20
   1  -9  -1  354.44    9.39
  -1  -9   1  362.38   10.17
  -1  -9   1  354.63    9.56
   1  -9  -1  356.40    9.36
  -1  -9   1  353.10    9.59
   1   9  -1  339.56    9.59
   1   9  -1  341.69    9.55
   1   9  -1  351.44   10.20
   0  -9  -1  150.04    4.43
   0  -9  -1  164.79    4.70
   0  -9  -1  154.13    4.43
   0  -9   1  156.25    4.48
   0  -9   1  149.30    4.43
   0  -9   1  157.75    4.72
   0   9  -1  155.46    4.45
   0   9  -1  158.63    4.45
   0   9   1  149.58    4.42
   0   9   1  158.60    4.44
   0   9   1  166.97    4.67
   0   9  -1  153.83    4.67
   1  -9   1    4.06    0.49
  -1  -9  -1    4.55    0.51
   1  -9   1    4.24    0.49
  -1  -9  -1    5.73    0.58
  -1   9  -1    4.45    0.41
   1   9   1    5.54    0.62
  -1   9  -1    5.42    0.44
  -2  -9  -1  143.38    4.24
  -2  -9  -1  139.57    4.26
   2  -9   1  141.60    4.04
   2  -9   1  139.34    4.03
   2   9   1  142.60    4.52
   2   9   1  139.21    4.33
  -3  -9  -1   29.51    1.36
   3  -9   1   30.40    1.30
   3   9   1   29.75    1.64
   3   9   1   33.65    1.59
   4   9   1    0.29    0.75
   4   9   1    1.58    0.62
   5   9   1    2.25    0.97
   6  -9   1    2.93    0.78
   6   9   1    4.39    1.26
   6  10  -1    0.28    1.04
   5  10  -1    2.22    0.73
   5  10  -1    3.49    0.94
   4  10  -1   19.57    1.25
   4  10  -1   22.95    1.45
  -3 -10   1    3.87    0.55
   3  10  -1    4.12    0.70
   3  10  -1    4.07    0.62
  -2 -10   1   12.51    0.66
  -2 -10   1   13.10    0.84
   2  10  -1   13.03    0.88
   2  10  -1   14.05    0.86
   1 -10  -1  103.11    2.89
  -1 -10   1   97.60    3.22
  -1 -10   1  102.67    3.13
   1 -10  -1  100.99    2.87
   1  10  -1   99.83    3.14
   1  10  -1   99.53    3.09
   0 -10   1  190.03    5.41
   0 -10  -1  192.66    5.41
   0 -10   1  202.30    5.78
   0 -10  -1  183.68    5.39
   0 -10   1  188.44    5.43
   0 -10  -1  199.37    5.73
   0  10  -1  195.70    5.70
   0  10   1  194.80    5.40
   0  10   1  202.34    5.70
   0  10  -1  193.48    5.42
   0  10  -1  180.24    5.38
   0  10   1  191.47    5.39
  -1 -10  -1  186.45    5.63
  -1 -10  -1  181.61    5.35
   1 -10   1  188.38    5.22
   1 -10   1  198.87    5.26
  -1  10  -1  189.22    5.15
  -1  10  -1  183.58    5.12
   1  10   1  181.46    5.39
  -2 -10  -1   84.03    2.83
  -2 -10  -1   87.25    2.87
   2 -10   1   91.95    2.69
   2 -10   1   88.95    2.68
   2  10   1   87.46    2.98
   2  10   1   88.20    3.09
   3 -10   1   28.02    1.24
   3 -10   1   27.21    1.20
  -3 -10  -1   27.34    1.31
   3  10   1   28.22    1.60
   3  10   1   27.59    1.49
   4  10   1    0.96    0.60
   4  10   1    0.01    0.75
   5  10   1    1.44    0.95
   6 -10   1    2.30    0.75
   6  10   1    3.39    1.26
   6  11  -1    2.84    1.15
   5  11  -1    7.57    1.20
   5  11  -1    6.77    0.99
   4  11  -1   22.62    1.45
   4  11  -1   19.05    1.28
  -3 -11   1   44.98    1.69
   3  11  -1   42.06    1.84
   3  11  -1   42.46    1.87
  -2 -11   1  147.34    4.34
  -2 -11   1  141.95    4.36
   2  11  -1  146.09    4.60
   2  11  -1  142.77    4.37
   1 -11  -1   53.27    1.69
  -1 -11   1   54.23    1.96
  -1 -11   1   53.80    1.93
   1 -11  -1   54.53    1.72
   1  11  -1   53.95    1.92
   0 -11   1   63.72    2.15
   0 -11  -1   66.21    2.12
   0 -11  -1   67.53    2.19
   0 -11   1   63.18    2.12
   0 -11   1   65.01    2.22
   0 -11  -1   59.60    2.08
   0  11  -1   62.52    2.11
   0  11   1   63.99    2.11
   0  11   1   70.16    2.16
   0  11  -1   63.85    2.15
   0  11  -1   62.71    2.09
   0  11   1   62.31    2.08
   1 -11   1   94.26    2.87
  -1 -11  -1   94.81    3.12
   1 -11   1   96.37    2.89
  -1 -11  -1   91.81    3.00
  -1  11  -1   96.32    2.77
  -1  11  -1   99.35    2.80
   1  11   1   91.61    3.14
   1  11   1   96.72    3.07
   2 -11   1  110.05    3.24
  -2 -11  -1  104.82    3.45
  -2 -11  -1  107.56    3.47
   2 -11   1  110.86    3.24
   2  11   1  112.63    3.58
   2  11   1  108.33    3.68
  -3 -11  -1   31.57    1.45
   3 -11   1   32.61    1.34
   3 -11   1   30.13    1.29
   3  11   1   34.02    1.74
   3  11   1   30.29    1.61
   4  11   1    4.87    1.04
   4  11   1    5.93    0.94
   5 -11   1    7.51    0.94
   5  11   1    7.15    1.31
   6 -11   1   -0.02    0.62
   6  11   1    0.39    1.10
   6  12  -1    5.05    1.22
   5  12  -1   17.17    1.58
   5  12  -1   15.28    1.27
   4  12  -1    8.80    0.99
   4  12  -1   10.16    1.16
  -3 -12   1    5.49    0.66
   3  12  -1    5.73    0.74
   3  12  -1    4.79    0.78
  -2 -12   1   70.36    2.37
  -2 -12   1   71.14    2.45
   2  12  -1   72.91    2.59
   2  12  -1   68.97    2.49
   1 -12  -1    8.62    0.58
  -1 -12   1    9.47    0.71
  -1 -12   1    9.24    0.73
   1 -12  -1    9.43    0.60
   1  12  -1    8.86    0.75
   1  12  -1    8.66    0.65
   0 -12   1    0.55    0.35
   0 -12   1    0.02    0.36
   0 -12  -1    0.75    0.35
   0 -12   1    0.08    0.30
   0 -12  -1    0.10    0.26
   0 -12  -1    0.28    0.34
   0  12   1    0.39    0.37
   0  12   1    0.81    0.30
   0  12  -1    0.44    0.26
   0  12   1    0.24    0.33
   0  12  -1   -0.07    0.32
   1 -12   1  397.94   10.41
  -1 -12  -1  391.76   11.18
  -1 -12  -1  371.25   10.53
   1 -12   1  378.54   10.37
   1  12   1  409.88   11.25
   1  12   1  361.27   10.55
  -1  12  -1  380.89   10.29
  -1  12  -1  387.39   10.28
   2 -12   1  109.45    3.23
   2 -12   1  109.57    3.22
  -2 -12  -1  104.73    3.46
  -2 -12  -1  107.91    3.47
   2  12   1  107.19    3.56
   2  12   1  108.16    3.67
   3 -12   1    6.57    0.66
   3 -12   1    6.84    0.68
  -3 -12  -1    7.80    0.79
   3  12   1    5.98    0.98
   3  12   1    6.39    0.87
   4 -12   1   10.02    0.87
   4  12   1   12.71    1.33
   4  12   1    9.59    1.11
   5  12   1    2.39    1.04
   6 -12   1    2.37    0.71
   6  12   1    5.38    1.41
   6  13  -1    1.31    1.06
   5  13  -1   17.04    1.35
   5  13  -1   17.20    1.48
  -4 -13   1   14.78    0.90
   4  13  -1   14.26    1.14
   4  13  -1   15.04    1.31
  -3 -13   1   13.67    0.96
   3  13  -1   14.44    1.05
   3  13  -1   13.71    1.12
  -2 -13   1   29.31    1.25
  -2 -13   1   30.21    1.39
   2  13  -1   28.03    1.41
   2  13  -1   30.40    1.43
   1 -13  -1   49.97    1.67
  -1 -13   1   50.13    1.92
   1 -13  -1   50.97    1.69
  -1 -13   1   48.29    1.89
   1  13  -1   54.90    1.98
  -1  13   1   54.13    1.56
   1  13  -1   48.10    1.87
   0 -13  -1   37.55    1.49
   0 -13  -1   38.87    1.50
   0 -13   1   36.52    1.49
   0 -13  -1   40.66    1.53
   0 -13   1   38.92    1.54
   0 -13   1   39.35    1.55
   0  13  -1   36.60    1.46
   0  13   1   40.05    1.49
   0  13  -1   38.19    1.46
   0  13   1   43.00    1.48
   1 -13   1  155.12    4.45
   1 -13   1  148.69    4.42
  -1 -13  -1  152.98    4.80
  -1 -13  -1  155.53    4.60
   1  13   1  158.55    4.85
   1  13   1  147.75    4.61
  -1  13  -1  152.22    4.31
  -1  13  -1  158.83    4.35
   2 -13   1   21.31    1.01
   2 -13   1   21.78    1.01
  -2 -13  -1   20.40    1.06
  -2 -13  -1   21.68    1.17
   2  13   1   21.26    1.23
   2  13   1   21.20    1.29
   3 -13   1   16.51    0.96
  -3 -13  -1   18.49    1.11
   3 -13   1   18.43    0.98
   3  13   1   17.12    1.20
   3  13   1   16.62    1.36
   4 -13   1    5.23    0.73
   4  13   1    2.12    0.69
   4  13   1    4.88    1.04
   5  13   1    1.54    1.05
   6  13   1    1.04    1.23
   6  14  -1    1.00    1.15
   5  14  -1    4.98    0.97
   5  14  -1    5.58    1.14
  -4 -14   1    8.87    0.82
   4  14  -1    9.40    1.19
   4  14  -1   10.00    1.08
  -3 -14   1   18.50    1.13
   3  14  -1   19.01    1.20
   3  14  -1   19.31    1.31
  -2 -14   1   23.23    1.23
  -2 -14   1   22.60    1.11
   2  14  -1   23.82    1.25
   2  14  -1   22.16    1.26
   1 -14  -1   16.74    0.82
  -1 -14   1   15.90    0.97
  -1 -14   1   16.35    0.95
   1 -14  -1   15.61    0.79
  -1  14   1   16.91    0.67
  -1  14   1   16.11    0.66
   1  14  -1   14.21    0.92
   1  14  -1   14.44    0.95
   0 -14   1  524.71   15.16
   0 -14  -1  521.51   14.22
   0 -14  -1  549.58   15.17
   0 -14  -1  507.68   14.17
   0 -14   1  523.63   14.26
   0  14   1  517.48   14.17
   0  14  -1  550.66   15.09
   0  14   1  560.74   15.08
   0  14  -1  507.29   14.17
  -1 -14  -1   19.66    1.06
   1 -14   1   18.57    0.95
  -1 -14  -1   19.29    1.09
   1 -14   1   18.75    0.99
   1  14   1   20.95    1.11
  -1  14  -1   20.15    0.89
   1  14   1   21.10    1.16
  -1  14  -1   20.21    0.89
  -2 -14  -1   27.82    1.30
   2 -14   1   29.01    1.21
   2 -14   1   28.22    1.18
  -2 -14  -1   28.73    1.39
   2  14   1   28.16    1.49
   2  14   1   25.74    1.41
   3 -14   1    2.12    0.55
  -3 -14  -1    3.52    0.64
   3 -14   1    2.04    0.50
   3  14   1    3.91    0.88
   3  14   1    2.47    0.67
   4 -14   1    2.80    0.65
   4  14   1    2.92    0.78
   4  14   1    5.87    1.09
   5  14   1   -0.31    0.96
   6  14   1    0.48    1.20
   6  15  -1   -0.30    1.03
   5  15  -1   10.98    1.39
  -4 -15   1   26.68    1.32
   4  15  -1   25.48    1.60
   4  15  -1   29.05    1.75
  -3 -15   1    0.10    0.42
   3  15  -1    0.13    0.45
   3  15  -1   -0.87    0.52
  -2 -15   1   14.73    1.00
  -2 -15   1   13.57    0.87
   2  15  -1   12.50    0.94
   2  15  -1   13.03    1.03
  -1 -15   1   31.89    1.47
   1 -15  -1   32.67    1.29
  -1 -15   1   34.78    1.52
   1 -15  -1   31.39    1.26
   1 -15  -1   34.30    1.20
   1  15  -1   33.76    1.51
  -1  15   1   35.82    1.16
  -1  15   1   34.23    1.14
   1  15  -1   32.20    1.47
   0 -15   1   44.93    1.72
   0 -15  -1   41.80    1.65
   0 -15   1   41.51    1.68
   0 -15  -1   42.83    1.68
   0  15   1   43.16    1.63
   0  15  -1   42.86    1.64
   0  15  -1   44.88    1.62
   0  15   1   42.04    1.58
   1 -15   1   21.71    1.04
   1 -15   1   20.56    0.95
  -1 -15  -1   21.07    1.10
  -1 -15  -1   19.83    1.12
   1 -15   1   18.80    0.98
  -1  15  -1   19.88    0.91
   1  15   1   20.87    1.13
   1  15   1   20.09    1.16
  -2 -15  -1    2.97    0.53
   2 -15   1    4.82    0.58
   2 -15   1    4.17    0.52
  -2 -15  -1    4.22    0.66
   2  15   1    3.68    0.73
   2  15   1    2.55    0.60
  -3 -15  -1    1.85    0.57
   3 -15   1    0.24    0.44
   3 -15   1    1.17    0.51
   3  15   1    0.60    0.58
   3  15   1    0.57    0.72
  -4 -15  -1    1.59    0.53
   4 -15   1    1.49    0.59
   4  15   1    1.24    0.87
   4  15   1    2.99    0.79
   5  15   1    6.78    1.32
   6  15   1    2.94    1.37
   6  16  -1    5.66    1.38
   5  16  -1    4.29    1.13
  -4 -16   1   11.72    0.91
   4  16  -1   12.34    1.33
   4  16  -1   11.62    1.23
  -3 -16   1    0.49    0.48
   3  16  -1    1.10    0.67
   3  16  -1    0.52    0.48
  -2 -16   1   38.17    1.69
   2 -16  -1   38.35    1.30
  -2 -16   1   37.29    1.60
   2  16  -1   36.55    1.72
   2  16  -1   37.74    1.72
   1 -16  -1   32.66    1.29
  -1 -16   1   31.41    1.46
  -1 -16   1   31.19    1.47
   1 -16  -1   32.85    1.20
   1 -16  -1   31.57    1.28
   1  16  -1   29.14    1.44
  -1  16   1   31.42    1.12
  -1  16   1   33.13    1.14
   1  16  -1   34.16    1.50
   0 -16  -1  272.09    8.03
   0 -16   1  277.01    8.05
   0 -16  -1  260.14    7.58
   0 -16   1  266.09    7.62
   0  16  -1  277.96    7.94
   0  16   1  278.56    7.92
   0  16  -1  269.23    7.56
   0  16   1  259.05    7.53
   1 -16   1   20.59    0.98
  -1 -16  -1   19.31    1.09
   1 -16   1   20.12    1.01
   1 -16   1   21.69    1.08
  -1 -16  -1   20.78    1.16
   1  16   1   20.86    1.20
   1  16   1   20.63    1.14
  -1  16  -1   19.85    0.93
   2 -16   1   40.29    1.53
  -2 -16  -1   38.81    1.68
   2 -16   1   42.35    1.58
  -2 -16  -1   37.43    1.73
   2  16   1   40.88    1.89
   2  16   1   39.34    1.84
   3 -16   1    1.26    0.53
  -3 -16  -1    2.68    0.63
   3 -16   1    2.21    0.52
   3  16   1    2.12    0.70
   3  16   1    2.48    0.84
   4 -16   1    3.09    0.63
  -4 -16  -1    3.12    0.65
   4  16   1    2.69    1.02
   5  16   1    0.54    1.01
   6  17  -1    5.35    1.38
   5  17  -1    2.28    1.04
  -4 -17   1   35.38    1.65
   4  17  -1   37.23    1.97
   4  17  -1   36.11    2.04
  -3 -17   1   11.71    0.98
   3  17  -1   15.00    1.28
   3  17  -1   11.49    1.04
  -2 -17   1   24.06    1.26
   2 -17  -1   25.24    1.00
   2 -17  -1   26.48    1.03
  -2 -17   1   25.63    1.37
   2  17  -1   25.70    1.43
   2  17  -1   26.23    1.39
   1 -17  -1   97.67    2.95
  -1 -17   1   92.94    3.17
   1 -17  -1   95.15    2.96
  -1 -17   1   92.95    3.26
   1 -17  -1   92.57    2.90
   1  17  -1   90.55    3.24
  -1  17   1   93.42    2.75
   1  17  -1   95.52    3.16
  -1  17   1   97.68    2.78
   0 -17  -1   39.00    1.64
   0 -17  -1   41.14    1.67
   0 -17   1   41.23    1.69
   0 -17   1   38.66    1.67
   0  17  -1   38.90    1.62
   0  17   1   43.91    1.59
   0  17  -1   41.57    1.58
   0  17   1   42.86    1.64
  -1 -17  -1    9.92    0.88
   1 -17   1   11.50    0.79
   1 -17   1   12.88    0.87
   1 -17   1   10.20    0.73
  -1 -17  -1   11.62    0.85
  -1  17  -1   12.41    0.73
   1  17   1   11.62    0.87
   1  17   1   11.49    0.95
   2 -17   1   22.49    1.11
  -2 -17  -1   20.96    1.20
  -2 -17  -1   23.05    1.31
   2 -17   1   23.93    1.15
   2  17   1   25.83    1.48
  -3 -17  -1    3.76    0.70
   3 -17   1    4.74    0.64
   3  17   1    4.28    0.80
   3  17   1    3.81    0.95
   4 -17   1    7.56    0.81
  -4 -17  -1    6.90    0.82
   4  17   1    9.39    1.29
   5  17   1    1.50    1.10
   6  18  -1    4.14    1.30
   5  18  -1   11.85    1.52
  -4 -18   1    1.72    0.58
   4  18  -1    0.75    0.62
   4  18  -1    1.92    0.84
  -3 -18   1   12.85    1.05
   3  18  -1   11.52    1.04
   3  18  -1   13.21    1.25
  -2 -18   1    5.68    0.77
   2 -18  -1    6.63    0.55
  -2 -18   1    5.94    0.71
   2 -18  -1    6.50    0.57
   2  18  -1    7.39    0.82
   2  18  -1    7.18    0.86
   1 -18  -1    0.85    0.39
  -1 -18   1    1.05    0.50
  -1 -18   1    1.62    0.45
   1 -18  -1    1.15    0.42
   1 -18  -1    1.34    0.33
  -1  18   1    1.11    0.32
   1  18  -1    1.13    0.49
   1  18  -1    0.83    0.37
   0 -18   1  135.36    4.29
   0 -18  -1  129.77    4.07
   0 -18   1  129.91    4.12
   0 -18  -1  129.14    4.25
   0  18  -1  131.15    4.12
   0  18  -1  129.53    4.03
   0  18   1  132.29    4.03
   0  18   1  138.12    4.12
  -1 -18  -1   57.44    2.21
   1 -18   1   59.59    2.11
  -1 -18  -1   56.40    2.23
   1 -18   1   57.54    2.06
   1  18   1   52.41    2.20
  -1  18  -1   58.24    1.94
   1  18   1   58.11    2.27
  -2 -18  -1   30.30    1.51
   2 -18   1   31.61    1.37
   2 -18   1   36.10    1.44
  -2 -18  -1   31.09    1.58
   2  18   1   30.69    1.70
  -3 -18  -1   28.25    1.56
   3 -18   1   32.24    1.41
   3  18   1   29.16    1.73
   3  18   1   28.55    1.76
  -4 -18  -1    5.35    0.76
   4 -18   1    4.89    0.72
   4  18   1    3.90    1.10
   5  18   1    0.26    1.00
   6  19  -1    7.33    1.47
   5  19  -1    3.47    1.10
  -4 -19   1    1.12    0.56
   4  19  -1    2.27    0.74
   4  19  -1    2.05    0.90
  -3 -19   1    7.38    0.89
   3  19  -1    8.48    1.01
   3  19  -1    7.39    1.05
  -2 -19   1    1.55    0.53
  -2 -19   1    1.22    0.47
   2 -19  -1    1.41    0.37
   2 -19  -1    1.15    0.39
   2  19  -1    0.87    0.60
   2  19  -1   -0.02    0.24
   1 -19  -1   20.24    0.95
  -1 -19   1   17.91    1.15
  -1 -19   1   18.22    1.13
   1 -19  -1   20.06    1.04
   1 -19  -1   18.08    0.99
   1  19  -1   18.67    1.11
   1  19  -1   20.58    1.21
   0 -19   1  179.74    5.64
   0 -19  -1  175.22    5.33
   0 -19   1  175.04    5.38
   0 -19  -1  182.92    5.62
   0  19   1  186.24    5.44
   0  19  -1  181.41    5.30
   0  19  -1  178.83    5.45
   0  19   1  175.02    5.27
  -1 -19  -1    3.22    0.61
   1 -19   1    3.81    0.55
  -1 -19  -1    3.62    0.59
   1 -19   1    3.39    0.60
  -1  19  -1    3.84    0.51
   1  19   1    2.06    0.53
   1  19   1    4.26    0.73
   2 -19   1   14.27    0.91
   2 -19   1   13.88    0.94
  -2 -19  -1   13.08    0.97
  -2 -19  -1   13.68    1.04
   2  19   1   14.78    1.26
   2  19   1   12.64    1.03
  -3 -19  -1    9.61    1.01
   3 -19   1    9.56    0.88
   3  19   1    8.38    1.19
   3  19   1    6.11    0.98
  -4 -19  -1    8.73    0.94
   4 -19   1    6.69    0.83
   4  19   1    8.79    1.33
   5  19   1    6.07    1.34
   6  20  -1    2.46    1.26
   5  20  -1    1.78    1.03
  -4 -20   1    0.51    0.50
   4  20  -1    1.39    0.85
  -3 -20   1    6.61    0.87
   3  20  -1    5.51    0.99
   3  20  -1    7.42    0.98
  -2 -20   1   38.70    1.82
   2 -20  -1   41.75    1.53
   2 -20  -1   44.07    1.58
  -2 -20   1   42.13    1.92
   2  20  -1   42.56    1.98
   1 -20  -1   14.87    0.91
   1 -20  -1   15.29    0.86
  -1 -20   1   15.17    1.06
  -1 -20   1   15.65    1.03
   1 -20  -1   14.53    0.92
   1  20  -1   14.00    0.99
   1  20  -1   14.30    1.06
   0 -20   1    1.32    0.50
   0 -20   1    0.91    0.40
   0 -20  -1    0.16    0.33
   0 -20  -1    1.20    0.47
   0  20   1    0.79    0.33
   0  20  -1    1.12    0.46
   0  20   1    0.77    0.44
  -1 -20  -1   82.50    2.98
   1 -20   1   84.96    2.88
  -1 -20  -1   79.02    3.05
   1 -20   1   89.68    2.92
  -1  20  -1   88.11    2.71
   1  20   1   79.78    2.98
   1  20   1   87.83    3.10
  -2 -20  -1   24.59    1.35
   2 -20   1   25.60    1.27
  -2 -20  -1   25.97    1.44
   2 -20   1   22.69    1.20
   2  20   1   23.81    1.45
   2  20   1   23.35    1.52
   3 -20   1   20.16    1.12
  -3 -20  -1   16.25    1.23
   3  20   1   14.79    1.27
   3  20   1   17.86    1.50
  -4 -20  -1    9.90    1.01
   4 -20   1    7.72    0.89
   4  20   1    9.02    1.37
   5  20   1    0.62    1.01
   6  21  -1    1.93    1.25
   5  21  -1    0.24    0.96
  -4 -21   1    7.23    0.91
   4  21  -1    8.10    1.21
  -3 -21   1   11.98    1.15
   3  21  -1   12.38    1.29
   3  21  -1   12.15    1.22
   2 -21  -1   18.34    0.95
  -2 -21   1   17.60    1.14
   2 -21  -1   17.90    0.96
  -2 -21   1   17.08    1.20
   2  21  -1   17.37    1.20
   2  21  -1   16.36    1.26
  -1 -21   1   21.90    1.30
   1 -21  -1   21.92    1.07
  -1 -21   1   21.56    1.26
   1 -21  -1   20.45    1.13
   1  21  -1   21.86    1.29
   1  21  -1   21.68    1.23
   0 -21   1   36.82    1.67
   0 -21  -1   38.98    1.67
   0 -21  -1   34.23    1.61
   0 -21   1   35.44    1.67
   0  21   1   32.09    1.54
   0  21  -1   36.56    1.60
  -1 -21  -1   23.33    1.33
   1 -21   1   20.62    1.21
   1 -21   1   20.66    1.12
  -1 -21  -1   21.11    1.26
   1  21   1   20.18    1.29
   1  21   1   21.77    1.27
  -1  21  -1   23.91    1.08
  -2 -21  -1   17.66    1.18
  -2 -21  -1   16.90    1.23
   2 -21   1   17.36    1.10
   2  21   1   18.47    1.27
   2  21   1   18.54    1.38
   3 -21   1    1.37    0.60
  -3 -21  -1    1.27    0.62
   3  21   1    0.63    0.61
   3  21   1    1.56    0.91
  -4 -21  -1   13.06    1.09
   4 -21   1   12.33    1.00
   4  21   1   15.66    1.64
   5  21   1    5.78    1.37
   6  22  -1    0.84    1.20
   5  22  -1    2.31    1.09
  -4 -22   1   15.34    1.20
   4  22  -1   17.76    1.65
  -3 -22   1    4.31    0.82
   3  22  -1    4.99    1.01
   3  22  -1    3.74    0.82
  -2 -22   1   10.59    0.93
  -2 -22   1   11.31    1.12
   2 -22  -1   10.58    0.79
   2 -22  -1   11.37    0.80
   2  22  -1   13.61    1.21
   2  22  -1    9.57    1.05
   1 -22  -1    2.52    0.49
  -1 -22   1    2.97    0.61
  -1 -22   1    3.65    0.67
   1 -22  -1    3.69    0.60
  -1  22   1    2.38    0.46
   1  22  -1    3.05    0.69
   1  22  -1    2.11    0.52
   0 -22   1   12.51    1.00
   0 -22   1   13.72    0.98
   0 -22  -1   13.19    0.95
   0 -22  -1   12.21    1.00
   0  22   1   11.58    0.93
   0  22  -1   13.60    0.98
   1 -22   1   59.61    2.28
  -1 -22  -1   61.32    2.48
   1 -22   1   60.64    2.31
  -1 -22  -1   59.09    2.41
  -1  22  -1   61.94    2.12
   1  22   1   59.75    2.43
   1  22   1   61.72    2.44
  -2 -22  -1   16.66    1.24
  -2 -22  -1   17.10    1.18
   2 -22   1   18.67    1.15
   2  22   1   14.87    1.32
   2  22   1   16.92    1.25
  -3 -22  -1    9.80    1.09
   3 -22   1   10.44    0.96
   3  22   1    9.30    1.28
  -4 -22  -1   12.25    1.17
   4 -22   1   12.84    1.00
   4  22   1   15.67    1.65
   5  22   1    1.53    1.18
   5  23  -1    8.04    1.43
  -4 -23   1    6.71    0.90
   4  23  -1    7.50    1.23
  -3 -23   1   21.98    1.44
   3  23  -1   20.63    1.47
   3  23  -1   22.89    1.65
   2 -23  -1   13.43    0.91
   2 -23  -1   13.79    0.88
  -2 -23   1   12.98    1.05
  -2 -23   1   13.56    1.21
   2  23  -1   12.79    1.11
   2  23  -1   14.14    1.27
   1 -23  -1   49.24    1.96
  -1 -23   1   45.74    2.11
   1 -23  -1   52.02    1.95
  -1 -23   1   47.70    2.13
  -1  23   1   49.50    1.74
   1  23  -1   47.48    2.09
   1  23  -1   49.76    2.11
   0 -23  -1    1.78    0.54
   0 -23  -1    2.35    0.61
   0 -23   1    1.76    0.53
   0 -23   1    2.34    0.64
   0  23  -1    2.88    0.63
   0  23   1    2.28    0.59
   1 -23   1   14.46    0.98
  -1 -23  -1   14.53    1.08
   1 -23   1   13.42    1.04
  -1 -23  -1   13.94    1.11
  -1  23  -1   16.89    0.94
   1  23   1   15.98    1.21
   1  23   1   12.86    1.02
   2 -23   1    0.52    0.57
  -2 -23  -1    1.10    0.59
   2 -23   1    0.60    0.40
  -2 -23  -1    1.06    0.50
   2  23   1    1.39    0.76
   2  23   1    1.71    0.61
  -3 -23  -1    1.22    0.57
   3 -23   1    1.74    0.62
   3  23   1    1.23    0.81
   4 -23   1    0.39    0.58
  -4 -23  -1    0.92    0.61
   4  23   1    2.09    1.03
   5  23   1    0.99    1.14
   5  24  -1    0.85    1.00
  -4 -24   1    9.51    1.08
   4  24  -1    7.54    1.28
   3 -24  -1   10.14    0.78
  -3 -24   1   11.45    1.19
   3  24  -1    7.42    1.17
   2 -24  -1   63.43    2.21
   2 -24  -1   60.89    2.15
  -2 -24   1   59.38    2.55
  -2 -24   1   58.68    2.50
   2  24  -1   58.35    2.55
   2  24  -1   54.95    2.53
   1 -24  -1    7.56    0.77
  -1 -24   1    7.74    0.90
   1 -24  -1    8.69    0.86
  -1 -24   1    7.17    0.93
   1  24  -1    6.39    0.82
  -1  24   1    7.88    0.68
   1  24  -1    7.46    0.95
   0 -24  -1    8.80    0.94
   0 -24   1    8.44    0.95
   0 -24   1   10.05    0.96
   0 -24  -1    9.43    0.93
   0  24  -1    9.87    0.94
   0  24   1   10.85    0.98
   1 -24   1    9.57    0.97
  -1 -24  -1   12.19    1.10
   1 -24   1    9.50    0.86
  -1 -24  -1   10.76    1.03
  -1  24  -1   10.35    0.80
   1  24   1   10.68    1.10
   1  24   1    9.44    0.98
  -2 -24  -1   26.55    1.53
   2 -24   1   28.79    1.31
   2 -24   1   27.21    1.44
  -2 -24  -1   27.19    1.60
   2  24   1   25.55    1.59
   2  24   1   28.25    1.76
   3 -24   1    2.02    0.65
  -3 -24  -1    1.33    0.65
   3  24   1    1.25    0.81
  -4 -24  -1    1.74    0.67
   4 -24   1    1.04    0.61
   4  24   1    3.04    1.12
   5  24   1   -0.07    1.11
   5  25  -1    2.01    1.14
  -4 -25   1    0.94    0.60
   4  25  -1    1.86    0.96
   3 -25  -1   43.06    1.69
  -3 -25   1   42.39    2.15
   3  25  -1   41.16    2.24
  -2 -25   1   20.16    1.39
   2 -25  -1   21.27    0.98
  -2 -25   1   18.13    1.30
   2 -25  -1   21.65    1.18
   2 -25  -1   18.44    1.11
   2  25  -1   17.83    1.32
   2  25  -1   19.16    1.45
   1 -25  -1    7.98    0.82
  -1 -25   1    6.57    0.88
  -1 -25   1    7.47    0.97
   1 -25  -1    7.73    0.86
   1  25  -1    7.37    0.86
  -1  25   1    6.78    0.71
   1  25  -1    7.38    0.94
   0 -25   1   31.21    1.67
   0 -25  -1   32.89    1.66
   0 -25   1   31.65    1.63
   0 -25  -1   30.56    1.60
   0  25   1   30.77    1.54
   0  25  -1   32.51    1.57
  -1 -25  -1    5.02    0.77
  -1 -25  -1    5.66    0.84
   1 -25   1    6.03    0.85
   1 -25   1    4.23    0.70
  -1  25  -1    5.06    0.66
   1  25   1    4.58    0.88
   1  25   1    3.74    0.71
  -2 -25  -1    9.99    1.04
  -2 -25  -1    9.36    1.09
   2 -25   1    9.51    0.99
   2 -25   1    9.26    0.82
   2  25   1   10.61    1.23
   2  25   1    7.52    1.01
   3 -25   1    8.73    0.94
  -3 -25  -1    9.30    1.10
   3  25   1   10.64    1.31
   4 -25   1    3.24    0.72
  -4 -25  -1    3.95    0.83
   4  25   1    3.39    1.21
   5  25   1   -0.87    1.05
   5  26  -1    5.03    1.31
  -4 -26   1    0.01    0.61
   4  26  -1    0.54    0.88
   3 -26  -1  138.59    4.09
  -3 -26   1  130.94    4.65
   3  26  -1  129.13    4.75
  -2 -26   1   11.11    1.18
   2 -26  -1   10.93    0.94
  -2 -26   1    9.59    1.05
   2 -26  -1    9.72    0.74
   2  26  -1    9.17    1.16
   2  26  -1    8.69    1.04
   1 -26  -1    8.66    0.93
   1 -26  -1    8.92    0.89
  -1 -26   1    7.92    1.02
  -1 -26   1    6.70    0.89
   1  26  -1    6.58    0.86
  -1  26   1    8.81    0.76
   1  26  -1    7.52    1.01
   0 -26   1    8.49    0.99
   0 -26  -1    8.50    0.93
   0 -26   1    8.42    0.94
   0 -26  -1    7.73    0.94
   0  26   1    7.38    0.90
   0  26  -1    8.52    0.93
  -1 -26  -1   47.25    2.17
  -1 -26  -1   48.47    2.22
   1 -26   1   47.31    2.06
   1 -26   1   47.01    2.08
   1  26   1   44.78    2.08
   1  26   1   46.91    2.18
  -1  26  -1   47.71    1.85
  -2 -26  -1   22.33    1.47
   2 -26   1   26.36    1.42
   2 -26   1   24.04    1.28
  -2 -26  -1   25.95    1.61
   2  26   1   21.43    1.62
   2  26   1   20.92    1.51
  -3 -26  -1    0.97    0.59
   3 -26   1   -0.07    0.55
   3  26   1   -0.16    0.72
  -4 -26  -1    3.54    0.83
   4 -26   1    2.16    0.68
   4  26   1    3.94    1.16
   5  26   1   -0.12    1.14
   5  27  -1    3.92    1.29
  -4 -27   1    4.50    0.89
   4  27  -1    3.52    1.14
  -3 -27   1   47.36    2.33
   3 -27  -1   49.46    1.93
   3  27  -1   47.63    2.46
   2 -27  -1   99.72    3.29
   2 -27  -1  103.47    3.26
  -2 -27   1   92.30    3.67
  -2 -27   1   91.29    3.64
   2  27  -1   99.51    3.72
   2  27  -1   95.20    3.74
  -1 -27   1    1.63    0.63
  -1 -27   1    0.85    0.52
   1 -27  -1    1.13    0.48
   1 -27  -1    0.99    0.56
  -1  27   1    0.68    0.46
   1  27  -1    1.89    0.67
   1  27  -1    0.79    0.46
   0 -27   1   13.12    1.15
   0 -27  -1   14.23    1.18
   0 -27   1   15.73    1.15
   0 -27  -1   14.10    1.09
   0  27  -1   12.46    1.06
   0  27   1   13.33    1.06
  -1 -27  -1   39.87    2.01
  -1 -27  -1   35.81    1.94
   1 -27   1   41.53    1.90
   1 -27   1   43.67    1.97
  -1  27  -1   42.29    1.71
   1  27   1   38.70    2.01
   2 -27   1    8.20    0.98
   2 -27   1    9.87    0.95
  -2 -27  -1    7.77    1.02
  -2 -27  -1   10.98    1.19
   2  27   1   10.59    1.29
   3 -27   1    2.47    0.70
  -3 -27  -1    3.77    0.84
   3  27   1    1.57    0.91
   4 -27   1    5.91    0.86
  -4 -27  -1    7.52    1.06
   4  27   1    6.57    1.38
   5  27   1    4.66    1.45
   5  28  -1    1.07    1.13
  -4 -28   1    1.85    0.73
   4  28  -1    1.89    0.96
   3 -28  -1    1.17    0.55
  -3 -28   1    0.78    0.61
   3  28  -1    1.15    0.77
   2 -28  -1  132.54    4.17
  -2 -28   1  122.25    4.60
  -2 -28   1  129.24    4.58
   2 -28  -1  135.15    4.19
   2  28  -1  129.73    4.58
   2  28  -1  123.92    4.67
  -1 -28   1   73.13    3.02
   1 -28  -1   75.09    2.81
  -1 -28   1   71.97    2.99
   1 -28  -1   74.21    2.83
   1  28  -1   71.44    2.90
  -1  28   1   72.90    2.50
   0 -28  -1   36.01    1.88
   0 -28   1   36.51    1.90
   0 -28   1   36.60    1.90
   0 -28  -1   40.70    1.93
   0  28  -1   36.63    1.78
   0  28   1   35.27    1.77
   1 -28   1    2.85    0.71
   1 -28   1    2.81    0.67
  -1 -28  -1    2.77    0.78
  -1 -28  -1    3.53    0.77
  -1  28  -1    4.45    0.67
   1  28   1    3.47    0.85
  -2 -28  -1    9.79    1.20
   2 -28   1   10.36    0.92
   2 -28   1   10.17    1.06
   2  28   1   12.79    1.37
  -3 -28  -1    2.54    0.78
   3 -28   1    1.82    0.69
   3  28   1    2.33    0.99
   4 -28   1    1.97    0.67
  -4 -28  -1    1.23    0.67
   4  28   1    1.00    1.02
   5  28   1    1.27    1.26
   5  29  -1    1.95    1.23
  -4 -29   1    7.84    1.10
   4  29  -1    7.52    1.34
  -3 -29   1    2.27    0.78
   3 -29  -1    2.10    0.61
   3  29  -1    1.28    0.84
  -2 -29   1   42.09    2.25
   2 -29  -1   45.25    1.98
   2 -29  -1   48.58    1.92
   2  29  -1   44.71    2.30
  -1 -29   1   36.62    2.02
  -1 -29   1   40.33    2.06
   1 -29  -1   41.32    1.91
   1 -29  -1   39.68    1.91
   1  29  -1   38.33    2.00
  -1  29   1   39.27    1.63
   0 -29  -1   17.82    1.28
   0 -29   1   17.04    1.35
   0 -29  -1   19.04    1.37
   0 -29   1   17.73    1.29
   0  29   1   17.70    1.23
   0  29  -1   18.02    1.27
  -1 -29  -1    4.24    0.82
   1 -29   1    3.60    0.81
   1 -29   1    3.55    0.74
  -1 -29  -1    4.78    0.91
  -1  29  -1    3.63    0.66
   1  29   1    4.86    0.96
   2 -29   1    8.51    1.02
   2 -29   1    8.30    0.91
  -2 -29  -1    9.38    1.17
   2  29   1    7.90    1.17
   3 -29   1   35.87    1.64
  -3 -29  -1   35.42    2.00
   3 -29   1   31.77    1.72
   3  29   1   35.72    2.20
  -4 -29  -1    1.71    0.75
   4  29   1    3.51    1.26
   5  29   1    1.02    1.31
   5  30  -1    0.13    1.06
  -4 -30   1    5.77    1.00
   4  30  -1    4.88    1.22
  -3 -30   1    2.46    0.80
   3 -30  -1    1.46    0.57
   3  30  -1    1.08    0.80
  -2 -30   1    1.80    0.75
   2 -30  -1    2.46    0.66
   2 -30  -1    2.27    0.56
   2  30  -1    1.19    0.71
   1 -30  -1    7.71    0.93
  -1 -30   1    7.67    1.10
  -1 -30   1    6.80    0.99
   1 -30  -1    7.80    1.01
   1  30  -1    8.21    1.06
  -1  30   1    7.90    0.83
   0 -30   1   10.44    1.13
   0 -30  -1   11.85    1.20
   0 -30  -1   10.20    1.11
   0 -30   1    8.90    1.12
   0  30   1   11.92    1.13
   0  30  -1   11.45    1.10
  -1 -30  -1    5.59    1.02
   1 -30   1    6.04    0.98
  -1 -30  -1    5.96    0.94
   1 -30   1    7.77    0.96
   1  30   1    4.85    0.97
  -1  30  -1    8.00    0.84
   2 -30   1    1.18    0.66
  -2 -30  -1    2.52    0.81
   2 -30   1    1.98    0.65
   2  30   1    1.98    0.85
   3 -30   1   29.36    1.52
   3 -30   1   33.13    1.72
  -3 -30  -1   32.38    1.91
   3  30   1   29.25    2.03
  -4 -30  -1    2.34    0.84
   4  30   1    2.09    1.11
   5  30   1    3.61    1.48
   5  31  -1    5.11    1.37
  -4 -31   1    1.08    0.72
   4  31  -1    1.81    0.97
   3 -31  -1    1.17    0.57
  -3 -31   1    0.29    0.66
   3  31  -1   -0.40    0.71
   2 -31  -1    0.80    0.48
   2 -31  -1    1.79    0.65
  -2 -31   1    0.85    0.64
   2  31  -1    2.80    0.84
   1 -31  -1    4.35    0.78
  -1 -31   1    4.27    0.85
   1 -31  -1    4.34    0.85
  -1 -31   1    4.09    0.90
   1  31  -1    1.70    0.78
  -1  31   1    3.70    0.66
   0 -31   1   17.65    1.42
   0 -31   1   19.08    1.41
   0 -31  -1   18.44    1.42
   0 -31  -1   18.79    1.35
   0  31  -1   16.82    1.27
   0  31   1   18.49    1.28
   1 -31   1   10.28    1.12
  -1 -31  -1    9.85    1.16
   1 -31   1    9.15    1.14
  -1 -31  -1   10.67    1.24
   1  31   1   14.43    1.37
  -1  31  -1   10.92    0.95
   2 -31   1   20.76    1.43
  -2 -31  -1   18.06    1.50
   2 -31   1   22.64    1.37
   2  31   1   20.69    1.61
  -3 -31  -1    3.84    0.89
   3 -31   1    2.87    0.73
   3 -31   1    2.72    0.68
   3  31   1    2.95    1.05
  -4 -31  -1    1.73    0.78
   4  31   1    2.68    1.15
   5  31   1    9.17    1.81
   5  32  -1    1.07    1.21
  -4 -32   1   12.69    1.38
   4  32  -1   11.64    1.57
   3 -32  -1   -0.26    0.38
  -3 -32   1    0.98    0.72
   3 -32  -1    0.75    0.56
   3  32  -1    0.59    0.86
   2 -32  -1   66.47    2.65
  -2 -32   1   64.85    2.99
   2 -32  -1   67.31    2.63
   2  32  -1   65.68    2.98
   1 -32  -1    1.89    0.62
   1 -32  -1    2.41    0.75
  -1 -32   1    1.36    0.61
  -1 -32   1    1.82    0.72
  -1  32   1    2.05    0.59
   1  32  -1    3.34    0.87
   0 -32  -1   24.72    1.55
   0 -32   1   21.33    1.56
   0 -32  -1   22.30    1.55
   0 -32   1   21.66    1.51
   0  32   1   21.17    1.40
   0  32  -1   20.59    1.41
   1 -32   1    1.60    0.65
  -1 -32  -1    1.81    0.76
   1 -32   1    1.91    0.76
   1  32   1    0.20    0.70
  -1  32  -1    1.77    0.56
   2 -32   1    1.64    0.65
  -2 -32  -1    1.50    0.77
   2 -32   1    0.92    0.67
   2  32   1    1.50    0.82
   3 -32   1    3.98    0.85
   3 -32   1    4.85    0.83
  -3 -32  -1    3.66    0.92
   3  32   1    6.14    1.24
  -4 -32  -1    1.81    0.79
   4 -32   1   -0.09    0.52
   4  32   1    0.99    1.01
   5  33  -1    4.01    1.42
  -4 -33   1    7.80    1.15
   4  33  -1    6.14    1.31
   3 -33  -1    5.00    0.71
   3 -33  -1    4.85    0.83
  -3 -33   1    4.43    0.96
   3  33  -1    3.77    1.05
   2 -33  -1    3.16    0.80
   2 -33  -1    2.27    0.63
  -2 -33   1    2.10    0.82
   2  33  -1    1.93    0.84
   1 -33  -1   55.36    2.50
  -1 -33   1   53.10    2.62
   1 -33  -1   57.21    2.50
   1  33  -1   59.86    2.62
  -1  33   1   54.27    2.14
   0 -33  -1    5.47    0.92
   0 -33  -1    6.55    1.04
   0 -33   1    5.61    0.93
   0 -33   1    5.56    1.01
   0  33  -1    5.70    0.89
   0  33   1    6.18    0.92
   1 -33   1    1.64    0.77
   1 -33   1    2.36    0.74
  -1 -33  -1    4.30    0.93
  -1  33  -1    3.04    0.65
   1  33   1    2.16    0.84
   2 -33   1    6.65    0.94
  -2 -33  -1    5.13    1.04
   2 -33   1    5.14    0.96
   2  33   1    5.79    1.12
   3 -33   1    1.86    0.66
  -3 -33  -1    2.18    0.85
   3 -33   1    2.18    0.74
   3  33   1    3.25    1.08
  -4 -33  -1    2.66    0.92
   4 -33   1    2.75    0.75
   4  33   1    3.14    1.18
   5  34  -1    1.69    1.23
  -4 -34   1    9.66    1.29
   4  34  -1   10.29    1.53
  -3 -34   1    4.23    1.03
   3 -34  -1    4.12    0.71
   3 -34  -1    5.21    0.85
   3  34  -1    2.61    1.01
   2 -34  -1    6.73    0.89
  -2 -34   1    7.92    1.19
   2 -34  -1    6.64    0.99
   2  34  -1    7.76    1.18
   1 -34  -1   25.15    1.60
   1 -34  -1   25.16    1.55
  -1 -34   1   21.37    1.65
   1  34  -1   24.13    1.64
  -1  34   1   22.30    1.27
   0 -34  -1    3.56    0.80
   0 -34  -1    4.60    0.99
   0 -34   1    4.43    0.90
   0 -34   1    3.87    0.91
   0  34   1    5.21    0.90
   0  34  -1    4.53    0.83
  -1 -34  -1   11.48    1.32
   1 -34   1   12.07    1.25
   1 -34   1   10.51    1.23
  -1  34  -1   11.88    1.03
   1  34   1   10.08    1.24
   2 -34   1    8.71    1.15
  -2 -34  -1    9.74    1.29
   2 -34   1   10.54    1.15
   2  34   1    9.96    1.38
   3 -34   1    3.11    0.83
  -3 -34  -1    4.19    1.00
   3 -34   1    3.76    0.81
   3  34   1    3.93    1.09
  -4 -34  -1    2.75    0.97
   4 -34   1    1.17    0.68
   4  34   1    0.36    0.94
  -4 -35   1    1.31    0.79
   4  35  -1    0.51    0.93
  -3 -35   1    4.47    1.06
   3 -35  -1    5.25    0.81
   3 -35  -1    5.92    0.94
   3  35  -1    2.45    1.03
   2 -35  -1   32.52    1.73
   2 -35  -1   29.06    1.71
  -2 -35   1   28.31    1.94
   2  35  -1   30.90    1.99
   1 -35  -1    5.99    1.03
   1 -35  -1    6.56    0.95
  -1 -35   1    5.56    1.06
   1  35  -1    5.52    0.99
   0 -35   1    5.63    0.97
   0 -35  -1    5.19    1.01
   0 -35   1    4.44    0.94
   0 -35  -1    5.93    0.97
   0  35  -1    5.69    0.91
   0  35   1    4.13    0.84
   1 -35   1   13.31    1.37
   1 -35   1   12.96    1.21
  -1 -35  -1   12.86    1.44
   1  35   1   14.00    1.41
   2 -35   1    2.87    0.77
  -2 -35  -1    2.53    0.91
   2 -35   1    4.31    0.92
   2  35   1    2.61    0.93
   3 -35   1    2.07    0.78
  -3 -35  -1    2.34    0.92
   3 -35   1    2.65    0.76
   3  35   1    0.51    0.95
   4 -35   1    0.83    0.70
  -4 -35  -1    1.14    0.87
   4  35   1   -0.99    0.92
  -4 -36   1    4.12    1.06
   4  36  -1    5.61    1.30
   3 -36  -1    3.69    0.86
   3 -36  -1    4.08    0.79
  -3 -36   1    3.62    0.96
   3  36  -1    5.07    1.16
   2 -36  -1    5.68    0.93
   2 -36  -1    7.12    1.04
  -2 -36   1    4.47    1.08
   2  36  -1    6.65    1.16
  -1 -36   1   14.60    1.51
   1 -36  -1   12.03    1.27
   1 -36  -1   12.09    1.31
   1  36  -1   14.25    1.43
   0 -36   1   12.62    1.38
   0 -36  -1   11.28    1.35
   0 -36   1   11.46    1.32
   0 -36  -1   12.06    1.32
   0  36  -1   10.39    1.18
   0  36   1   11.46    1.19
   1 -36   1   14.81    1.34
  -1 -36  -1   16.85    1.62
   1 -36   1   16.84    1.43
   1  36   1   17.52    1.46
  -2 -36  -1   23.75    1.76
   2 -36   1   21.93    1.55
   2 -36   1   22.34    1.60
   2  36   1   20.69    1.72
   3 -36   1    0.97    0.69
   3 -36   1    1.41    0.78
  -3 -36  -1    0.93    0.74
   3  36   1    1.70    1.02
  -4 -36  -1    1.13    0.80
   4 -36   1    1.75    0.82
   4  36   1    1.58    1.12
  -4 -37   1    0.36    0.73
   4  37  -1    2.21    1.10
   3 -37  -1    3.55    0.85
  -3 -37   1    2.59    0.93
   3 -37  -1    2.80    0.73
   3  37  -1    4.10    1.13
   2 -37  -1   -0.03    0.52
  -2 -37   1   -0.25    0.68
   2 -37  -1    0.58    0.70
   2  37  -1    0.23    0.66
   1 -37  -1   31.79    1.87
  -1 -37   1   28.11    1.95
   1 -37  -1   31.29    1.89
   1  37  -1   30.65    1.91
   0 -37  -1   31.50    2.00
   0 -37   1   27.11    1.92
   0  37  -1   34.99    1.85
   0  37   1   31.95    1.78
   1 -37   1   18.03    1.58
  -1 -37  -1   16.19    1.61
   1 -37   1   15.52    1.36
   1  37   1   16.85    1.44
  -2 -37  -1   12.66    1.52
   2 -37   1   10.80    1.25
   2 -37   1    9.08    1.19
   2  37   1   10.67    1.44
   3 -37   1    2.50    0.81
   3 -37   1    3.52    0.91
  -3 -37  -1    2.68    0.96
   3  37   1    3.05    1.13
   4 -37   1   10.83    1.29
  -4 -37  -1   14.13    1.64
   4  37   1   14.49    1.87
  -4 -38   1    0.36    0.78
   4 -38  -1    1.87    0.67
   4  38  -1    0.61    0.95
   3 -38  -1   11.30    1.25
  -3 -38   1   12.17    1.53
   3 -38  -1   10.36    1.13
   3  38  -1    9.76    1.48
   2 -38  -1   -0.13    0.68
  -2 -38   1    2.35    0.89
   2 -38  -1    0.06    0.60
   2  38  -1    1.43    0.84
  -1 -38   1    3.25    0.97
   1 -38  -1    4.01    0.87
   1 -38  -1    2.18    0.89
   1  38  -1    4.16    0.96
   0 -38  -1   15.16    1.60
   0 -38   1   11.82    1.44
   0  38  -1   12.19    1.26
   0  38   1   11.04    1.21
  -1 -38  -1   20.69    1.66
   1 -38   1   21.88    1.62
   1 -38   1   19.89    1.61
   1  38   1   22.11    1.65
   2 -38   1    0.71    0.67
  -2 -38  -1    2.30    0.92
   2 -38   1    1.16    0.74
   2  38   1    1.43    0.85
   3 -38   1   13.01    1.39
  -3 -38  -1   12.50    1.53
   3 -38   1   10.88    1.31
   3  38   1   14.54    1.74
  -4 -38  -1    1.75    0.93
   4 -38   1    1.86    0.80
   4  38   1    2.14    1.16
  -4 -39   1   -0.77    0.70
   4 -39  -1    0.34    0.59
   4  39  -1    0.06    0.91
  -3 -39   1   -0.13    0.75
   3 -39  -1    0.06    0.59
   3 -39  -1    0.80    0.73
   3  39  -1    0.20    0.85
   2 -39  -1    7.04    1.11
   2 -39  -1    6.10    1.02
  -2 -39   1    6.19    1.20
   2  39  -1    6.39    1.21
  -1 -39   1   13.57    1.51
   1 -39  -1   12.78    1.43
   1 -39  -1   11.76    1.34
   1  39  -1   11.21    1.37
   0 -39   1    5.95    1.14
   0 -39  -1    7.84    1.25
   0  39   1    6.62    1.01
   0  39  -1    4.42    0.92
  -1 -39  -1   12.36    1.48
   1 -39   1   11.45    1.37
   1 -39   1   10.42    1.36
   1  39   1   11.97    1.40
  -2 -39  -1    7.59    1.31
   2 -39   1    8.21    1.17
   2 -39   1    8.18    1.19
   2  39   1   10.14    1.45
  -3 -39  -1   11.91    1.57
   3 -39   1   12.59    1.37
   3 -39   1   10.71    1.29
   3  39   1   13.71    1.72
   4 -39   1    2.85    0.88
  -4 -39  -1    4.04    1.13
   4  39   1    3.64    1.33
   4 -40  -1    3.80    0.86
  -4 -40   1    3.98    1.16
   4  40  -1    1.89    1.13
   3 -40  -1    0.81    0.79
  -3 -40   1    0.77    0.87
   3 -40  -1    0.41    0.64
   3  40  -1    1.38    1.01
  -2 -40   1    3.36    1.04
   2 -40  -1    3.96    0.99
   2 -40  -1    3.75    0.92
   2  40  -1    2.66    1.03
   1 -40  -1    2.48    0.80
  -1 -40   1    4.75    1.07
   1 -40  -1    3.22    0.98
   1  40  -1    3.53    0.94
   0 -40  -1   13.66    1.56
   0 -40   1   11.33    1.47
   0  40  -1   11.76    1.28
   0  40   1   11.19    1.23
   1 -40   1    4.85    1.07
  -1 -40  -1    3.08    0.98
   1  40   1    2.49    0.92
  -2 -40  -1    2.37    0.96
   2 -40   1    0.76    0.74
   2 -40   1    0.83    0.71
   2  40   1    2.99    1.02
   3 -40   1    7.37    1.19
  -3 -40  -1   10.49    1.45
   3 -40   1    8.90    1.26
   3  40   1    9.27    1.55
  -4 -41   1    0.30    0.84
   4  41  -1    2.76    1.16
   3 -41  -1    3.34    0.90
  -3 -41   1    2.49    0.99
   3 -41  -1    2.31    0.94
   3  41  -1    2.95    1.10
   2 -41  -1   -0.95    0.68
  -2 -41   1    0.74    0.79
   2 -41  -1    0.96    0.70
   2  41  -1   -1.13    0.65
  -1 -41   1    9.74    1.41
   1 -41  -1    9.38    1.31
   1 -41  -1   10.26    1.28
   1  41  -1    9.93    1.30
   0 -41   1   11.40    1.45
   0 -41  -1   13.75    1.58
   0  41  -1   12.95    1.33
   0  41   1   10.96    1.24
  -1 -41  -1   29.86    2.07
   1 -41   1   30.45    2.03
   1  41   1   30.89    1.99
   2 -41   1    1.51    0.77
   2 -41   1    1.66    0.83
  -2 -41  -1    2.26    0.91
   2  41   1    2.28    1.00
   3 -41   1    4.57    1.03
   3 -41   1    3.47    0.99
  -3 -41  -1    4.71    1.16
   3  41   1    5.06    1.33
   3 -42  -1    3.61    1.03
  -3 -42   1    1.61    0.96
   3 -42  -1    2.61    0.86
   3  42  -1    3.73    1.20
  -2 -42   1    0.56    0.75
   2 -42  -1    0.91    0.85
   2 -42  -1    0.70    0.66
   2  42  -1   -0.07    0.68
  -1 -42   1    0.98    0.80
   1 -42  -1    2.04    0.93
   1  42  -1    1.36    0.82
   0 -42   1    5.63    1.17
   0 -42  -1    7.03    1.31
   0  42  -1    5.25    0.97
  -1 -42  -1   20.95    1.95
   1 -42   1   18.79    1.76
   1  42   1   19.30    1.64
  -2 -42  -1    7.95    1.37
   2 -42   1    6.26    1.18
   2 -42   1    6.97    1.20
   2  42   1    7.27    1.35
  -3 -42  -1    9.31    1.47
   3 -42   1   11.27    1.42
   3 -42   1    9.16    1.32
   3  42   1   11.10    1.69
   3 -43  -1    3.17    0.90
  -3 -43   1    0.73    0.83
   3 -43  -1    2.21    0.94
   3  43  -1    3.79    1.18
   2 -43  -1    4.08    1.04
   2 -43  -1    6.94    1.24
  -2 -43   1    8.13    1.40
   2  43  -1    8.79    1.36
   1 -43  -1    1.20    0.86
  -1 -43   1    1.33    0.84
   1  43  -1    1.45    0.81
   0 -43  -1   10.70    1.54
   0 -43   1    7.80    1.37
  -1 -43  -1   14.03    1.68
   1 -43   1    9.56    1.40
   1  43   1   11.80    1.51
  -2 -43  -1    3.01    1.13
   2 -43   1    1.77    0.87
   2  43   1    4.44    1.18
   3 -43   1    7.10    1.21
  -3 -43  -1    8.28    1.45
   3 -43   1    6.58    1.20
   3  43   1    9.75    1.64
   3 -44  -1   -0.81    0.69
  -3 -44   1    1.30    0.99
   3 -44  -1    0.16    0.81
   3  44  -1   -0.03    0.83
   2 -44  -1    5.81    1.16
   2 -44  -1    6.15    1.23
  -2 -44   1    6.24    1.33
   2  44  -1    3.95    1.11
   1 -44  -1    7.98    1.37
  -1 -44   1    4.86    1.19
   1  44  -1    6.98    1.21
   0 -44   1    9.37    1.43
   0 -44  -1    9.86    1.49
  -1 -44  -1    8.62    1.45
   1 -44   1    5.72    1.19
   1  44   1    8.16    1.32
   2 -44   1    1.48    0.90
  -2 -44  -1    2.12    0.98
   2  44   1    0.36    0.93
   3 -44   1   13.37    1.55
   3 -44   1    9.66    1.41
  -3 -44  -1   13.08    1.70
   3  44   1   12.37    1.78
  -3 -45   1    2.87    1.10
   3 -45  -1    1.11    0.89
   3 -45  -1    2.29    0.99
   3  45  -1    2.71    1.18
  -2 -45   1   -0.70    0.69
   2 -45  -1    1.00    0.92
   2  45  -1   -0.02    0.87
   1 -45  -1   11.16    1.56
  -1 -45   1   12.44    1.66
   1  45  -1   12.57    1.54
   0 -45   1   25.13    2.01
   0 -45  -1   26.87    2.06
  -1 -45  -1    1.68    0.98
   1 -45   1    1.21    0.92
   1  45   1    2.07    0.92
  -2 -45  -1    4.83    1.31
   2 -45   1    2.30    0.99
   2  45   1    4.16    1.22
  -3 -45  -1    3.55    1.22
   3 -45   1    2.30    0.96
   3  45   1    2.31    1.23
  -3 -46   1    1.18    0.97
   3 -46  -1    0.60    0.83
   3 -46  -1    1.44    0.92
   3  46  -1    0.43    0.95
   2 -46  -1    3.12    1.07
  -2 -46   1    2.77    1.12
   2  46  -1    3.17    1.08
   1 -46  -1    4.34    1.17
  -1 -46   1    3.81    1.16
   1  46  -1    0.82    0.88
   0 -46   1    6.46    1.35
   0 -46  -1    5.61    1.36
   1 -46   1   10.48    1.56
  -1 -46  -1    9.34    1.52
   1  46   1    7.77    1.33
   2 -46   1   12.42    1.59
  -2 -46  -1   15.29    1.84
   2  46   1   14.39    1.79
   2 -47  -1    1.97    1.07
  -2 -47   1    0.76    0.91
   2  47  -1    1.33    0.93
   1 -47  -1    6.56    1.36
  -1 -47   1    4.37    1.29
   1  47  -1    7.92    1.34
   0 -47   1    0.78    0.92
   0 -47  -1    0.62    0.93
   1 -47   1    1.59    1.00
  -1 -47  -1    2.16    1.09
   1  47   1    2.06    0.96
   2 -47   1   -0.17    0.84
  -2 -47  -1    1.30    1.00
   2  47   1    3.58    1.25
   2 -48  -1    2.77    1.08
  -2 -48   1    0.46    0.94
   2  48  -1    2.46    1.08
  -1 -48   1    5.62    1.36
   1 -48  -1    5.31    1.32
   1  48  -1    4.47    1.16
   0 -48   1    7.64    1.48
   0 -48  -1    5.73    1.43
   1 -48   1    5.60    1.33
  -1 -48  -1    5.53    1.34
   2 -48   1    1.19    0.94
  -2 -48  -1    1.57    1.13
   2  48   1    2.24    1.15
  -2 -49   1    0.85    0.91
   2 -49  -1   -1.13    0.85
   2  49  -1    1.27    0.92
   1 -49  -1    5.57    1.36
  -1 -49   1    3.85    1.25
   0 -49   1    2.70    1.16
   0 -49  -1    4.16    1.33
   1 -49   1   -0.89    0.87
  -1 -49  -1    0.47    1.00
   1 -50  -1    4.63    1.35
  -1 -50   1    3.52    1.16
   0 -50   1    2.18    1.13
   0 -50  -1    3.98    1.34
  -1 -50  -1    2.40    1.14
   1 -50   1    3.51    1.19
   1 -51  -1    0.83    1.09
  -1 -51   1    0.11    0.97
   0 -51   1    2.31    1.25
   0 -51  -1    3.02    1.27
   1 -51   1    0.50    1.02
  -1 -51  -1    1.69    1.11
   6   0  -2    0.29    0.48
   5   0  -2   -0.08    0.55
   4   0  -2    0.21    0.47
   3   0  -2    3.45    0.57
   3   0  -2    4.95    0.57
   2   0  -2  107.91    3.22
   2   0  -2  106.81    3.16
   2   0  -2  107.78    3.22
  -2   0   2  104.07    3.00
   2   0  -2   99.98    3.21
  -2   0   2  106.54    3.03
   1   0  -2    0.03    0.28
  -1   0   2    0.56    0.26
  -1   0   2    1.34    0.39
  -1   0   2    0.82    0.28
   1   0  -2    0.16    0.32
   1   0  -2    0.80    0.37
  -1   0   2    0.04    0.31
   1   0  -2    0.86    0.37
   0   0   2    8.86    0.72
   0   0  -2    7.85    0.68
   0   0   2    7.39    0.63
   0   0   2    8.13    0.65
  -1   0  -2   96.63    3.00
   1   0   2   92.87    3.04
   1   0   2   98.21    3.18
  -2   0  -2    7.09    0.68
   2   0   2    6.72    0.75
  -3   0  -2   24.33    1.11
   3   0   2   24.78    1.38
   3   0   2   26.21    1.49
   4   0   2    1.79    0.87
   4   0   2    3.07    0.75
   5   0   2    4.59    1.16
   5   0   2    4.80    0.94
   6  -1  -2    2.09    0.57
   6   1  -2    1.64    0.61
   5  -1  -2   13.23    1.00
   5   1  -2   12.69    1.11
   5   1  -2   11.56    0.80
   4  -1  -2    4.38    0.66
   4   1  -2    5.10    0.70
   3  -1  -2   25.62    1.16
   3  -1  -2   25.30    1.10
   3   1  -2   25.25    1.15
   3   1  -2   24.67    1.19
   2  -1  -2   12.55    0.75
   2  -1  -2   12.29    0.61
  -2  -1   2   12.72    0.67
   2  -1  -2   11.60    0.61
  -2  -1   2   14.93    0.69
   2  -1  -2   14.17    0.80
  -2   1   2   12.70    0.61
   2   1  -2   12.03    0.69
   2   1  -2   12.63    0.68
   2   1  -2   13.67    0.83
   2   1  -2   14.91    0.80
  -1  -1   2   41.87    1.50
   1  -1  -2   41.66    1.53
  -1  -1   2   41.25    1.45
   1  -1  -2   44.12    1.56
  -1  -1   2   40.81    1.52
   1  -1  -2   42.17    1.51
   1  -1  -2   41.60    1.53
  -1  -1   2   38.81    1.45
   1   1  -2   42.09    1.57
  -1   1   2   42.65    1.41
  -1   1   2   42.73    1.40
   1   1  -2   40.26    1.52
   1   1  -2   45.04    1.59
   1   1  -2   43.32    1.55
  -1   1   2   41.71    1.49
  -1   1   2   41.14    1.48
   0  -1   2   13.60    0.88
   0  -1  -2   14.63    0.88
   0  -1   2   15.38    0.88
   0  -1   2   14.98    0.88
   0  -1  -2   15.78    0.85
   0   1   2   17.86    0.89
   0   1   2   15.23    0.84
   0   1   2   16.31    0.90
   0   1  -2   13.73    0.87
  -1  -1  -2   25.64    1.17
   1  -1   2   24.16    1.19
   1  -1   2   28.53    1.26
  -1   1  -2   26.45    1.18
   1   1   2   23.15    1.21
   1   1   2   27.58    1.25
   2  -1   2    7.26    0.75
  -2  -1  -2    6.70    0.66
   2   1   2    6.48    0.82
   2   1   2    6.84    0.76
  -2   1  -2    6.62    0.64
   3  -1   2    7.85    1.00
  -3  -1  -2    6.32    0.66
   3  -1   2    8.45    0.94
   3   1   2    8.32    0.93
   3   1   2    7.81    1.00
  -3   1  -2    7.64    0.63
   4  -1   2   12.16    1.16
   4  -1   2   13.13    1.30
   4   1   2   14.15    1.38
   4   1   2   11.84    1.09
   5  -1   2    1.77    0.98
   5  -1   2    2.26    0.79
   5   1   2    1.97    0.78
   5   1   2    0.94    0.97
   6   2  -2    0.23    0.55
   5  -2  -2    2.58    0.65
   5   2  -2    2.48    0.73
   5   2  -2    1.55    0.47
   4  -2  -2    0.83    0.46
   4   2  -2    1.03    0.54
   4   2  -2    0.34    0.35
   3  -2  -2   18.61    0.91
   3  -2  -2   18.77    0.96
   3   2  -2   18.89    1.00
   3   2  -2   19.40    1.07
   3   2  -2   17.94    0.85
  -2  -2   2   37.64    1.37
   2  -2  -2   43.52    1.49
  -2  -2   2   39.93    1.41
   2  -2  -2   40.81    1.43
   2   2  -2   41.42    1.56
   2   2  -2   38.54    1.45
   2   2  -2   41.21    1.51
   2   2  -2   37.13    1.46
  -1  -2   2    5.01    0.48
  -1  -2   2    5.68    0.45
   1  -2  -2    5.13    0.47
   1  -2  -2    5.63    0.56
   1  -2  -2    5.69    0.57
  -1  -2   2    6.11    0.60
   1  -2  -2    5.89    0.54
   1   2  -2    5.56    0.57
  -1   2   2    4.40    0.37
   1   2  -2    6.20    0.57
  -1   2   2    4.77    0.39
  -1   2   2    5.61    0.52
  -1   2   2    6.27    0.54
   1   2  -2    5.50    0.59
   0  -2   2   85.97    2.79
   0  -2   2   93.66    2.93
   0  -2  -2   87.73    2.87
   0  -2  -2   87.92    2.75
   0  -2   2   88.00    2.88
   0   2   2   89.41    2.88
   0   2  -2   86.27    2.75
   0   2   2   86.48    2.77
   1  -2   2  107.04    3.37
  -1  -2  -2  101.02    3.20
   1  -2   2   97.97    3.23
  -1   2  -2  106.34    3.20
   1   2   2  105.74    3.29
   1   2   2  104.81    3.41
  -2  -2  -2   12.21    0.81
   2  -2   2   10.89    0.93
   2  -2   2   10.11    0.79
   2   2   2   10.82    0.85
   2   2   2   12.20    0.98
  -2   2  -2   11.86    0.75
   3  -2   2    9.97    0.98
  -3  -2  -2   10.02    0.75
   3   2   2   10.23    1.13
   3   2   2   10.37    1.02
  -3   2  -2    8.63    0.66
   4  -2   2   42.35    2.06
   4  -2   2   42.46    2.00
   4   2   2   41.60    2.12
   4   2   2   42.75    2.07
   5  -2   2    1.24    0.71
   5   2   2   -0.33    0.88
   6   3  -2    0.59    0.57
   5  -3  -2    6.49    0.77
   5   3  -2    4.59    0.67
   5   3  -2    5.40    0.90
   4  -3  -2   10.49    0.79
   4   3  -2   10.57    0.74
   4   3  -2   11.14    0.98
   3  -3  -2   39.41    1.48
   3  -3  -2   40.93    1.45
   3   3  -2   40.69    1.52
   3   3  -2   38.91    1.60
   3   3  -2   41.29    1.67
   2  -3  -2   62.90    1.98
   2  -3  -2   60.24    1.92
  -2  -3   2   59.82    1.96
   2   3  -2   55.87    2.01
   2   3  -2   62.71    2.12
   2   3  -2   57.96    2.06
   1  -3  -2   10.49    0.66
   1  -3  -2   11.40    0.73
  -1  -3   2   10.92    0.69
  -1  -3   2   11.31    0.75
   1  -3  -2   10.54    0.62
  -1  -3   2    9.61    0.61
   1  -3  -2   10.34    0.69
   1   3  -2   10.11    0.73
  -1   3   2   11.74    0.67
   1   3  -2   10.39    0.71
  -1   3   2    9.93    0.67
   1   3  -2   11.25    0.79
   0  -3  -2  189.86    5.57
   0  -3   2  195.61    5.62
   0  -3   2  202.79    5.91
   0  -3  -2  202.05    5.92
   0  -3   2  196.56    5.94
   0   3   2  204.35    5.90
   0   3   2  196.48    5.59
   0   3  -2  190.58    5.57
   1  -3   2   81.08    2.60
  -1  -3  -2   78.38    2.57
   1   3   2   77.45    2.63
  -1   3  -2   77.04    2.51
   1   3   2   77.54    2.70
   2  -3   2   38.48    1.66
  -2  -3  -2   38.32    1.57
   2   3   2   40.56    1.71
   2   3   2   38.38    1.72
  -2   3  -2   39.61    1.49
  -3  -3  -2   42.89    1.68
   3  -3   2   47.69    1.88
   3   3   2   41.85    1.94
   3   3   2   44.22    2.04
  -3   3  -2   40.72    1.52
   4  -3   2   54.03    2.31
   4   3   2   52.49    2.41
   4   3   2   55.01    2.46
   5  -3   2    0.41    0.64
   5   3   2    0.43    0.88
   6   4  -2    1.22    0.87
   6   4  -2    0.44    0.59
   5  -4  -2    1.13    0.53
   5   4  -2    0.57    0.51
   5   4  -2    0.81    0.67
   4  -4  -2    4.37    0.59
   4   4  -2    2.43    0.54
   4   4  -2    3.15    0.71
   3  -4  -2    4.73    0.54
   3  -4  -2    5.83    0.54
   3   4  -2    5.76    0.68
   3   4  -2    5.61    0.58
   2  -4  -2   11.74    0.70
  -2  -4   2   11.28    0.70
   2  -4  -2   10.01    0.66
   2   4  -2   11.55    0.72
   2   4  -2   11.77    0.79
   2   4  -2   10.37    0.80
   1  -4  -2   85.47    2.66
  -1  -4   2   86.47    2.74
   1  -4  -2   89.31    2.74
   1  -4  -2   83.93    2.74
  -1  -4   2   87.58    2.79
   1  -4  -2   86.43    2.65
  -1  -4   2   90.56    2.77
   1   4  -2   84.33    2.87
   1   4  -2   86.21    2.72
  -1   4   2   85.16    2.61
   1   4  -2   83.90    2.75
   0  -4  -2  319.52    8.59
   0  -4  -2  319.90    9.12
   0  -4   2  314.35    9.15
   0  -4   2  305.08    8.61
   0   4   2  296.65    8.56
   0   4   2  318.80    9.10
   0   4  -2  314.56    8.58
  -1  -4  -2   11.07    0.76
  -1  -4  -2   15.24    0.88
   1   4   2   12.54    0.86
  -1   4  -2   13.02    0.82
   2  -4   2   38.16    1.62
  -2  -4  -2   36.94    1.53
   2   4   2   35.44    1.65
  -2   4  -2   37.36    1.44
   2   4   2   39.89    1.71
  -3  -4  -2   43.91    1.73
   3   4   2   45.92    2.05
   3   4   2   44.50    2.07
   4  -4   2   29.94    1.60
   4   4   2   31.74    1.76
   4   4   2   28.36    1.76
   5  -4   2    0.21    0.61
   5   4   2    1.01    0.97
   6   5  -2    0.76    0.64
   6   5  -2    1.56    0.93
   5  -5  -2    9.39    0.79
   5   5  -2    8.17    0.92
   5   5  -2    9.37    1.08
   4  -5  -2    3.77    0.53
   4   5  -2    2.58    0.67
   4   5  -2    3.17    0.57
   3  -5  -2   22.59    0.98
   3  -5  -2   21.53    0.93
   3   5  -2   23.88    1.21
   3   5  -2   20.98    1.07
  -2  -5   2   60.54    2.03
   2  -5  -2   60.68    1.93
   2  -5  -2   59.56    1.90
   2   5  -2   57.46    2.05
   2   5  -2   58.67    2.12
   1  -5  -2   34.52    1.34
  -1  -5   2   36.18    1.45
  -1  -5   2   35.06    1.38
   1  -5  -2   36.36    1.34
   1  -5  -2   34.94    1.35
  -1  -5   2   37.30    1.43
   1  -5  -2   36.06    1.35
  -1   5   2   36.32    1.30
   1   5  -2   34.74    1.42
  -1   5   2   35.88    1.31
   1   5  -2   36.19    1.49
   0  -5   2   31.72    1.25
   0  -5  -2   24.42    1.14
   0  -5   2   24.59    1.17
   0  -5  -2   22.82    1.13
   0   5   2   24.06    1.13
   0   5   2   26.22    1.18
   0   5  -2   23.27    1.13
  -1  -5  -2   94.21    3.02
   1  -5   2   94.18    3.01
  -1  -5  -2  100.31    3.12
  -1   5  -2  101.52    2.98
   1   5   2   83.64    3.14
   2  -5   2   64.69    2.32
  -2  -5  -2   65.25    2.29
  -2   5  -2   63.38    2.12
   2   5   2   63.46    2.42
   2   5   2   64.13    2.46
   3  -5   2   58.48    2.27
  -3  -5  -2   54.46    2.06
   3   5   2   57.18    2.40
   3   5   2   56.61    2.43
   4  -5   2    1.60    0.69
   4   5   2    1.55    0.69
   4   5   2    0.49    0.84
   5  -5   2    6.04    1.09
   5  -5   2    5.93    0.97
   5   5   2    6.46    1.25
   6   6  -2    1.91    0.73
   6   6  -2    3.47    0.99
   5  -6  -2   13.87    0.91
   5   6  -2   11.80    1.22
   5   6  -2   13.42    1.03
   4   6  -2    7.76    0.82
   4   6  -2    7.99    0.95
  -3  -6   2    0.99    0.34
   3  -6  -2    1.55    0.36
   3  -6  -2    0.64    0.36
   3   6  -2    0.74    0.41
   3   6  -2    1.17    0.51
   2  -6  -2    6.84    0.55
   2  -6  -2    5.32    0.52
  -2  -6   2    7.39    0.66
   2   6  -2    5.97    0.64
   2   6  -2    5.69    0.64
   1  -6  -2  154.73    4.71
  -1  -6   2  161.44    4.64
   1  -6  -2  161.93    4.71
  -1  -6   2  155.09    4.75
   1  -6  -2  152.84    4.49
  -1  -6   2  159.06    4.82
   1  -6  -2  163.06    4.51
   1   6  -2  150.20    4.59
  -1   6   2  164.79    4.45
   1   6  -2  154.37    4.90
  -1   6   2  154.93    4.43
   0  -6   2   39.49    1.56
   0  -6  -2   39.32    1.53
   0  -6   2   37.11    1.52
   0  -6  -2   36.24    1.48
   0   6   2   38.22    1.51
   0   6  -2   39.54    1.50
   0   6   2   36.91    1.49
  -1  -6  -2   64.92    2.26
  -1  -6  -2   61.86    2.21
   1  -6   2   64.19    2.21
   1   6   2   61.78    2.27
  -1   6  -2   64.01    2.13
   2  -6   2   16.08    1.01
  -2  -6  -2   14.98    0.95
   2   6   2   13.30    1.00
  -2   6  -2   14.34    0.82
   2   6   2   14.21    1.11
  -3  -6  -2   35.82    1.63
   3  -6   2   40.27    1.81
   3   6   2   42.85    2.00
   3   6   2   40.82    1.92
   4  -6   2    1.69    0.79
   4   6   2    1.47    0.65
   4   6   2   -0.09    0.86
   5  -6   2    0.88    0.73
   5  -6   2    1.17    0.86
   5   6   2    0.80    0.98
   6   7  -2    6.12    1.15
   6   7  -2    4.29    0.91
   5   7  -2    0.40    0.52
   5   7  -2    0.68    0.70
   4   7  -2   12.57    0.95
   4   7  -2   13.43    1.16
  -3  -7   2   18.41    0.91
   3  -7  -2   16.75    0.77
   3   7  -2   17.78    1.01
   3   7  -2   18.57    1.10
   2  -7  -2   36.34    1.30
  -2  -7   2   38.51    1.49
   2  -7  -2   36.45    1.32
   2   7  -2   36.27    1.53
   2   7  -2   35.78    1.53
  -1  -7   2   12.18    0.84
   1  -7  -2   10.44    0.67
   1  -7  -2    9.84    0.62
  -1  -7   2   11.01    0.77
   1  -7  -2   10.61    0.72
   1  -7  -2   11.85    0.76
  -1   7   2   11.67    0.71
   1   7  -2    8.84    0.74
  -1   7   2   12.03    0.66
   1   7  -2   10.05    0.78
   0  -7   2    7.14    0.69
   0  -7   2    6.04    0.69
   0  -7  -2    7.02    0.66
   0  -7  -2    7.16    0.66
   0   7   2    6.15    0.63
   0   7  -2    6.75    0.65
   0   7   2    8.51    0.71
  -1  -7  -2   29.18    1.32
   1  -7   2   30.00    1.34
  -1  -7  -2   28.07    1.32
  -1   7  -2   30.87    1.28
   1   7   2   28.89    1.39
   2  -7   2   37.66    1.68
  -2  -7  -2   44.63    1.74
   2   7   2   42.12    1.84
   2   7   2   39.01    1.83
  -2   7  -2   42.46    1.52
  -3  -7  -2    2.52    0.58
   3  -7   2    3.75    0.74
   3   7   2    2.79    0.70
   3   7   2    2.50    0.83
   4  -7   2    8.10    1.05
   4   7   2    9.33    1.27
   4   7   2    9.00    1.11
   5  -7   2    2.34    0.92
   5  -7   2    2.09    0.76
   5   7   2    2.84    1.12
   6   8  -2    1.39    0.94
   5   8  -2    4.89    0.97
   5   8  -2    4.41    0.80
   4   8  -2    0.41    0.62
   4   8  -2   -0.08    0.43
  -3  -8   2    7.74    0.68
   3   8  -2    7.98    0.81
   3   8  -2    8.27    0.85
   2  -8  -2   27.02    1.06
   2  -8  -2   26.49    1.03
  -2  -8   2   27.80    1.26
   2   8  -2   24.91    1.28
   2   8  -2   26.46    1.28
   1  -8  -2  287.09    8.17
  -1  -8   2  286.80    8.32
  -1  -8   2  280.00    7.89
   1  -8  -2  280.45    7.72
   1  -8  -2  285.43    7.73
   1  -8  -2  286.19    8.17
  -1   8   2  272.08    7.65
   1   8  -2  284.34    8.41
   1   8  -2  274.21    7.83
   0  -8  -2  107.61    3.39
   0  -8  -2  102.55    3.23
   0  -8   2  105.00    3.43
   0  -8   2  103.12    3.28
   0   8   2  103.56    3.24
   0   8   2  107.32    3.36
   0   8  -2  101.67    3.23
  -1  -8  -2    5.81    0.64
   1  -8   2    5.85    0.67
  -1  -8  -2    6.80    0.69
   1   8   2    4.07    0.59
   1   8   2    6.47    0.77
  -1   8  -2    6.79    0.63
  -2  -8  -2   26.71    1.34
   2  -8   2   27.97    1.37
  -2   8  -2   27.74    1.16
   2   8   2   29.95    1.52
   2   8   2   26.96    1.44
  -3  -8  -2   16.30    1.07
   3  -8   2   17.29    1.17
   3   8   2   19.00    1.40
   3   8   2   18.12    1.25
   4  -8   2   11.42    1.15
   4   8   2    9.96    1.15
   4   8   2    8.38    1.26
   5  -8   2    2.96    0.92
   5  -8   2    2.58    0.80
   5   8   2    2.02    1.08
   6   9  -2    1.12    0.94
   5   9  -2    2.07    0.69
   5   9  -2    4.22    0.96
   4   9  -2    0.77    0.51
   4   9  -2    1.03    0.66
  -3  -9   2   54.51    1.95
   3   9  -2   53.53    2.15
   3   9  -2   54.08    2.14
  -2  -9   2   14.69    0.91
   2  -9  -2   15.25    0.74
   2  -9  -2   15.41    0.76
   2   9  -2   14.06    0.99
   2   9  -2   13.60    0.92
   1  -9  -2    4.65    0.47
   1  -9  -2    5.25    0.54
  -1  -9   2    4.91    0.59
   1  -9  -2    5.33    0.55
  -1   9   2    3.68    0.46
   1   9  -2    5.80    0.63
  -1   9   2    3.58    0.46
   0  -9  -2   23.62    1.15
   0  -9  -2   24.86    1.16
   0  -9   2   26.13    1.21
   0  -9   2   23.92    1.20
   0   9   2   24.23    1.13
   0   9  -2   25.18    1.17
   0   9   2   25.14    1.17
  -1  -9  -2   32.50    1.45
   1  -9   2   33.35    1.47
  -1  -9  -2   32.89    1.45
  -1   9  -2   34.36    1.37
   1   9   2   33.19    1.52
   1   9   2   34.07    1.52
   2  -9   2   13.56    0.97
  -2  -9  -2   12.50    0.93
   2   9   2   12.68    1.08
   2   9   2   10.73    0.95
  -2   9  -2   12.15    0.77
   3  -9   2    4.89    0.81
  -3  -9  -2    3.25    0.64
   3   9   2    3.10    0.88
   3   9   2    2.79    0.73
   4  -9   2    3.07    0.83
   4   9   2    4.17    1.09
   4   9   2    3.04    0.78
   5  -9   2    3.73    0.96
   5  -9   2    2.77    0.83
   5   9   2    2.75    1.17
   6  10  -2    0.26    0.94
   5  10  -2    8.18    1.05
   5  10  -2   10.92    1.27
   4  10  -2   16.69    1.26
   4  10  -2   18.45    1.22
  -3 -10   2    8.90    0.77
   3  10  -2    8.79    0.90
   3  10  -2    9.39    0.94
  -2 -10   2   32.29    1.46
   2 -10  -2   34.04    1.21
   2 -10  -2   32.45    1.21
   2  10  -2   30.82    1.49
   2  10  -2   32.21    1.49
   1 -10  -2   52.37    1.80
   1 -10  -2   49.42    1.77
   1 -10  -2   49.40    1.76
  -1 -10   2   50.70    1.95
  -1 -10   2   48.23    1.91
  -1  10   2   51.44    1.69
   1  10  -2   49.77    1.91
  -1  10   2   51.33    1.71
   0 -10  -2   61.34    2.16
   0 -10   2   56.56    2.12
   0 -10  -2   58.56    2.08
   0 -10   2   62.08    2.21
   0  10  -2   59.24    2.09
   0  10   2   60.38    2.11
   0  10   2   55.76    2.07
   1 -10   2    6.21    0.72
  -1 -10  -2    6.71    0.71
  -1 -10  -2    5.74    0.64
   1  10   2    8.01    0.84
   1  10   2    5.17    0.68
  -1  10  -2    6.43    0.63
   2 -10   2   71.64    2.50
  -2 -10  -2   68.63    2.46
  -2 -10  -2   70.61    2.53
   2  10   2   70.42    2.71
  -2  10  -2   71.14    2.25
   2  10   2   67.38    2.65
   3 -10   2    6.22    0.86
  -3 -10  -2    7.17    0.82
   3  10   2    6.16    1.04
   3  10   2    7.22    0.98
   4 -10   2    5.87    0.92
   4  10   2    4.72    0.92
   4  10   2    5.12    1.09
   5 -10   2    0.65    0.69
   5 -10   2    0.98    0.81
   5  10   2    0.08    0.98
   6  11  -2   -0.15    0.89
   5  11  -2    1.99    0.76
   5  11  -2    2.14    0.87
   4  11  -2   14.11    1.19
   4  11  -2   13.01    1.08
  -3 -11   2    5.58    0.67
   3  11  -2    4.38    0.71
   3  11  -2    4.78    0.77
  -2 -11   2   68.87    2.48
   2 -11  -2   71.65    2.19
   2 -11  -2   73.33    2.19
  -2 -11   2   69.87    2.37
   2  11  -2   66.84    2.58
   2  11  -2   67.68    2.49
  -1 -11   2  268.69    7.73
  -1 -11   2  246.84    7.30
   1 -11  -2  264.08    7.13
   1 -11  -2  256.70    7.49
  -1  11   2  264.57    7.04
  -1  11   2  254.53    7.01
   1  11  -2  259.40    7.29
   1  11  -2  236.69    7.72
   0 -11   2    5.48    0.65
   0 -11  -2    5.58    0.63
   0 -11  -2    5.89    0.63
   0 -11   2    5.39    0.68
   0  11  -2    5.28    0.63
   0  11   2    4.50    0.57
   0  11   2    6.68    0.67
   1 -11   2   54.82    2.08
  -1 -11  -2   57.98    2.15
  -1 -11  -2   53.33    2.08
   1  11   2   57.36    2.21
  -1  11  -2   58.11    2.00
   1  11   2   53.85    2.15
  -2 -11  -2   14.67    0.93
  -2 -11  -2   15.07    1.03
   2 -11   2   16.94    1.07
   2  11   2   13.45    1.17
  -2  11  -2   15.05    0.81
   2  11   2   13.68    1.06
   3 -11   2   17.62    1.20
  -3 -11  -2   16.96    1.13
   3  11   2   18.16    1.41
   3  11   2   17.76    1.29
   4 -11   2    0.66    0.66
   4  11   2    0.43    0.81
   5 -11   2    1.52    0.82
   5  11   2    0.73    1.04
   6  12  -2    0.68    0.92
   5  12  -2    0.38    0.60
   5  12  -2   -0.87    0.66
   4  12  -2    3.95    0.77
   4  12  -2    3.42    0.80
  -3 -12   2    8.05    0.81
   3  12  -2    7.36    0.87
   3  12  -2    6.38    0.90
  -2 -12   2   91.33    3.02
  -2 -12   2   89.43    3.08
   2 -12  -2   93.16    2.75
   2 -12  -2   95.51    2.78
   2  12  -2   87.16    3.21
   2  12  -2   92.43    3.12
   1 -12  -2    8.83    0.71
   1 -12  -2    8.57    0.69
  -1 -12   2    6.86    0.75
  -1 -12   2    5.42    0.67
  -1  12   2   10.20    0.64
   1  12  -2    6.91    0.73
   1  12  -2    6.47    0.72
   0 -12  -2   84.73    2.85
   0 -12  -2   89.14    2.98
   0 -12   2   89.12    3.03
   0 -12   2   82.73    2.89
   0  12   2   90.39    2.92
   0  12  -2   88.87    2.87
   0  12   2   85.00    2.85
  -1 -12  -2    4.35    0.62
  -1 -12  -2    3.36    0.56
   1 -12   2    3.63    0.61
   1  12   2    3.35    0.67
  -1  12  -2    3.27    0.50
   1  12   2    3.09    0.58
  -2 -12  -2   30.24    1.49
  -2 -12  -2   28.79    1.39
   2 -12   2   32.92    1.49
   2  12   2   28.97    1.58
  -2  12  -2   30.66    1.20
   2  12   2   30.52    1.62
   3 -12   2    2.90    0.73
  -3 -12  -2    2.52    0.64
   3  12   2    3.05    0.92
   3  12   2    4.28    0.82
   4 -12   2    2.23    0.72
   4  12   2    1.61    0.94
   5 -12   2    0.59    0.79
   5  12   2   -0.04    1.02
   6  13  -2    4.82    1.21
   5  13  -2   13.67    1.41
   5  13  -2   10.99    1.26
   4  13  -2   21.83    1.51
   4  13  -2   24.99    1.50
  -3 -13   2    4.82    0.71
   3  13  -2    5.16    0.82
   3  13  -2    4.07    0.72
  -2 -13   2   81.83    2.80
   2 -13  -2   85.01    2.54
   2 -13  -2   81.46    2.51
  -2 -13   2   81.05    2.86
   2  13  -2   81.53    2.87
   2  13  -2   79.64    2.98
   1 -13  -2  131.03    3.88
   1 -13  -2  130.94    4.02
   1 -13  -2  128.13    3.86
  -1 -13   2  132.22    4.25
  -1 -13   2  128.79    4.09
  -1  13   2  125.73    3.74
   1  13  -2  131.29    4.05
   1  13  -2  128.01    4.28
   0 -13  -2   85.24    2.86
   0 -13  -2   78.95    2.72
   0 -13   2   78.41    2.79
   0 -13   2   79.91    2.88
   0  13   2   87.10    2.79
   0  13  -2   81.98    2.73
   0  13  -2   80.16    2.78
   1 -13   2   43.90    1.80
  -1 -13  -2   44.50    1.84
  -1 -13  -2   41.37    1.80
   1  13   2   45.86    1.91
   1  13   2   44.66    1.90
  -1  13  -2   44.95    1.69
  -2 -13  -2    3.91    0.60
  -2 -13  -2    3.03    0.61
   2 -13   2    4.01    0.69
   2  13   2    3.16    0.76
  -2  13  -2    4.61    0.49
   2  13   2    3.77    0.72
  -3 -13  -2    1.69    0.59
   3 -13   2    1.51    0.69
   3  13   2    1.08    0.65
   3  13   2    2.43    0.87
   4 -13   2    1.62    0.73
   4  13   2    3.95    1.06
   5 -13   2    2.17    0.90
   5  13   2    4.10    1.26
   6  14  -2    2.36    1.12
   5  14  -2    6.48    1.17
   4  14  -2    8.01    1.03
   4  14  -2   10.08    1.19
  -3 -14   2    7.79    0.85
   3  14  -2    6.98    0.89
   3  14  -2    7.77    0.98
   2 -14  -2    0.75    0.39
   2 -14  -2    1.66    0.38
  -2 -14   2    0.80    0.37
  -2 -14   2    1.29    0.51
   2  14  -2    1.24    0.53
   2  14  -2    0.62    0.45
   1 -14  -2  280.43    7.52
  -1 -14   2  264.34    8.12
   1 -14  -2  279.04    7.90
   1 -14  -2  262.68    7.47
  -1 -14   2  268.75    7.73
  -1  14   2  253.62    7.34
   1  14  -2  278.73    8.20
   1  14  -2  260.23    7.63
   0 -14   2    0.58    0.43
   0 -14  -2    0.91    0.42
   0 -14  -2   -0.35    0.28
   0  14   2    0.14    0.30
   0  14  -2    1.15    0.43
   0  14  -2    0.47    0.32
   1 -14   2    0.19    0.39
  -1 -14  -2    0.43    0.36
  -1 -14  -2    0.13    0.39
   1 -14   2    0.80    0.51
  -1  14  -2    0.53    0.35
   1  14   2   -0.08    0.48
   1  14   2    0.22    0.37
  -2 -14  -2   11.89    0.90
  -2 -14  -2   12.72    1.00
   2 -14   2   13.99    1.05
  -2  14  -2   12.75    0.74
   2  14   2   10.79    0.98
   2  14   2   11.74    1.16
  -3 -14  -2    7.57    0.87
   3 -14   2    8.24    0.96
   3  14   2    7.35    1.03
   3  14   2    8.15    1.18
   4 -14   2    2.29    0.77
   4  14   2    3.92    1.08
   5 -14   2    0.64    0.80
   5  14   2    0.90    1.09
   6  15  -2    2.26    1.11
   5  15  -2    3.26    0.98
   4  15  -2   16.37    1.36
   4  15  -2   18.07    1.34
  -3 -15   2   36.53    1.68
   3  15  -2   35.00    1.80
   3  15  -2   35.89    1.81
  -2 -15   2   82.77    2.96
   2 -15  -2   83.69    2.60
  -2 -15   2   83.55    2.91
   2  15  -2   81.20    2.95
   2  15  -2   83.84    3.09
  -1 -15   2   63.44    2.34
   1 -15  -2   61.32    2.12
   1 -15  -2   59.39    2.13
   1 -15  -2   60.19    2.14
  -1 -15   2   61.15    2.36
   1  15  -2   57.80    2.25
   1  15  -2   57.03    2.34
  -1  15   2   59.77    1.98
   0 -15  -2   53.96    2.11
   0 -15  -2   53.86    2.06
   0 -15   2   56.44    2.20
   0 -15   2   52.34    2.10
   0  15   2   55.94    2.03
   0  15  -2   51.81    2.02
   0  15  -2   55.05    2.05
   1 -15   2   19.98    1.19
   1 -15   2   19.23    1.11
  -1 -15  -2   20.36    1.15
  -1 -15  -2   19.90    1.19
  -1  15  -2   20.25    1.05
   1  15   2   20.53    1.25
   1  15   2   19.44    1.17
   2 -15   2    1.32    0.62
  -2 -15  -2    0.75    0.47
  -2 -15  -2    1.38    0.55
   2  15   2    0.39    0.34
   2  15   2    1.24    0.64
  -2  15  -2    1.40    0.35
  -3 -15  -2    2.19    0.60
   3 -15   2    2.18    0.70
   3  15   2    1.09    0.81
   3  15   2    0.82    0.58
   4 -15   2    7.17    0.98
   4  15   2    7.97    1.31
   5 -15   2    1.06    0.81
   5  15   2    1.67    1.14
   6  16  -2    2.76    1.16
   5  16  -2   17.89    1.68
  -4 -16   2    1.33    0.53
   4  16  -2    1.47    0.66
   4  16  -2    1.76    0.81
  -3 -16   2   10.50    0.99
   3  16  -2   10.21    1.10
   3  16  -2    8.95    1.02
  -2 -16   2  105.31    3.60
  -2 -16   2  107.52    3.60
   2 -16  -2  109.39    3.23
   2  16  -2  102.92    3.75
   2  16  -2  104.61    3.61
   1 -16  -2   85.35    2.84
  -1 -16   2   86.34    3.07
   1 -16  -2   89.60    2.92
  -1 -16   2   85.60    3.12
  -1  16   2   89.05    2.72
   1  16  -2   88.23    3.03
   1  16  -2   87.47    3.16
   0 -16  -2   58.36    2.19
   0 -16   2   56.57    2.24
   0 -16   2   54.83    2.18
   0 -16  -2   55.87    2.11
   0  16  -2   52.86    2.07
   0  16   2   55.77    2.10
   0  16  -2   55.22    2.10
   0  16   2   55.75    2.06
   1 -16   2   34.44    1.57
  -1 -16  -2   31.84    1.56
  -1 -16  -2   31.09    1.53
   1 -16   2   32.12    1.50
   1  16   2   32.23    1.61
   1  16   2   33.70    1.63
  -1  16  -2   32.74    1.41
  -2 -16  -2    6.34    0.82
  -2 -16  -2    5.64    0.73
   2 -16   2    3.57    0.75
   2  16   2    6.93    0.96
  -2  16  -2    5.28    0.52
   3 -16   2    5.71    0.85
  -3 -16  -2    4.08    0.75
   3  16   2    5.95    1.06
   3  16   2    5.51    0.93
   4 -16   2   10.42    1.10
   4  16   2   11.94    1.49
   5  16   2    2.90    1.24
   6  17  -2    0.92    1.06
   5  17  -2    8.05    1.29
  -4 -17   2   16.04    1.11
   4  17  -2   16.01    1.49
   4  17  -2   13.61    1.23
  -3 -17   2   15.98    1.18
   3  17  -2   16.49    1.22
   3  17  -2   18.31    1.33
  -2 -17   2   58.38    2.36
  -2 -17   2   62.41    2.46
   2 -17  -2   64.96    2.12
   2 -17  -2   61.74    2.10
   2  17  -2   62.35    2.54
   2  17  -2   60.18    2.45
  -1 -17   2    6.61    0.83
   1 -17  -2    7.73    0.73
  -1 -17   2    6.48    0.77
   1 -17  -2    6.81    0.67
  -1  17   2    7.52    0.65
   1  17  -2    8.08    0.83
   1  17  -2    7.53    0.84
   0 -17   2  125.18    4.02
   0 -17   2  118.11    3.85
   0 -17  -2  115.81    3.91
   0 -17  -2  115.42    3.75
   0  17  -2  112.99    3.80
   0  17   2  119.65    3.79
   0  17   2  112.65    3.71
   0  17  -2  115.35    3.72
   1 -17   2   28.51    1.40
  -1 -17  -2   26.51    1.40
  -1 -17  -2   27.81    1.45
   1 -17   2   27.95    1.43
  -1  17  -2   26.74    1.28
   1  17   2   26.37    1.48
   1  17   2   28.81    1.46
  -2 -17  -2    8.97    0.97
   2 -17   2   10.31    1.00
  -2 -17  -2    9.62    0.87
   2  17   2   11.35    1.15
   2  17   2    7.31    0.96
  -2  17  -2    8.90    0.66
  -3 -17  -2    0.36    0.51
   3 -17   2    1.00    0.67
   3  17   2    0.70    0.82
   4 -17   2    5.84    0.93
   4  17   2    5.51    1.21
   5  17   2    2.22    1.18
   6  18  -2    0.13    1.05
   5  18  -2    8.27    1.33
  -4 -18   2   34.36    1.65
   4  18  -2   31.22    1.92
   4  18  -2   29.33    1.80
  -3 -18   2   30.94    1.63
   3  18  -2   30.72    1.73
   3  18  -2   31.06    1.78
  -2 -18   2   59.98    2.41
   2 -18  -2   62.33    2.13
  -2 -18   2   62.91    2.48
   2 -18  -2   62.28    2.12
   2  18  -2   60.55    2.47
   2  18  -2   58.14    2.50
   1 -18  -2   42.93    1.73
   1 -18  -2   43.20    1.73
  -1 -18   2   42.52    1.92
  -1 -18   2   43.83    1.93
  -1  18   2   44.27    1.60
   1  18  -2   42.91    1.93
   1  18  -2   44.71    1.92
   0 -18   2  122.24    4.06
   0 -18  -2  126.25    4.17
   0 -18   2  123.00    4.22
   0 -18  -2  127.22    3.99
   0  18  -2  122.08    4.04
   0  18   2  127.68    4.02
   0  18   2  124.22    3.96
   0  18  -2  125.76    3.97
  -1 -18  -2   12.80    1.01
  -1 -18  -2   13.75    1.00
   1 -18   2   13.48    0.97
   1 -18   2   13.17    1.03
   1  18   2   12.92    1.01
   1  18   2   13.19    1.15
  -1  18  -2   13.48    0.90
   2 -18   2    6.17    0.86
  -2 -18  -2    7.07    0.90
  -2 -18  -2    5.14    0.75
   2  18   2    6.50    1.00
   2  18   2    4.55    0.84
  -2  18  -2    5.55    0.54
   3 -18   2    3.27    0.79
  -3 -18  -2    3.10    0.71
   3  18   2    2.29    0.88
   4 -18   2    3.63    0.86
   4  18   2    4.52    1.17
   5  18   2    0.90    1.16
   6  19  -2    2.56    1.18
   5  19  -2    2.52    1.07
  -4 -19   2    9.49    0.95
   4  19  -2    6.28    1.14
  -3 -19   2    6.03    0.84
   3 -19  -2    4.67    0.54
   3  19  -2    3.84    0.81
   3  19  -2    6.40    1.01
  -2 -19   2    6.36    0.85
  -2 -19   2    5.05    0.72
   2 -19  -2    5.46    0.66
   2 -19  -2    6.30    0.66
   2  19  -2    5.41    0.85
   1 -19  -2    5.92    0.70
  -1 -19   2    5.64    0.75
   1 -19  -2    5.42    0.65
  -1 -19   2    7.54    0.87
   1  19  -2    5.08    0.72
  -1  19   2    5.59    0.62
   1  19  -2    5.31    0.77
   0 -19   2   61.62    2.46
   0 -19  -2   65.39    2.46
   0 -19  -2   63.92    2.40
   0 -19   2   65.50    2.52
   0  19  -2   60.44    2.31
   0  19  -2   63.76    2.36
   0  19   2   60.11    2.33
   1 -19   2    2.16    0.70
  -1 -19  -2    3.00    0.64
   1 -19   2    3.58    0.64
  -1 -19  -2    2.81    0.60
  -1  19  -2    3.72    0.58
   1  19   2    2.86    0.74
   1  19   2    2.50    0.62
   2 -19   2   26.80    1.47
  -2 -19  -2   25.46    1.52
  -2 -19  -2   22.84    1.39
  -2  19  -2   24.72    1.07
   2  19   2   25.19    1.56
   2  19   2   25.82    1.65
  -3 -19  -2    3.61    0.76
   3 -19   2    3.70    0.81
   3  19   2    3.43    1.00
   4 -19   2    0.70    0.72
   4  19   2    0.90    0.93
   5  19   2    1.36    1.17
   6  20  -2    1.19    1.19
   5  20  -2    2.21    1.04
  -4 -20   2   28.56    1.57
   4  20  -2   29.34    1.88
  -3 -20   2   92.73    3.35
   3 -20  -2   89.38    2.79
   3  20  -2   89.23    3.56
   3  20  -2   88.94    3.46
   2 -20  -2   14.73    0.92
   2 -20  -2   14.98    0.96
  -2 -20   2   13.47    1.05
  -2 -20   2   15.46    1.17
   2  20  -2   13.16    1.05
   2  20  -2   15.10    1.20
  -1 -20   2   91.00    3.31
   1 -20  -2   89.88    3.07
  -1 -20   2   91.70    3.39
   1 -20  -2   95.65    3.18
   1  20  -2   90.22    3.35
   1  20  -2   93.73    3.25
  -1  20   2   93.05    2.91
   0 -20   2   11.22    1.05
   0 -20  -2   11.63    1.01
   0 -20   2   11.37    0.96
   0 -20  -2    9.96    0.95
   0  20   2   10.94    0.95
   0  20  -2   10.93    0.96
  -1 -20  -2    4.81    0.75
   1 -20   2    4.26    0.80
  -1 -20  -2    6.02    0.79
   1 -20   2    5.01    0.77
  -1  20  -2    3.61    0.59
   1  20   2    4.40    0.82
   1  20   2    4.02    0.72
   2 -20   2    7.33    0.94
  -2 -20  -2    6.76    0.86
  -2 -20  -2    8.71    1.02
   2  20   2    7.98    1.12
  -2  20  -2    7.06    0.61
   2  20   2    5.85    0.94
  -3 -20  -2    0.07    0.51
   3 -20   2    0.04    0.61
   3  20   2    0.42    0.79
   4 -20   2    1.36    0.75
   4  20   2    2.07    1.02
   5  20   2    2.47    1.23
   6  21  -2    1.63    1.19
   5  21  -2    2.83    1.11
  -4 -21   2    6.94    0.93
   4  21  -2    9.07    1.26
  -3 -21   2   90.64    3.38
   3 -21  -2   91.44    2.85
   3  21  -2   87.76    3.58
   3  21  -2   91.22    3.54
   2 -21  -2   22.62    1.01
  -2 -21   2   20.83    1.32
   2 -21  -2   23.92    1.22
   2 -21  -2   22.12    1.17
  -2 -21   2   23.02    1.45
   2  21  -2   24.56    1.50
   2  21  -2   21.87    1.42
  -1 -21   2   20.33    1.35
  -1 -21   2   22.43    1.36
   1 -21  -2   21.36    1.17
   1 -21  -2   23.16    1.24
   1  21  -2   22.11    1.31
  -1  21   2   21.94    1.08
   1  21  -2   19.50    1.29
   0 -21  -2   37.04    1.72
   0 -21   2   33.96    1.72
   0 -21   2   35.10    1.76
   0 -21  -2   36.17    1.73
   0  21   2   38.14    1.70
   0  21  -2   34.77    1.65
   1 -21   2   20.21    1.24
   1 -21   2   20.26    1.31
  -1 -21  -2   17.35    1.20
  -1 -21  -2   19.33    1.27
   1  21   2   18.16    1.32
  -1  21  -2   18.30    1.09
   1  21   2   18.27    1.24
  -2 -21  -2    5.91    0.85
  -2 -21  -2    6.64    0.93
   2 -21   2    4.89    0.85
   2  21   2    4.52    0.82
   2  21   2    5.75    1.03
   3 -21   2    0.62    0.60
  -3 -21  -2    1.53    0.62
   3  21   2    2.28    0.94
   4 -21   2    3.78    0.87
   4  21   2    4.45    1.21
   5  21   2    1.11    1.20
   5  22  -2    2.29    1.05
  -4 -22   2    6.05    0.88
   4  22  -2    5.13    1.10
   3 -22  -2  125.06    3.68
  -3 -22   2  122.64    4.25
   3  22  -2  118.12    4.35
   3  22  -2  117.18    4.48
  -2 -22   2   27.03    1.61
  -2 -22   2   28.79    1.57
   2 -22  -2   27.22    1.34
   2 -22  -2   29.14    1.22
   2  22  -2   25.98    1.59
   2  22  -2   27.89    1.63
   1 -22  -2   13.19    0.93
  -1 -22   2   13.01    1.07
  -1 -22   2   13.14    1.18
   1 -22  -2   13.00    0.99
   1  22  -2   13.43    1.12
   1  22  -2   12.93    1.03
  -1  22   2   14.24    0.88
   0 -22  -2   26.27    1.48
   0 -22   2   28.92    1.58
   0 -22  -2   28.28    1.51
   0 -22   2   27.36    1.52
   0  22   2   26.74    1.46
   0  22  -2   29.34    1.48
   1 -22   2   15.83    1.22
  -1 -22  -2   17.04    1.22
  -1 -22  -2   15.78    1.16
   1 -22   2   16.56    1.13
  -1  22  -2   16.02    1.04
   1  22   2   16.63    1.19
   1  22   2   15.57    1.27
   2 -22   2   -0.18    0.61
  -2 -22  -2    0.54    0.57
  -2 -22  -2    0.33    0.49
   2 -22   2   -0.09    0.50
   2  22   2    0.44    0.57
  -2  22  -2   -0.07    0.32
   2  22   2    0.67    0.70
   3 -22   2    1.21    0.67
  -3 -22  -2    2.09    0.73
   3  22   2    2.35    0.92
  -4 -22  -2    4.12    0.82
   4 -22   2    3.74    0.87
   4  22   2    4.50    1.27
   5  22   2    1.39    1.28
   5  23  -2    5.56    1.25
  -4 -23   2    1.73    0.67
   4  23  -2    4.31    1.09
  -3 -23   2    5.39    0.92
   3 -23  -2    6.96    0.70
   3  23  -2    4.49    1.01
   2 -23  -2   11.89    0.94
  -2 -23   2   10.26    1.06
  -2 -23   2   12.23    1.21
   2 -23  -2   10.82    0.77
   2  23  -2    9.13    1.06
   2  23  -2   10.81    1.17
   1 -23  -2   11.40    0.98
  -1 -23   2   10.44    1.09
   1 -23  -2    9.09    0.82
  -1 -23   2    9.44    1.03
  -1  23   2    9.73    0.80
   1  23  -2   11.53    1.06
   1  23  -2   11.67    1.09
   0 -23   2    6.50    0.87
   0 -23  -2    7.54    0.89
   0 -23  -2    7.69    0.92
   0 -23   2    6.79    0.93
   0  23   2    6.42    0.89
   0  23  -2    8.37    0.90
   1 -23   2   11.30    1.12
  -1 -23  -2    9.81    1.04
   1 -23   2   11.34    0.99
  -1 -23  -2   11.86    1.14
   1  23   2   11.23    1.18
   1  23   2    8.95    1.01
  -1  23  -2   10.60    0.88
   2 -23   2    7.05    0.90
  -2 -23  -2    6.69    0.91
   2 -23   2    8.25    1.03
  -2 -23  -2    8.36    1.04
   2  23   2    8.02    1.17
   3 -23   2    3.66    0.82
  -3 -23  -2    5.13    0.94
   3  23   2    7.40    1.23
  -4 -23  -2    1.33    0.70
   4 -23   2    1.15    0.76
   4  23   2    1.30    1.08
   5  23   2    1.83    1.29
   5  24  -2    3.33    1.12
  -4 -24   2    4.53    0.84
   4  24  -2    4.01    1.08
   3 -24  -2    6.22    0.71
  -3 -24   2    6.22    0.98
   3  24  -2    5.16    1.05
   2 -24  -2   49.52    1.87
   2 -24  -2   49.90    1.96
  -2 -24   2   46.39    2.26
  -2 -24   2   45.83    2.20
   2  24  -2   48.03    2.30
   2  24  -2   48.61    2.29
  -1 -24   2    7.70    0.96
   1 -24  -2    6.53    0.82
  -1 -24   2    7.10    0.97
   1 -24  -2    8.99    0.92
  -1  24   2    7.47    0.78
   1  24  -2    8.15    0.99
   1  24  -2    6.89    0.87
   0 -24  -2    3.41    0.68
   0 -24  -2    1.77    0.65
   0 -24   2    3.38    0.72
   0 -24   2    2.15    0.70
   0  24  -2    1.90    0.63
   0  24   2    2.66    0.73
   1 -24   2    3.88    0.75
   1 -24   2    2.70    0.75
  -1 -24  -2    4.42    0.77
  -1 -24  -2    3.59    0.78
  -1  24  -2    5.32    0.71
   1  24   2    5.34    0.94
   1  24   2    4.84    0.77
   2 -24   2    6.65    0.97
  -2 -24  -2    5.03    0.89
   2 -24   2    6.23    0.89
   2  24   2    6.43    1.11
   3 -24   2    4.00    0.88
  -3 -24  -2    4.48    0.87
   3  24   2    3.23    1.01
  -4 -24  -2    0.71    0.63
   4 -24   2    0.37    0.70
   4  24   2   -0.32    0.91
   5  24   2    4.26    1.46
   5  25  -2    0.18    0.99
  -4 -25   2    4.28    0.83
   4  25  -2    5.48    1.13
  -3 -25   2    9.42    1.15
   3 -25  -2    8.36    0.82
   3  25  -2   10.91    1.34
   2 -25  -2   11.05    0.96
  -2 -25   2   10.74    1.11
   2 -25  -2    9.88    0.81
  -2 -25   2   10.43    1.19
   2  25  -2   10.62    1.14
   2  25  -2   12.86    1.31
   1 -25  -2    0.65    0.47
  -1 -25   2    1.01    0.56
   1 -25  -2    1.03    0.57
  -1 -25   2    0.01    0.57
  -1  25   2    0.82    0.49
   1  25  -2    0.15    0.59
   1  25  -2    0.66    0.48
   0 -25  -2    4.26    0.80
   0 -25  -2    5.60    0.83
   0 -25   2    2.93    0.79
   0 -25   2    5.24    0.83
   0  25  -2    4.90    0.79
   0  25   2    4.32    0.83
   1 -25   2   43.49    2.07
   1 -25   2   44.62    2.10
  -1 -25  -2   42.46    2.10
  -1 -25  -2   43.92    2.14
   1  25   2   43.23    2.14
  -1  25  -2   46.67    1.88
   2 -25   2   27.14    1.62
   2 -25   2   29.20    1.56
  -2 -25  -2   23.99    1.62
   2  25   2   28.01    1.79
  -3 -25  -2    4.40    0.89
   3 -25   2    3.55    0.86
   3  25   2    4.48    1.15
   4 -25   2    0.84    0.68
  -4 -25  -2    1.45    0.69
   4  25   2    1.89    1.11
   5  25   2    3.29    1.43
   5  26  -2    4.90    1.31
  -4 -26   2    4.31    0.89
   4  26  -2    7.01    1.27
   3 -26  -2   12.87    0.96
  -3 -26   2   14.31    1.37
   3  26  -2   11.98    1.40
  -2 -26   2    0.30    0.54
   2 -26  -2    1.26    0.58
   2 -26  -2    0.75    0.46
  -2 -26   2    0.10    0.63
   2  26  -2    1.64    0.80
   2  26  -2    1.35    0.63
   1 -26  -2    2.04    0.58
  -1 -26   2    1.32    0.69
   1 -26  -2    1.95    0.67
  -1 -26   2    2.21    0.67
   1  26  -2    1.18    0.62
  -1  26   2    1.32    0.53
   1  26  -2    1.40    0.54
   0 -26   2    1.53    0.61
   0 -26  -2    0.18    0.50
   0 -26  -2    0.22    0.57
   0 -26   2    0.24    0.61
   0  26  -2    0.97    0.55
   0  26   2    0.60    0.58
   1 -26   2   12.84    1.14
  -1 -26  -2   13.12    1.25
   1 -26   2   12.56    1.25
  -1 -26  -2   12.35    1.16
   1  26   2   16.61    1.41
  -1  26  -2   14.35    1.05
   2 -26   2   24.95    1.54
   2 -26   2   24.98    1.47
  -2 -26  -2   22.40    1.57
   2  26   2   22.69    1.67
  -3 -26  -2   10.09    1.18
   3 -26   2   10.76    1.17
   3  26   2   11.12    1.47
   4 -26   2    6.21    1.00
  -4 -26  -2    6.58    1.04
   4  26   2    5.16    1.34
   5  26   2    1.68    1.33
   5  27  -2    2.74    1.18
  -4 -27   2    2.22    0.75
   4  27  -2    1.04    0.94
  -3 -27   2    2.40    0.80
   3 -27  -2    3.47    0.67
   3  27  -2    1.02    0.82
   2 -27  -2    7.52    0.80
   2 -27  -2    9.30    0.96
  -2 -27   2    5.50    1.00
   2  27  -2    4.91    1.00
  -1 -27   2    2.33    0.71
   1 -27  -2    5.90    0.86
   1 -27  -2    3.43    0.69
  -1 -27   2    4.00    0.84
  -1  27   2    3.08    0.67
   1  27  -2    2.51    0.74
   0 -27   2    6.09    0.91
   0 -27   2    5.18    0.95
   0 -27  -2    5.45    0.91
   0 -27  -2    7.55    0.95
   0  27  -2    6.06    0.89
   0  27   2    6.36    0.93
  -1 -27  -2   20.34    1.45
   1 -27   2   17.56    1.34
   1 -27   2   20.81    1.44
  -1 -27  -2   16.88    1.34
  -1  27  -2   19.75    1.21
   1  27   2   19.36    1.46
  -2 -27  -2   16.28    1.45
   2 -27   2   17.19    1.32
   2 -27   2   16.11    1.22
   2  27   2   18.34    1.51
   3 -27   2   -0.42    0.52
  -3 -27  -2    1.01    0.66
   3 -27   2    0.26    0.66
   3  27   2    1.84    0.94
  -4 -27  -2    0.83    0.70
   4 -27   2   -0.22    0.68
   4  27   2   -1.17    0.97
   5  27   2    0.27    1.28
   5  28  -2    0.42    1.06
  -4 -28   2    2.01    0.75
   4  28  -2    2.76    1.07
  -3 -28   2    7.20    1.09
   3 -28  -2    8.93    0.90
   3  28  -2    8.77    1.27
   2 -28  -2    8.41    0.88
  -2 -28   2   11.07    1.25
   2 -28  -2    9.39    1.02
   2  28  -2   11.38    1.28
  -1 -28   2    2.30    0.76
  -1 -28   2    1.24    0.65
   1 -28  -2    0.41    0.60
   1 -28  -2    1.35    0.57
  -1  28   2    1.66    0.57
   1  28  -2    0.13    0.60
   0 -28   2    0.62    0.56
   0 -28   2    1.21    0.70
   0 -28  -2    1.73    0.63
   0 -28  -2    1.03    0.66
   0  28   2    1.39    0.69
   0  28  -2    0.65    0.56
  -1 -28  -2   38.65    2.10
   1 -28   2   38.06    2.03
  -1 -28  -2   41.21    2.12
   1 -28   2   41.01    2.08
  -1  28  -2   43.69    1.86
   1  28   2   42.88    2.16
   2 -28   2    2.85    0.75
   2 -28   2    3.44    0.80
  -2 -28  -2    0.85    0.67
   2  28   2    1.19    0.84
  -3 -28  -2    6.90    1.08
   3 -28   2    6.34    0.95
   3 -28   2    4.93    0.93
   3  28   2    6.85    1.27
  -4 -28  -2    0.64    0.68
   4 -28   2    0.54    0.75
   4  28   2   -0.85    0.91
   5  29  -2    1.90    1.19
  -4 -29   2    1.55    0.71
   4  29  -2    0.62    0.91
  -3 -29   2    2.28    0.80
   3 -29  -2    2.23    0.64
   3  29  -2    1.53    0.84
   2 -29  -2    4.33    0.79
  -2 -29   2    4.60    0.91
   2 -29  -2    4.71    0.72
   2  29  -2    4.27    0.96
  -1 -29   2    4.91    0.90
   1 -29  -2    7.43    0.93
  -1 -29   2    8.86    1.12
   1 -29  -2    7.06    1.00
  -1  29   2    9.19    0.91
   1  29  -2    8.15    1.10
   0 -29   2   19.77    1.51
   0 -29   2   21.86    1.49
   0 -29  -2   21.42    1.46
   0 -29  -2   20.31    1.46
   0  29  -2   19.04    1.38
   0  29   2   22.10    1.43
  -1 -29  -2   19.09    1.45
   1 -29   2   20.92    1.45
   1 -29   2   18.16    1.43
   1  29   2   19.54    1.51
  -1  29  -2   21.78    1.29
  -2 -29  -2    7.06    1.08
   2 -29   2    5.68    0.95
   2 -29   2    4.90    0.92
   2  29   2    5.97    1.14
   3 -29   2    4.85    0.88
  -3 -29  -2    1.82    0.79
   3 -29   2    3.43    0.84
   3  29   2    3.74    1.07
  -4 -29  -2    1.43    0.77
   4 -29   2   -0.14    0.68
   4  29   2    1.15    1.05
   5  30  -2    7.22    1.51
  -4 -30   2    4.01    0.95
   4  30  -2    3.27    1.15
  -3 -30   2    8.32    1.18
   3 -30  -2   10.03    1.00
   3 -30  -2    7.67    0.77
   3  30  -2    9.18    1.33
   2 -30  -2   13.86    1.13
   2 -30  -2   12.16    1.00
  -2 -30   2   13.59    1.37
   2  30  -2   12.40    1.40
   1 -30  -2    3.93    0.78
  -1 -30   2    3.71    0.89
  -1 -30   2    5.33    0.92
   1 -30  -2    5.66    0.94
  -1  30   2    4.70    0.75
   1  30  -2    6.87    1.03
   0 -30  -2    9.49    1.11
   0 -30  -2    6.45    1.04
   0 -30   2    6.42    1.04
   0 -30   2    7.23    1.03
   0  30  -2    9.32    1.06
   0  30   2    7.97    1.05
  -1 -30  -2   11.19    1.24
   1 -30   2   10.41    1.21
   1 -30   2   10.08    1.15
   1  30   2   12.68    1.34
  -1  30  -2   12.38    1.07
   2 -30   2   16.31    1.36
   2 -30   2   18.93    1.36
  -2 -30  -2   16.97    1.42
   2  30   2   18.68    1.67
   3 -30   2    1.22    0.66
   3 -30   2    1.48    0.78
  -3 -30  -2    1.85    0.79
   3  30   2    0.89    0.87
   4 -30   2   -0.39    0.68
  -4 -30  -2    0.05    0.66
   4  30   2   -0.16    1.00
   5  31  -2    0.74    1.05
  -4 -31   2    0.37    0.65
   4  31  -2    1.02    0.98
   3 -31  -2    1.44    0.53
   3 -31  -2    1.07    0.63
  -3 -31   2    1.15    0.71
   3  31  -2    1.05    0.84
   2 -31  -2   10.62    1.11
   2 -31  -2   10.88    1.04
  -2 -31   2   11.53    1.32
   2  31  -2   10.93    1.33
   1 -31  -2    3.11    0.73
  -1 -31   2    1.40    0.73
   1 -31  -2    3.16    0.79
   1  31  -2    3.78    0.88
  -1  31   2    0.97    0.57
   0 -31  -2    3.07    0.78
   0 -31   2    1.93    0.67
   0 -31  -2    3.15    0.86
   0 -31   2    1.31    0.75
   0  31   2    1.12    0.69
   0  31  -2    2.10    0.71
   1 -31   2    4.10    0.93
   1 -31   2    4.78    0.87
  -1 -31  -2    5.72    1.01
  -1  31  -2    5.28    0.78
   1  31   2    4.54    0.97
   2 -31   2   11.25    1.21
  -2 -31  -2   10.73    1.30
   2 -31   2    9.15    1.16
   2  31   2   12.95    1.47
  -3 -31  -2    0.59    0.68
   3 -31   2    0.85    0.71
   3 -31   2    1.81    0.76
   3  31   2    1.79    1.01
   4 -31   2    0.66    0.74
  -4 -31  -2    0.80    0.76
   4 -31   2    0.96    0.75
   4  31   2    2.95    1.21
   5  32  -2    1.08    1.19
  -4 -32   2    3.91    0.96
   4  32  -2    1.90    1.06
   3 -32  -2    0.03    0.57
  -3 -32   2    0.12    0.62
   3 -32  -2    0.14    0.45
   3  32  -2    0.34    0.80
   2 -32  -2    2.27    0.67
  -2 -32   2    1.83    0.78
   2 -32  -2    2.73    0.78
   2  32  -2    2.67    0.86
  -1 -32   2   -0.48    0.48
   1 -32  -2    0.15    0.59
   1 -32  -2    0.03    0.51
  -1  32   2    0.03    0.51
   1  32  -2    0.62    0.66
   0 -32   2    4.33    0.87
   0 -32  -2    3.04    0.84
   0 -32  -2    4.44    0.89
   0 -32   2    2.57    0.83
   0  32   2    3.76    0.83
   0  32  -2    4.55    0.85
  -1 -32  -2   11.84    1.34
   1 -32   2   12.29    1.32
   1 -32   2   11.86    1.30
   1  32   2   15.82    1.49
  -1  32  -2   12.36    1.04
  -2 -32  -2   27.54    1.89
   2 -32   2   28.02    1.79
   2 -32   2   32.05    1.85
   2  32   2   33.85    2.08
   3 -32   2    0.04    0.64
  -3 -32  -2    1.39    0.76
   3 -32   2    0.93    0.76
   3  32   2    2.48    1.06
   4 -32   2   -0.07    0.68
  -4 -32  -2    0.96    0.83
   4 -32   2    0.32    0.72
   4  32   2    1.04    1.10
   5  33  -2    2.01    1.33
  -4 -33   2    0.63    0.66
   4  33  -2    0.77    0.91
   3 -33  -2    0.03    0.61
  -3 -33   2    0.66    0.70
   3 -33  -2    0.25    0.49
   3  33  -2    0.06    0.80
  -2 -33   2    7.84    1.18
   2 -33  -2    6.71    0.90
   2 -33  -2    7.76    1.04
   2  33  -2    9.13    1.26
   1 -33  -2    0.31    0.61
   1 -33  -2    0.57    0.52
  -1 -33   2    0.91    0.64
   1  33  -2    0.46    0.65
   0 -33   2    2.44    0.83
   0 -33  -2    4.46    0.95
   0 -33  -2    2.61    0.75
   0 -33   2    2.57    0.76
   0  33   2    3.59    0.83
   0  33  -2    3.76    0.86
   1 -33   2    0.27    0.59
   1 -33   2    1.09    0.74
  -1 -33  -2    0.85    0.70
   1  33   2    0.06    0.73
  -1  33  -2    0.81    0.54
   2 -33   2    9.07    1.18
  -2 -33  -2   13.32    1.48
   2 -33   2   11.76    1.30
   2  33   2   15.44    1.58
  -3 -33  -2    3.16    0.94
   3 -33   2    2.36    0.88
   3 -33   2    3.61    0.91
   3  33   2    3.04    1.13
  -4 -33  -2    2.06    0.88
   4 -33   2    2.13    0.89
   4 -33   2    0.96    0.76
   4  33   2    2.46    1.26
  -4 -34   2    4.92    1.06
   4  34  -2    3.57    1.16
   3 -34  -2    3.79    0.83
   3 -34  -2    1.71    0.65
  -3 -34   2    2.64    0.89
   3  34  -2    2.37    0.96
  -2 -34   2    6.53    1.14
   2 -34  -2    7.03    0.94
   2 -34  -2    7.65    1.03
   2  34  -2    4.96    1.08
  -1 -34   2    4.03    0.93
   1 -34  -2    3.08    0.83
   1 -34  -2    4.54    0.88
   1  34  -2    4.14    0.93
   0 -34  -2    4.97    0.99
   0 -34   2    2.31    0.84
   0 -34  -2    2.17    0.78
   0  34   2    2.71    0.79
   0  34  -2    2.38    0.74
   1 -34   2    1.93    0.84
   1 -34   2    3.35    0.85
  -1 -34  -2    2.95    0.92
   1  34   2    1.39    0.85
   2 -34   2   10.90    1.29
   2 -34   2   12.20    1.34
  -2 -34  -2   12.07    1.41
   2  34   2   11.80    1.47
  -3 -34  -2   27.04    1.90
   3 -34   2   24.40    1.74
   3 -34   2   25.37    1.73
   3  34   2   25.17    2.06
   4 -34   2    9.49    1.26
   4  34   2   10.94    1.73
  -4 -35   2    1.17    0.80
   4  35  -2    1.59    1.06
   3 -35  -2    1.78    0.74
  -3 -35   2    2.14    0.86
   3 -35  -2    0.85    0.59
   3  35  -2    1.58    0.94
   2 -35  -2    1.10    0.71
  -2 -35   2    2.72    0.89
   2 -35  -2    1.07    0.60
   2  35  -2    2.44    0.85
   1 -35  -2   16.65    1.49
   1 -35  -2   13.97    1.25
  -1 -35   2   13.39    1.47
   1  35  -2   15.22    1.48
   0 -35  -2   29.37    1.85
   0 -35   2   24.07    1.80
   0  35  -2   28.54    1.69
   0  35   2   25.30    1.64
  -1 -35  -2    0.85    0.77
   1 -35   2    0.26    0.70
   1 -35   2    1.59    0.72
   1  35   2    0.87    0.77
  -2 -35  -2    4.53    1.05
   2 -35   2    4.25    0.97
   2 -35   2    3.86    0.91
   2  35   2    6.01    1.18
   3 -35   2    4.06    0.93
   3 -35   2    3.29    0.91
  -3 -35  -2    5.67    1.13
   3  35   2    6.04    1.33
   4 -35   2    1.90    0.91
   4  35   2    2.70    1.32
  -4 -36   2    1.97    0.91
   4 -36  -2    0.33    0.52
   4  36  -2    2.47    1.09
   3 -36  -2    7.49    1.05
   3 -36  -2    6.15    0.92
  -3 -36   2    7.11    1.23
   3  36  -2    8.14    1.36
  -2 -36   2    5.32    1.10
   2 -36  -2    7.10    1.07
   2 -36  -2    7.75    1.02
   2  36  -2    6.44    1.17
   1 -36  -2   14.94    1.43
   1 -36  -2   11.54    1.35
  -1 -36   2   13.50    1.51
   1  36  -2   15.10    1.48
   0 -36   2   14.88    1.56
   0 -36  -2   14.41    1.54
   0  36   2   14.73    1.40
   0  36  -2   16.44    1.41
   1 -36   2   10.80    1.34
  -1 -36  -2   14.41    1.50
   1 -36   2   11.41    1.36
   1  36   2   14.79    1.52
   2 -36   2   13.81    1.47
   2 -36   2   17.43    1.48
  -2 -36  -2   17.59    1.69
   2  36   2   18.55    1.81
   3 -36   2    5.20    1.05
  -3 -36  -2    5.50    1.17
   3 -36   2    5.72    1.07
   3  36   2    8.19    1.51
   4 -36   2    0.07    0.86
   4  36   2    1.28    1.20
   4 -37  -2    2.02    0.65
  -4 -37   2    1.04    0.83
   4  37  -2    1.73    1.07
  -3 -37   2    3.09    0.99
   3 -37  -2    3.29    0.91
   3 -37  -2    3.61    0.81
   3  37  -2    5.43    1.23
   2 -37  -2    5.03    1.02
  -2 -37   2    2.29    0.91
   2 -37  -2    3.82    0.82
   2  37  -2    3.84    1.01
   1 -37  -2    4.61    1.04
  -1 -37   2    1.58    0.83
   1 -37  -2    2.40    0.79
   1  37  -2    3.79    0.95
   0 -37  -2    3.47    1.01
   0 -37   2    3.55    0.94
   0  37   2    5.56    1.01
   0  37  -2    6.11    0.98
   1 -37   2   20.23    1.68
  -1 -37  -2   21.62    1.70
   1  37   2   22.46    1.72
   2 -37   2    1.96    0.88
   2 -37   2    1.95    0.81
  -2 -37  -2    2.40    0.87
   2  37   2    3.09    1.04
   3 -37   2    1.54    0.84
  -3 -37  -2   -0.04    0.71
   3 -37   2    1.80    0.80
   3  37   2    2.26    1.13
   4 -38  -2    2.38    0.73
  -4 -38   2    4.68    1.10
   4  38  -2    3.19    1.22
   3 -38  -2    5.02    0.98
  -3 -38   2    5.75    1.12
   3 -38  -2    2.19    0.77
   3  38  -2    3.55    1.11
   2 -38  -2    1.16    0.75
   2 -38  -2    0.91    0.61
  -2 -38   2    1.44    0.80
   2  38  -2    1.05    0.82
   1 -38  -2    3.87    0.99
   1 -38  -2    3.80    0.90
  -1 -38   2    2.49    0.94
   1  38  -2    4.13    0.95
   0 -38  -2   16.45    1.61
   0 -38   2   11.37    1.44
   0  38  -2   12.84    1.32
   0  38   2   14.00    1.39
   1 -38   2    2.54    0.88
  -1 -38  -2    4.05    1.01
   1  38   2    1.49    0.88
   2 -38   2    3.35    0.98
  -2 -38  -2    3.87    1.04
   2 -38   2    2.31    0.85
   2  38   2    3.60    1.07
   3 -38   2    1.62    0.89
  -3 -38  -2    2.84    1.01
   3 -38   2    2.87    0.96
   3  38   2    2.48    1.17
   4 -39  -2    2.24    0.72
  -4 -39   2    1.64    0.84
   4  39  -2    0.79    1.02
   3 -39  -2    4.49    0.93
   3 -39  -2    4.65    0.99
  -3 -39   2    4.41    1.05
   3  39  -2    6.14    1.33
   2 -39  -2   12.18    1.39
   2 -39  -2   11.68    1.30
  -2 -39   2   10.70    1.45
   2  39  -2   12.06    1.51
   1 -39  -2    0.29    0.72
   1 -39  -2    0.11    0.57
  -1 -39   2   -0.11    0.62
   1  39  -2   -0.39    0.63
   0 -39  -2    8.50    1.31
   0 -39   2    4.01    1.07
   0  39   2    8.50    1.17
   0  39  -2    9.38    1.17
  -1 -39  -2    2.17    0.96
   1 -39   2    1.63    0.85
   1  39   2    0.88    0.86
  -2 -39  -2    2.70    0.98
   2 -39   2    0.68    0.73
   2  39   2    1.41    0.87
   3 -39   2   -0.11    0.75
   3 -39   2    0.36    0.78
  -3 -39  -2    2.25    0.99
   3  39   2   -0.20    0.98
  -4 -40   2    0.27    0.83
   4  40  -2    1.16    1.06
  -3 -40   2   -0.37    0.65
   3 -40  -2    0.35    0.79
   3 -40  -2    0.30    0.63
   3  40  -2    1.77    1.02
   2 -40  -2    0.37    0.80
   2 -40  -2    0.61    0.66
  -2 -40   2    1.11    0.83
   2  40  -2    0.50    0.72
  -1 -40   2   -0.23    0.66
   1 -40  -2   -0.52    0.70
   1  40  -2    2.02    0.85
   0 -40   2    2.34    0.95
   0 -40  -2    1.39    0.89
   0  40  -2    1.94    0.77
   0  40   2    1.72    0.76
   1 -40   2    0.11    0.77
  -1 -40  -2    0.49    0.72
   1  40   2    0.64    0.81
  -2 -40  -2    4.63    1.16
   2 -40   2    3.87    1.05
   2  40   2    2.82    1.08
  -3 -40  -2    2.69    1.08
   3 -40   2    2.13    0.95
   3 -40   2    1.06    0.89
   3  40   2    1.61    1.10
   4  41  -2    1.97    1.04
  -3 -41   2    1.71    0.94
   3 -41  -2    2.16    0.81
   3 -41  -2    3.36    0.99
   3  41  -2    1.40    0.97
   2 -41  -2    3.51    0.88
  -2 -41   2    3.69    1.12
   2 -41  -2    2.89    1.02
   2  41  -2    2.95    0.97
   1 -41  -2    2.14    0.93
  -1 -41   2    1.10    0.82
   1  41  -2    0.87    0.76
   0 -41   2    6.35    1.28
   0 -41  -2    7.61    1.31
   0  41  -2    7.34    1.08
   1 -41   2    2.86    0.98
  -1 -41  -2    1.49    0.98
   1  41   2    4.23    1.10
   2 -41   2    0.65    0.83
  -2 -41  -2    0.96    0.90
   2  41   2    2.29    1.06
  -3 -41  -2    2.77    1.00
   3 -41   2    0.02    0.76
   3  41   2    1.96    1.13
   3 -42  -2    0.34    0.77
   3 -42  -2    0.19    0.71
  -3 -42   2   -0.25    0.72
   3  42  -2    0.46    0.94
  -2 -42   2    5.84    1.26
   2 -42  -2    6.35    1.12
   2 -42  -2    4.76    1.14
   2  42  -2    6.32    1.28
  -1 -42   2    6.42    1.21
   1 -42  -2    7.20    1.28
   1  42  -2    4.96    1.09
   0 -42   2    1.50    0.94
   0 -42  -2    1.72    0.94
   1 -42   2    1.71    0.89
  -1 -42  -2    1.96    0.95
   1  42   2    3.60    1.09
   2 -42   2   -0.29    0.76
  -2 -42  -2    0.43    0.81
   2  42   2   -0.16    0.88
   3 -42   2    1.03    0.92
  -3 -42  -2    1.11    0.91
   3  42   2    1.12    1.11
   3 -43  -2    2.60    0.97
  -3 -43   2    1.17    0.91
   3 -43  -2    0.65    0.82
   3  43  -2    1.29    0.99
  -2 -43   2    1.08    0.91
   2 -43  -2    2.30    0.96
   2 -43  -2    0.20    0.67
   2  43  -2    1.26    0.89
   1 -43  -2   -0.09    0.82
  -1 -43   2    1.44    0.87
   1  43  -2    0.83    0.79
   0 -43  -2    4.68    1.15
   0 -43   2    4.94    1.13
  -1 -43  -2    0.90    0.94
   1 -43   2    1.77    0.95
   1  43   2    1.94    0.98
   2 -43   2   -0.03    0.77
  -2 -43  -2    0.94    0.90
   2  43   2   -0.08    0.86
   3 -44  -2    9.65    1.35
   3 -44  -2   10.15    1.38
  -3 -44   2   11.91    1.62
   3  44  -2    7.40    1.48
  -2 -44   2    5.52    1.30
   2 -44  -2    5.33    1.18
   2  44  -2    7.56    1.36
  -1 -44   2    9.83    1.49
   1 -44  -2    9.26    1.49
   1  44  -2   11.42    1.44
   0 -44   2    8.88    1.46
   0 -44  -2    9.71    1.51
   1 -44   2   -0.89    0.68
  -1 -44  -2    0.65    0.90
   1  44   2    1.55    0.98
  -2 -44  -2    6.79    1.37
   2 -44   2    3.30    1.07
   2  44   2    5.58    1.37
  -3 -45   2    5.64    1.30
   3 -45  -2    3.86    1.07
   3 -45  -2    5.68    1.13
   3  45  -2    5.94    1.36
   2 -45  -2    5.30    1.26
  -2 -45   2    5.81    1.30
   2  45  -2    3.71    1.15
  -1 -45   2    3.39    1.10
   1 -45  -2    3.38    1.10
   1  45  -2    3.62    1.02
   0 -45  -2    3.74    1.20
   0 -45   2    2.06    1.02
  -1 -45  -2    2.00    0.99
   1 -45   2    0.64    0.86
   1  45   2    1.93    1.06
  -2 -45  -2   -0.15    0.79
   2 -45   2    0.56    0.87
   2  45   2   -0.11    0.99
  -2 -46   2    0.18    0.84
   2 -46  -2    1.11    0.99
   2  46  -2   -0.01    0.79
   1 -46  -2   12.55    1.65
  -1 -46   2    8.72    1.49
   1  46  -2    9.83    1.41
   0 -46  -2    0.76    0.98
   0 -46   2    0.60    0.91
   1 -46   2    1.61    0.99
  -1 -46  -2    0.84    1.02
   2 -46   2    0.45    0.88
  -2 -46  -2    1.87    1.00
   2  46   2    0.73    1.06
  -2 -47   2    7.75    1.55
   2 -47  -2    5.38    1.32
   2  47  -2    9.24    1.52
  -1 -47   2    7.38    1.46
   1 -47  -2    9.64    1.54
   1  47  -2    6.02    1.20
   0 -47   2    4.64    1.29
   0 -47  -2    5.55    1.35
   1 -47   2    2.06    0.99
  -1 -47  -2    0.25    0.97
  -2 -48   2   11.94    1.72
   2 -48  -2    7.68    1.43
   2  48  -2    8.36    1.44
  -1 -48   2    0.90    0.92
   1 -48  -2    0.54    1.01
   0 -48  -2    1.80    1.15
   0 -48   2    2.50    1.13
   1 -48   2    1.41    0.98
  -1 -48  -2    1.67    1.12
   1 -49  -2   10.52    1.66
  -1 -49   2    9.51    1.59
   0 -49   2    3.97    1.25
   0 -49  -2    4.87    1.34
   1 -49   2    2.05    1.12
  -1 -49  -2    1.72    1.12
   1 -50  -2    2.34    1.23
  -1 -50   2    1.83    1.02
   0 -50  -2    7.80    1.61
   0 -50   2    6.52    1.49
   6   0  -3    0.55    0.56
   5   0  -3    2.21    0.57
   5   0  -3    2.10    0.68
   4   0  -3    0.98    0.56
   4   0  -3    0.47    0.39
   3   0  -3    0.23    0.38
   3   0  -3    0.14    0.42
   3   0  -3    0.42    0.38
   2   0  -3    0.12    0.39
   2   0  -3   -0.36    0.33
   2   0  -3    0.36    0.40
  -2   0   3    0.48    0.43
  -1   0   3    5.03    0.61
   1   0  -3    6.98    0.73
   1   0  -3    7.15    0.72
  -1   0   3    6.07    0.71
   1   0  -3    5.66    0.67
  -1   0   3    4.87    0.56
   0   0   3   10.31    0.84
   0   0   3   11.62    0.95
   0   0  -3   11.15    0.92
   0   0   3    9.98    0.86
   1   0   3   92.65    3.36
  -1   0  -3   94.56    3.16
   1   0   3   96.38    3.27
  -2   0  -3    6.78    0.82
   2   0   3    9.10    0.99
   2   0   3    7.25    0.98
   3   0   3    0.40    0.57
  -3   0  -3    0.12    0.40
   3   0   3    0.37    0.73
   4   0   3   -0.56    0.83
   5   0   3    0.36    1.00
   6  -1  -3    1.95    0.62
   6   1  -3    2.13    0.71
   5  -1  -3   14.94    1.11
   5  -1  -3   13.73    0.93
   5   1  -3   14.65    1.02
   5   1  -3   14.34    1.13
   4  -1  -3    0.20    0.38
   4  -1  -3    1.15    0.54
   4  -1  -3   -0.08    0.37
   4   1  -3    1.10    0.45
   4   1  -3    1.08    0.57
   3  -1  -3    0.62    0.46
   3  -1  -3    1.18    0.41
   3  -1  -3    0.72    0.49
   3   1  -3    2.15    0.50
   3   1  -3    2.82    0.57
  -2  -1   3   23.15    1.14
   2  -1  -3   24.54    1.19
   2  -1  -3   23.39    1.19
   2  -1  -3   23.30    1.19
   2   1  -3   23.95    1.22
   2   1  -3   24.44    1.19
  -2   1   3   23.30    1.11
   2   1  -3   23.88    1.23
   1  -1  -3    5.58    0.64
  -1  -1   3    5.88    0.71
   1  -1  -3    5.75    0.69
  -1  -1   3    3.45    0.54
  -1  -1   3    4.49    0.60
   1  -1  -3    5.78    0.67
  -1   1   3    6.64    0.72
   1   1  -3    4.25    0.62
  -1   1   3    4.85    0.55
   1   1  -3    4.87    0.64
  -1   1   3    5.07    0.60
   0  -1   3   15.21    1.05
   0  -1  -3   17.01    1.05
   0  -1   3   17.65    1.14
   0  -1   3   17.46    1.05
   0   1  -3   16.67    1.08
   0   1   3   17.72    1.12
   0   1   3   15.57    1.01
   0   1   3   18.53    1.11
  -1  -1  -3  106.03    3.46
   1  -1   3  104.92    3.53
   1  -1   3  107.71    3.68
   1   1   3  104.42    3.53
  -1   1  -3  104.74    3.45
   2  -1   3    5.50    0.85
  -2  -1  -3    5.25    0.72
   2  -1   3    3.82    0.82
   2   1   3    5.73    0.94
  -2   1  -3    4.67    0.70
   2   1   3    4.94    0.78
  -3  -1  -3    2.96    0.59
   3  -1   3    4.28    0.86
   3  -1   3    3.25    0.91
   3   1   3    3.24    0.92
  -3   1  -3    3.40    0.60
   3   1   3    5.14    0.88
   4  -1   3    1.67    0.92
   4   1   3    1.02    0.89
   5  -1   3    2.49    1.10
   5   1   3    1.69    1.07
   6  -2  -3    2.68    0.66
   6   2  -3    1.89    0.71
   5  -2  -3    6.26    0.84
   5  -2  -3    4.86    0.64
   5   2  -3    5.83    0.81
   5   2  -3    5.89    0.89
   4  -2  -3    4.28    0.57
   4  -2  -3    2.95    0.49
   4  -2  -3    4.11    0.67
   4   2  -3    3.35    0.74
   4   2  -3    3.55    0.62
   3  -2  -3   13.96    0.85
   3  -2  -3   13.27    0.82
   3  -2  -3   12.66    0.90
   3   2  -3   14.39    0.93
   3   2  -3   15.00    1.02
   2  -2  -3    8.79    0.73
   2  -2  -3    8.45    0.74
  -2  -2   3    9.28    0.76
   2  -2  -3    9.50    0.80
   2   2  -3    9.82    0.85
  -2   2   3    8.72    0.68
   2   2  -3    8.81    0.77
   1  -2  -3   50.05    1.98
   1  -2  -3   50.74    1.91
  -1  -2   3   48.63    1.90
  -1  -2   3   45.47    1.90
   1  -2  -3   52.38    1.97
  -1  -2   3   48.41    1.87
   1   2  -3   49.12    2.00
  -1   2   3   50.03    1.81
  -1   2   3   49.64    1.89
   1   2  -3   50.11    1.93
  -1   2   3   50.97    1.85
   0  -2  -3   31.68    1.43
   0  -2   3   29.55    1.44
   0  -2   3   28.87    1.46
   0  -2   3   30.20    1.49
   0  -2  -3   31.19    1.43
   0   2   3   29.92    1.47
   0   2   3   28.79    1.44
   0   2   3   31.15    1.45
   0   2  -3   31.54    1.45
  -1  -2  -3   12.28    0.96
   1  -2   3   12.91    1.04
   1  -2   3   15.12    1.08
   1   2   3   12.04    1.06
  -1   2  -3   15.15    0.99
   2  -2   3    3.78    0.83
  -2  -2  -3    3.73    0.65
   2  -2   3    2.66    0.67
   2   2   3    2.21    0.64
   2   2   3    3.58    0.83
  -2   2  -3    2.61    0.59
   3  -2   3    2.44    0.85
   3  -2   3    2.20    0.76
  -3  -2  -3    1.78    0.53
  -3   2  -3    2.12    0.52
   3   2   3    0.61    0.75
   3   2   3    1.00    0.61
   4  -2   3    4.46    1.01
   4   2   3    1.13    0.90
   5  -2   3   -0.17    0.94
   5   2   3    1.02    1.06
   6   3  -3    3.09    0.77
   5  -3  -3   13.12    1.01
   5   3  -3   11.23    1.15
   5   3  -3   10.13    0.93
   4  -3  -3    4.63    0.56
   4  -3  -3    5.23    0.70
   4   3  -3    4.61    0.78
   4   3  -3    4.10    0.67
   3  -3  -3    0.95    0.40
   3  -3  -3    0.39    0.36
  -3  -3   3    1.38    0.38
   3  -3  -3    1.75    0.50
   3   3  -3    0.25    0.51
   3   3  -3    0.06    0.40
   2  -3  -3   11.44    0.84
  -2  -3   3   11.62    0.86
   2  -3  -3   11.33    0.80
   2  -3  -3   11.05    0.80
  -2   3   3   13.41    0.78
   2   3  -3   11.71    0.90
   2   3  -3   10.82    0.88
  -1  -3   3   13.26    0.90
   1  -3  -3   14.34    0.91
   1  -3  -3   11.88    0.89
  -1  -3   3   14.10    0.96
   1  -3  -3   14.32    0.89
  -1  -3   3    9.86    0.81
   1   3  -3   11.65    0.92
   1   3  -3   12.32    0.92
  -1   3   3   11.28    0.76
   0  -3   3    0.83    0.50
   0  -3   3    1.72    0.54
   0  -3  -3    1.82    0.49
   0  -3   3    1.17    0.52
   0  -3  -3    0.92    0.44
   0   3  -3    1.13    0.47
   0   3   3    2.18    0.56
   0   3   3    0.86    0.44
  -1  -3  -3   33.84    1.53
   1  -3   3   30.70    1.53
   1  -3   3   29.53    1.54
  -1   3  -3   30.10    1.45
   1   3   3   31.32    1.59
   2  -3   3    5.89    0.84
   2  -3   3    5.16    0.90
  -2  -3  -3    5.11    0.75
   2   3   3    6.42    0.87
   2   3   3    5.75    0.93
  -2   3  -3    5.97    0.74
  -3  -3  -3    0.07    0.39
   3  -3   3   -0.54    0.69
   3  -3   3   -0.01    0.56
   3   3   3   -0.65    0.66
   3   3   3   -0.08    0.57
  -3   3  -3    0.42    0.39
   4  -3   3    1.34    0.86
   4  -3   3    0.63    0.70
   5  -3   3    2.76    1.09
   5   3   3    3.45    1.19
   6  -4  -3    2.26    0.56
   6   4  -3    2.60    0.94
   6   4  -3    1.63    0.76
   5  -4  -3    6.13    0.81
   5   4  -3    5.83    0.87
   5   4  -3    5.82    0.92
   4  -4  -3    6.57    0.74
   4   4  -3    4.23    0.69
   4   4  -3    6.26    0.84
   3  -4  -3    8.73    0.66
   3  -4  -3    8.66    0.67
   3  -4  -3   10.42    0.80
  -3  -4   3   10.08    0.69
   3   4  -3   10.10    0.84
   3   4  -3   10.58    0.95
  -2  -4   3   68.80    2.41
   2  -4  -3   70.93    2.36
   2  -4  -3   67.60    2.43
   2  -4  -3   66.12    2.38
   2   4  -3   67.34    2.56
   2   4  -3   69.27    2.45
  -2   4   3   67.00    2.22
   1  -4  -3  157.06    4.86
   1  -4  -3  161.44    4.85
   1  -4  -3  153.75    4.58
  -1  -4   3  150.27    4.77
  -1  -4   3  144.24    4.64
  -1  -4   3  144.05    4.78
  -1   4   3  150.92    4.57
   1   4  -3  155.22    4.93
  -1   4   3  153.52    4.66
   1   4  -3  154.03    4.64
   0  -4   3   58.26    2.32
   0  -4  -3   58.70    2.26
   0  -4  -3   59.22    2.20
   0  -4   3   58.93    2.28
   0  -4   3   58.63    2.28
   0   4   3   59.06    2.24
   0   4   3   61.23    2.32
   0   4  -3   59.80    2.21
   0   4   3   60.97    2.27
  -1  -4  -3   11.62    0.92
   1  -4   3   11.87    0.95
   1  -4   3   12.01    1.00
   1   4   3   11.90    1.02
   1   4   3   10.46    0.88
  -1   4  -3   10.65    0.89
  -2  -4  -3    2.13    0.57
   2  -4   3    2.37    0.66
   2  -4   3    1.63    0.74
  -2   4  -3    0.92    0.48
   2   4   3    1.36    0.58
   2   4   3    2.07    0.74
   3  -4   3    1.05    0.68
  -3  -4  -3    0.53    0.47
   3  -4   3   -0.11    0.72
   3   4   3    0.63    0.62
  -3   4  -3    1.25    0.46
   4  -4   3    2.40    0.82
   4  -4   3    2.36    0.93
   5  -4   3    1.06    0.98
   6   5  -3    2.39    0.84
   6   5  -3    1.99    0.91
   5  -5  -3   10.92    0.93
   5   5  -3   11.10    1.18
   5   5  -3    8.69    1.01
   4  -5  -3    1.30    0.51
   4   5  -3    1.01    0.53
   4   5  -3   -0.09    0.55
  -3  -5   3   17.78    0.95
   3  -5  -3   17.88    1.01
   3  -5  -3   16.08    0.86
   3  -5  -3   16.82    1.06
   3  -5  -3   17.12    0.88
   3   5  -3   18.01    1.15
   3   5  -3   17.91    1.11
  -2  -5   3    1.92    0.53
   2  -5  -3    1.60    0.41
   2  -5  -3    0.78    0.43
   2  -5  -3    2.22    0.48
   2   5  -3    1.14    0.49
  -2   5   3    0.59    0.38
   2   5  -3    0.63    0.40
   1  -5  -3   50.81    1.98
  -1  -5   3   53.74    2.04
   1  -5  -3   53.83    1.96
  -1  -5   3   50.40    1.97
  -1  -5   3   54.10    2.02
  -1   5   3   48.18    1.88
   1   5  -3   48.90    2.04
  -1   5   3   47.78    1.79
   1   5  -3   50.95    1.99
   0  -5   3   40.05    1.79
   0  -5  -3   39.19    1.68
   0  -5   3   39.51    1.76
   0  -5  -3   39.29    1.72
   0  -5   3   36.67    1.71
   0   5  -3   40.45    1.70
   0   5   3   41.47    1.77
   0   5   3   42.50    1.77
   0   5   3   39.30    1.71
   1  -5   3    8.86    0.94
   1  -5   3    9.61    0.93
  -1  -5  -3   11.04    0.93
   1   5   3   10.65    0.99
  -1   5  -3   10.00    0.87
   1   5   3    8.67    0.92
   2  -5   3    4.35    0.78
  -2  -5  -3    5.72    0.78
   2  -5   3    4.86    0.88
  -2   5  -3    4.53    0.66
   2   5   3    4.23    0.79
   2   5   3    3.71    0.82
   3  -5   3    6.55    1.06
   3  -5   3    6.42    0.94
  -3  -5  -3    6.59    0.80
   3   5   3    7.20    1.05
  -3   5  -3    6.33    0.69
   4  -5   3    2.20    0.92
   4  -5   3    4.34    0.97
   5  -5   3    2.15    1.03
   6   6  -3    0.19    0.82
   5  -6  -3   18.84    1.15
   5   6  -3   18.84    1.39
   5   6  -3   17.87    1.29
   4  -6  -3    1.93    0.52
   4   6  -3    2.47    0.70
   4   6  -3    1.20    0.54
   3  -6  -3    9.78    0.85
  -3  -6   3    8.68    0.76
   3  -6  -3    7.62    0.59
   3  -6  -3    9.23    0.80
   3   6  -3    8.23    0.91
   3   6  -3   10.13    0.96
   2  -6  -3   17.15    0.98
   2  -6  -3   17.05    0.95
   2  -6  -3   16.15    0.90
  -2  -6   3   16.84    1.04
   2   6  -3   16.91    1.10
   2   6  -3   15.88    1.06
  -2   6   3   16.52    0.84
   1  -6  -3    2.45    0.55
   1  -6  -3    3.49    0.57
  -1  -6   3    1.76    0.49
  -1  -6   3    1.95    0.51
  -1  -6   3    3.77    0.66
  -1   6   3    2.84    0.54
   1   6  -3    3.60    0.57
   1   6  -3    2.40    0.52
   0  -6  -3   78.89    2.83
   0  -6   3   78.99    2.83
   0  -6  -3   78.61    2.72
   0  -6   3   78.91    2.90
   0  -6   3   77.23    2.78
   0   6   3   79.31    2.84
   0   6  -3   79.33    2.73
   0   6   3   75.67    2.72
   0   6   3   77.84    2.81
  -1  -6  -3   26.88    1.36
  -1  -6  -3   24.60    1.29
   1  -6   3   26.54    1.44
   1   6   3   25.74    1.39
  -1   6  -3   24.39    1.28
   1   6   3   25.34    1.42
  -2  -6  -3   11.07    0.98
   2  -6   3    8.51    1.01
  -2   6  -3    8.81    0.84
   2   6   3    6.40    0.92
   2   6   3    7.76    1.03
   3  -6   3   12.71    1.29
  -3  -6  -3   14.46    1.02
   3  -6   3   13.43    1.14
   3   6   3   14.86    1.22
   4  -6   3   -0.32    0.67
   4  -6   3    0.48    0.81
   5  -6   3   -0.07    0.91
   6   7  -3    0.77    0.89
   5  -7  -3    4.23    0.68
   5   7  -3    2.95    0.77
   5   7  -3    3.00    0.88
   4  -7  -3    9.03    0.76
   4   7  -3    9.35    1.01
   4   7  -3    7.49    0.91
   3  -7  -3   24.19    1.15
  -3  -7   3   25.68    1.22
   3  -7  -3   22.14    1.22
   3   7  -3   23.25    1.36
   3   7  -3   24.05    1.36
   2  -7  -3   10.18    0.74
  -2  -7   3   11.47    0.91
   2  -7  -3   11.37    0.83
   2  -7  -3   10.24    0.71
  -2   7   3   10.50    0.67
   2   7  -3   11.91    0.94
   2   7  -3   10.34    0.89
   1  -7  -3   25.43    1.24
  -1  -7   3   25.16    1.32
  -1  -7   3   21.55    1.18
   1  -7  -3   25.05    1.23
  -1  -7   3   23.46    1.26
   1   7  -3   23.70    1.27
  -1   7   3   23.54    1.19
   0  -7  -3   52.67    2.06
   0  -7   3   52.87    2.14
   0  -7  -3   50.82    2.11
   0  -7   3   53.88    2.20
   0   7   3   51.52    2.08
   0   7   3   55.84    2.10
   0   7  -3   54.05    2.08
  -1  -7  -3    5.80    0.71
  -1  -7  -3    5.69    0.74
   1  -7   3    7.80    0.87
   1   7   3    4.95    0.81
   1   7   3    5.60    0.75
  -1   7  -3    5.60    0.68
  -2  -7  -3   25.73    1.37
   2  -7   3   21.84    1.42
  -2   7  -3   24.00    1.25
   2   7   3   21.57    1.40
   3  -7   3    3.60    0.91
   3  -7   3    3.96    0.83
  -3  -7  -3    2.49    0.60
   3   7   3    2.61    0.76
   4  -7   3    8.39    1.17
   4  -7   3    9.37    1.18
   5  -7   3    1.92    1.02
   6   8  -3    1.36    0.90
   5   8  -3    2.78    0.77
   5   8  -3    2.60    0.87
   4  -8  -3   21.06    1.08
   4   8  -3   20.95    1.38
   4   8  -3   21.67    1.34
   3  -8  -3   10.75    0.88
  -3  -8   3   12.32    0.89
   3  -8  -3   12.79    0.84
   3   8  -3   12.76    1.09
   3   8  -3   11.28    0.99
   2  -8  -3   16.80    0.96
   2  -8  -3   15.16    0.86
  -2  -8   3   15.22    1.04
   2  -8  -3   15.72    0.88
   2   8  -3   15.90    1.09
   2   8  -3   16.47    1.10
  -2   8   3   15.40    0.78
  -1  -8   3   67.73    2.48
  -1  -8   3   63.71    2.50
   1  -8  -3   70.28    2.40
   1  -8  -3   71.61    2.50
  -1  -8   3   64.24    2.48
   1   8  -3   67.16    2.48
  -1   8   3   67.67    2.35
   0  -8   3  162.55    5.08
   0  -8  -3  165.22    5.01
   0  -8  -3  166.69    5.26
   0  -8   3  164.87    5.33
   0   8  -3  166.27    5.00
   0   8   3  163.06    5.22
   0   8   3  165.36    5.03
   1  -8   3   16.00    1.18
  -1  -8  -3   17.00    1.06
  -1  -8  -3   16.00    1.09
   1   8   3   18.20    1.22
   1   8   3   17.35    1.13
  -1   8  -3   16.30    1.05
   2  -8   3    3.42    0.82
  -2  -8  -3    3.31    0.67
  -2   8  -3    2.48    0.58
   2   8   3    1.86    0.64
  -3  -8  -3   15.49    1.10
   3  -8   3   17.20    1.35
   3   8   3   15.18    1.52
   3   8   3   15.09    1.28
   4  -8   3    8.19    1.15
   4  -8   3    7.34    1.11
   4   8   3    7.10    1.36
   5  -8   3   -0.12    0.89
   6   9  -3    0.86    0.95
   5   9  -3    9.76    1.16
   5   9  -3   11.20    1.27
   4  -9  -3    3.25    0.56
   4   9  -3    2.92    0.74
   4   9  -3    3.34    0.73
   3  -9  -3    8.77    0.81
  -3  -9   3   10.80    0.84
   3  -9  -3    9.55    0.77
   3   9  -3    8.89    1.00
   3   9  -3    8.89    0.96
   2  -9  -3   28.28    1.25
  -2  -9   3   30.10    1.47
   2  -9  -3   27.03    1.22
   2  -9  -3   28.09    1.30
  -2   9   3   29.38    1.10
   2   9  -3   28.12    1.46
   2   9  -3   26.19    1.47
   1  -9  -3   69.35    2.49
   1  -9  -3   69.92    2.42
  -1  -9   3   68.51    2.51
  -1  -9   3   69.25    2.58
  -1  -9   3   69.73    2.57
  -1   9   3   67.39    2.37
   1   9  -3   69.64    2.52
   1   9  -3   62.35    2.56
   0  -9  -3   69.44    2.50
   0  -9   3   69.57    2.57
   0  -9  -3   68.49    2.57
   0  -9   3   69.69    2.65
   0   9  -3   67.56    2.49
   0   9   3   65.12    2.49
   0   9   3   67.75    2.53
  -1  -9  -3    1.46    0.48
  -1  -9  -3    2.21    0.56
   1  -9   3    0.87    0.58
  -1   9  -3    0.79    0.45
   1   9   3    0.74    0.47
   1   9   3    1.71    0.66
  -2  -9  -3   13.51    1.07
   2  -9   3   12.73    1.20
   2   9   3   14.43    1.16
  -2   9  -3   13.54    0.97
  -3  -9  -3   22.15    1.35
   3  -9   3   21.60    1.48
   3   9   3   24.76    1.72
   4  -9   3    4.67    0.97
   4  -9   3    4.93    1.08
   4   9   3    4.46    1.21
   5  -9   3    1.24    1.01
   6  10  -3    2.49    1.07
   5  10  -3   17.73    1.39
   5  10  -3   12.98    1.21
   4 -10  -3    6.53    0.68
   4  10  -3    5.03    0.84
   4  10  -3    6.33    0.95
   3 -10  -3    5.31    0.64
   3 -10  -3    3.28    0.60
  -3 -10   3    3.46    0.63
   3  10  -3    4.59    0.75
   3  10  -3    3.76    0.77
   2 -10  -3   53.05    1.95
  -2 -10   3   55.14    2.18
   2 -10  -3   54.18    1.94
   2 -10  -3   54.12    1.97
   2  10  -3   51.86    2.17
   2  10  -3   49.14    2.22
   1 -10  -3   60.85    2.26
  -1 -10   3   59.55    2.34
  -1 -10   3   58.19    2.34
   1 -10  -3   63.23    2.23
   1  10  -3   57.35    2.37
   1  10  -3   58.41    2.27
  -1  10   3   60.08    2.16
   0 -10   3   25.83    1.42
   0 -10  -3   25.42    1.36
   0 -10  -3   28.87    1.42
   0 -10   3   29.32    1.48
   0  10   3   26.17    1.39
   0  10   3   25.53    1.33
   0  10  -3   28.44    1.40
  -1 -10  -3    8.58    0.88
   1 -10   3    8.64    0.94
   1 -10   3    8.53    0.95
  -1 -10  -3    8.87    0.90
   1  10   3    8.79    1.01
  -1  10  -3    9.17    0.85
   1  10   3    9.26    0.93
   2 -10   3   37.96    1.87
  -2 -10  -3   37.17    1.77
   2  10   3   36.93    1.93
  -2  10  -3   37.79    1.62
  -3 -10  -3   34.96    1.76
   3  10   3   39.16    2.12
   4 -10   3    0.60    0.82
   4 -10   3    0.03    0.66
   4  10   3   -0.03    0.94
   5 -10   3    0.73    0.94
   5  10   3    1.08    1.23
   6  11  -3    3.11    1.11
   5  11  -3    1.23    0.78
   5  11  -3   -0.37    0.56
   4 -11  -3   36.44    1.48
   4  11  -3   39.04    1.96
   4  11  -3   39.09    1.97
   3 -11  -3   22.09    1.09
  -3 -11   3   19.19    1.20
   3 -11  -3   19.61    1.10
   3  11  -3   19.14    1.33
   3  11  -3   21.17    1.34
   2 -11  -3    8.72    0.78
   2 -11  -3    7.82    0.65
   2 -11  -3    9.08    0.68
  -2 -11   3    8.31    0.91
   2  11  -3    6.67    0.87
   2  11  -3    8.21    0.91
  -1 -11   3   61.20    2.46
   1 -11  -3   64.40    2.36
   1 -11  -3   66.85    2.33
  -1 -11   3   61.65    2.44
   1  11  -3   62.70    2.39
   1  11  -3   61.07    2.50
  -1  11   3   63.46    2.24
   0 -11  -3    0.87    0.44
   0 -11   3    1.48    0.52
   0 -11   3    1.65    0.57
   0 -11  -3    2.17    0.53
   0  11   3    2.23    0.62
   0  11   3    1.14    0.47
   0  11  -3    1.69    0.51
  -1 -11  -3   15.36    1.11
  -1 -11  -3   15.91    1.08
   1 -11   3   16.20    1.22
   1 -11   3   17.66    1.18
  -1  11  -3   15.94    1.04
   1  11   3   18.35    1.27
   1  11   3   16.38    1.16
  -2 -11  -3   31.81    1.66
   2 -11   3   31.62    1.72
  -2  11  -3   34.11    1.51
   2  11   3   32.46    1.84
   3 -11   3   29.67    1.70
  -3 -11  -3   25.80    1.51
   3  11   3   30.41    1.90
   4 -11   3    2.08    0.89
   4  11   3    0.24    1.01
   5 -11   3    0.53    0.94
   5  11   3    0.25    1.14
   6  12  -3    5.79    1.21
   5  12  -3   10.46    1.27
   4 -12  -3   15.30    0.87
   4  12  -3   13.36    1.29
   4  12  -3   14.06    1.20
   3 -12  -3    3.93    0.63
   3 -12  -3    6.23    0.68
  -3 -12   3    4.77    0.73
   3  12  -3    3.31    0.74
   3  12  -3    5.58    0.87
   2 -12  -3   20.46    1.04
   2 -12  -3   21.27    1.05
  -2 -12   3   22.49    1.33
   2 -12  -3   21.87    1.13
   2  12  -3   21.08    1.34
   2  12  -3   20.73    1.30
  -1 -12   3   14.71    1.07
   1 -12  -3   14.43    0.97
  -1 -12   3   13.59    1.05
   1 -12  -3   13.63    0.91
   1  12  -3   12.82    1.02
   1  12  -3   11.69    0.99
  -1  12   3   13.63    0.92
   0 -12  -3   17.32    1.12
   0 -12   3   17.12    1.17
   0 -12   3   19.39    1.22
   0 -12  -3   17.18    1.11
   0  12   3   18.92    1.18
   0  12  -3   18.53    1.14
   0  12   3   17.78    1.08
   1 -12   3    7.53    0.96
  -1 -12  -3    9.21    0.92
  -1 -12  -3    8.62    0.89
   1 -12   3    8.73    0.96
   1  12   3    6.70    0.87
   1  12   3    8.51    0.99
  -1  12  -3    9.57    0.88
  -2 -12  -3    7.33    0.91
   2 -12   3    7.68    1.03
  -2  12  -3    6.81    0.78
   2  12   3    7.06    1.10
  -3 -12  -3   11.06    1.09
   3 -12   3    9.21    1.13
   3  12   3   11.12    1.37
   4 -12   3    1.20    0.86
   4  12   3   -0.09    0.92
   5 -12   3    0.75    0.94
   5  12   3    1.37    1.24
   6  13  -3    3.48    1.05
   5  13  -3    4.12    1.02
   4 -13  -3   17.95    0.95
   4  13  -3   19.60    1.42
   4  13  -3   17.01    1.34
   3 -13  -3   10.55    0.80
  -3 -13   3   10.46    1.01
   3  13  -3   10.24    1.08
   3  13  -3    9.30    1.05
   2 -13  -3   29.34    1.33
   2 -13  -3   28.45    1.26
   2 -13  -3   28.16    1.26
  -2 -13   3   32.37    1.59
   2  13  -3   25.84    1.51
   2  13  -3   26.52    1.54
  -1 -13   3   14.20    1.05
   1 -13  -3   14.52    0.96
   1 -13  -3   15.10    1.00
  -1 -13   3   14.53    1.09
  -1  13   3   15.09    0.95
   1  13  -3   12.14    1.00
   1  13  -3   14.12    1.09
   0 -13   3   17.48    1.17
   0 -13  -3   13.72    1.04
   0 -13   3   14.52    1.08
   0 -13  -3   15.16    1.05
   0  13  -3   13.95    1.05
   0  13   3   15.72    1.11
   0  13   3   13.71    0.96
  -1 -13  -3   26.34    1.47
  -1 -13  -3   26.15    1.44
   1 -13   3   26.44    1.49
   1 -13   3   27.96    1.57
   1  13   3   26.96    1.50
  -1  13  -3   27.61    1.40
   1  13   3   27.78    1.59
   2 -13   3    7.52    1.06
  -2 -13  -3    8.99    0.99
   2  13   3    8.27    1.17
  -2  13  -3    8.54    0.83
  -3 -13  -3    6.54    0.90
   3 -13   3    6.82    1.05
   3  13   3    9.48    1.29
   4 -13   3    4.13    0.99
   4  13   3    9.03    1.44
   5 -13   3    2.33    0.99
   5  13   3    3.38    1.43
   6  14  -3    1.96    1.04
   5  14  -3    0.53    0.80
   4 -14  -3   36.57    1.47
   4  14  -3   36.59    2.03
   4  14  -3   39.30    2.04
   3 -14  -3   20.18    1.06
  -3 -14   3   20.80    1.29
   3  14  -3   18.48    1.36
   3  14  -3   18.34    1.37
   2 -14  -3   13.38    0.82
  -2 -14   3   14.62    1.12
   2 -14  -3   12.95    0.81
   2 -14  -3   14.55    0.93
   2  14  -3   12.64    1.06
   2  14  -3   13.55    1.18
  -1 -14   3   27.84    1.57
   1 -14  -3   33.71    1.50
   1 -14  -3   31.16    1.47
  -1 -14   3   31.77    1.62
  -1  14   3   31.54    1.42
   1  14  -3   30.86    1.61
   1  14  -3   29.96    1.59
   0 -14  -3   12.81    1.01
   0 -14   3   13.19    1.06
   0 -14  -3   13.17    0.98
   0 -14   3   15.40    1.13
   0  14  -3   14.56    1.07
   0  14   3   11.99    1.01
   0  14   3   14.52    0.98
   1 -14   3    1.29    0.56
  -1 -14  -3    0.12    0.43
   1 -14   3    1.72    0.69
  -1 -14  -3    0.59    0.47
  -1  14  -3    0.20    0.47
   1  14   3    0.71    0.50
  -2 -14  -3   58.19    2.44
   2 -14   3   56.99    2.47
   2  14   3   59.04    2.62
  -2  14  -3   60.45    2.18
   2  14   3   53.56    2.55
   3 -14   3    5.29    0.99
  -3 -14  -3    6.39    0.88
   3  14   3    3.86    1.06
   4 -14   3    3.13    0.95
   4  14   3    5.52    1.28
   5 -14   3    2.29    1.00
   5  14   3    4.22    1.46
   6  15  -3    1.45    1.03
   5  15  -3    5.04    1.11
   4 -15  -3   14.57    0.87
   4  15  -3   13.86    1.38
   4  15  -3   13.61    1.25
   3 -15  -3   38.88    1.56
  -3 -15   3   35.58    1.81
   3  15  -3   38.71    2.03
   3  15  -3   40.07    1.99
   2 -15  -3    4.38    0.66
   2 -15  -3    5.59    0.60
   2 -15  -3    5.30    0.61
  -2 -15   3    4.97    0.80
   2  15  -3    5.21    0.81
   2  15  -3    3.58    0.77
  -1 -15   3   16.65    1.19
  -1 -15   3   18.12    1.23
   1 -15  -3   15.54    1.01
   1 -15  -3   16.98    1.09
  -1  15   3   17.06    1.04
   1  15  -3   14.54    1.11
   1  15  -3   17.56    1.21
   0 -15   3   23.37    1.42
   0 -15  -3   23.05    1.34
   0 -15  -3   25.41    1.37
   0 -15   3   25.51    1.47
   0  15   3   23.37    1.36
   0  15  -3   25.99    1.41
   1 -15   3    6.13    0.89
  -1 -15  -3    5.92    0.83
  -1 -15  -3    5.66    0.79
   1 -15   3    4.61    0.89
   1  15   3    4.30    0.78
  -1  15  -3    5.30    0.75
   2 -15   3   21.67    1.46
  -2 -15  -3   21.77    1.40
   2  15   3   17.13    1.38
   2  15   3   19.75    1.54
  -2  15  -3   21.66    1.17
   3 -15   3    2.73    0.86
  -3 -15  -3    4.67    0.82
   3  15   3    2.19    0.95
   4 -15   3   12.30    1.37
   4  15   3   13.86    1.67
   5 -15   3    2.20    1.04
   5  15   3    4.33    1.39
   6  16  -3    1.27    1.06
   5  16  -3    3.49    1.04
   4 -16  -3    6.61    0.68
   4  16  -3    6.61    1.09
   3 -16  -3   74.77    2.58
  -3 -16   3   80.50    2.99
   3  16  -3   78.87    3.10
   3  16  -3   78.57    3.21
   2 -16  -3    2.03    0.56
  -2 -16   3    1.53    0.60
   2 -16  -3    0.97    0.41
   2 -16  -3    0.59    0.42
   2  16  -3    1.46    0.62
   2  16  -3    1.68    0.56
   1 -16  -3   34.19    1.55
   1 -16  -3   32.71    1.54
  -1 -16   3   31.23    1.64
  -1 -16   3   29.14    1.62
  -1  16   3   32.23    1.44
   1  16  -3   32.17    1.65
   1  16  -3   28.78    1.61
   0 -16   3   15.12    1.14
   0 -16  -3   15.00    1.06
   0 -16  -3   14.38    1.08
   0 -16   3   13.50    1.15
   0  16  -3   13.43    1.08
   0  16   3   13.69    1.09
   1 -16   3   29.76    1.67
  -1 -16  -3   29.19    1.59
   1 -16   3   29.61    1.64
  -1 -16  -3   30.59    1.62
  -1  16  -3   28.94    1.49
   1  16   3   30.61    1.63
  -2 -16  -3   17.55    1.29
   2 -16   3   19.11    1.40
   2  16   3   16.41    1.44
  -2  16  -3   16.50    1.04
  -3 -16  -3    6.48    0.91
   3 -16   3    6.69    1.08
   3  16   3    7.60    1.28
   4 -16   3    9.00    1.23
   4  16   3    6.48    1.39
   5 -16   3    1.66    0.91
   5  16   3    1.02    1.22
   6  17  -3    5.51    1.34
   5  17  -3    0.95    0.86
   4 -17  -3    2.54    0.52
   4  17  -3    1.89    0.83
   3 -17  -3    9.97    0.82
  -3 -17   3    7.91    0.98
   3  17  -3    7.39    1.10
   3  17  -3    8.39    1.09
   2 -17  -3    4.92    0.62
   2 -17  -3    5.72    0.73
  -2 -17   3    4.54    0.81
  -2 -17   3    5.05    0.74
   2  17  -3    5.18    0.84
  -1 -17   3    8.31    0.93
   1 -17  -3    9.58    0.90
  -1 -17   3    8.00    0.97
   1 -17  -3    8.01    0.86
   1  17  -3    8.12    0.97
   1  17  -3    7.90    0.91
  -1  17   3    6.99    0.78
   0 -17  -3    5.06    0.78
   0 -17   3    4.11    0.78
   0 -17  -3    5.17    0.75
   0 -17   3    3.74    0.80
   0  17  -3    7.44    0.87
   0  17   3    4.59    0.81
   1 -17   3   12.14    1.18
   1 -17   3   11.74    1.06
  -1 -17  -3   10.87    1.01
  -1 -17  -3   12.38    1.13
  -1  17  -3   10.35    0.95
   1  17   3    8.95    1.03
  -2 -17  -3    4.51    0.83
   2 -17   3    5.01    0.94
   2  17   3    2.93    0.90
  -2  17  -3    3.77    0.60
  -3 -17  -3    1.25    0.62
   3 -17   3    0.78    0.77
   3  17   3   -0.11    0.83
   4 -17   3    1.11    0.85
   4  17   3    2.01    1.11
   5 -17   3    0.36    0.90
   5  17   3   -0.33    1.14
   6  18  -3    7.93    1.48
   5  18  -3    5.97    1.20
   4 -18  -3   19.35    1.01
   4  18  -3   20.25    1.55
   3 -18  -3    7.22    0.78
  -3 -18   3    7.04    0.92
   3  18  -3    6.45    0.96
   3  18  -3    6.80    1.08
   2 -18  -3    0.10    0.47
  -2 -18   3   -0.10    0.43
   2 -18  -3    0.29    0.38
  -2 -18   3   -0.23    0.51
   2  18  -3   -0.08    0.18
   2  18  -3   -0.29    0.48
   1 -18  -3    9.62    0.85
  -1 -18   3    8.92    1.01
  -1 -18   3    7.26    0.97
   1 -18  -3    9.81    0.94
  -1  18   3    9.67    0.88
   1  18  -3    8.22    0.97
   1  18  -3    7.50    0.92
   0 -18  -3   32.50    1.68
   0 -18   3   32.54    1.77
   0 -18  -3   33.56    1.70
   0 -18   3   35.48    1.84
   0  18   3   33.93    1.70
   0  18  -3   36.45    1.72
   1 -18   3   28.30    1.61
  -1 -18  -3   24.25    1.51
   1 -18   3   27.23    1.61
  -1 -18  -3   27.63    1.58
  -1  18  -3   26.26    1.40
   1  18   3   27.04    1.57
  -2 -18  -3   20.05    1.36
   2 -18   3   19.60    1.44
  -2 -18  -3   24.05    1.49
   2  18   3   20.46    1.57
  -2  18  -3   21.60    1.17
  -3 -18  -3    1.30    0.64
   3 -18   3    0.86    0.78
   3  18   3    1.12    0.95
   4 -18   3    3.55    1.00
   4  18   3    3.87    1.22
   5 -18   3   -1.60    0.84
   5  18   3    0.10    1.25
   6  19  -3    0.99    1.11
   5  19  -3    4.50    1.14
   4 -19  -3   11.28    0.80
   4  19  -3   10.35    1.29
  -3 -19   3   25.60    1.53
   3 -19  -3   23.57    1.23
   3  19  -3   22.78    1.57
   3  19  -3   21.73    1.59
  -2 -19   3   14.70    1.15
   2 -19  -3   16.83    1.10
  -2 -19   3   13.88    1.20
   2 -19  -3   15.51    0.97
   2  19  -3   15.98    1.23
   2  19  -3   15.21    1.27
   1 -19  -3    0.72    0.49
   1 -19  -3    3.18    0.65
  -1 -19   3    1.91    0.62
  -1 -19   3    2.05    0.70
  -1  19   3    1.94    0.58
   1  19  -3    1.41    0.61
   1  19  -3    1.67    0.57
   0 -19   3    6.24    0.92
   0 -19   3    6.25    0.96
   0 -19  -3    7.99    0.92
   0 -19  -3    7.06    0.87
   0  19   3    7.38    0.96
   0  19  -3    7.67    0.90
   1 -19   3   20.62    1.47
   1 -19   3   24.79    1.54
  -1 -19  -3   20.93    1.40
  -1 -19  -3   21.98    1.44
   1  19   3   22.17    1.46
  -1  19  -3   23.86    1.34
   1  19   3   22.35    1.54
   2 -19   3   24.55    1.57
   2 -19   3   23.94    1.50
  -2 -19  -3   23.36    1.52
   2  19   3   24.79    1.71
  -2  19  -3   23.74    1.26
  -3 -19  -3    5.03    0.89
   3 -19   3    3.69    0.94
   3  19   3    4.48    1.14
   4 -19   3    1.30    0.90
   4  19   3    2.65    1.16
   5 -19   3    0.36    0.96
   5  19   3   -1.24    1.14
   5  20  -3    0.46    0.86
   4 -20  -3    9.12    0.78
   4  20  -3    7.98    1.20
   3 -20  -3   28.69    1.38
  -3 -20   3   28.34    1.65
   3  20  -3   28.02    1.78
   2 -20  -3   16.44    1.02
  -2 -20   3   18.29    1.34
   2 -20  -3   16.38    1.09
  -2 -20   3   15.69    1.21
   2  20  -3   14.37    1.22
   2  20  -3   17.26    1.35
  -1 -20   3   21.94    1.44
  -1 -20   3   22.22    1.41
   1 -20  -3   19.11    1.26
   1 -20  -3   22.08    1.29
   1  20  -3   20.99    1.39
   1  20  -3   17.91    1.29
  -1  20   3   21.63    1.20
   0 -20  -3   33.94    1.76
   0 -20  -3   34.20    1.77
   0 -20   3   35.49    1.86
   0 -20   3   34.73    1.85
   0  20  -3   33.69    1.71
   0  20   3   33.93    1.74
   1 -20   3   41.49    2.04
  -1 -20  -3   40.35    2.00
  -1 -20  -3   38.90    2.00
   1 -20   3   40.72    2.05
  -1  20  -3   41.61    1.86
   1  20   3   38.29    1.99
   1  20   3   41.20    2.10
  -2 -20  -3    1.84    0.70
   2 -20   3    1.85    0.81
   2 -20   3    1.31    0.66
   2  20   3    1.87    0.86
  -2  20  -3    1.79    0.48
  -3 -20  -3    0.47    0.56
   3 -20   3   -0.41    0.70
   3  20   3    0.28    0.82
   4 -20   3    1.02    0.86
   4  20   3   -0.08    1.01
   5  21  -3    0.76    0.96
   4 -21  -3    2.88    0.57
   4  21  -3    1.81    0.86
   3 -21  -3   19.54    1.13
  -3 -21   3   17.76    1.33
   3  21  -3   14.76    1.49
   2 -21  -3   47.79    2.01
   2 -21  -3   47.31    1.98
  -2 -21   3   50.58    2.27
  -2 -21   3   47.01    2.29
   2  21  -3   51.61    2.35
   2  21  -3   49.53    2.40
  -1 -21   3   12.59    1.13
   1 -21  -3   12.13    1.05
   1 -21  -3   13.18    1.01
  -1 -21   3   14.66    1.24
   1  21  -3   11.54    1.05
   1  21  -3   12.82    1.21
  -1  21   3   12.73    0.98
   0 -21   3   43.72    2.11
   0 -21  -3   41.06    1.99
   0 -21  -3   38.95    1.97
   0 -21   3   38.93    2.05
   0  21  -3   46.42    2.02
   0  21   3   41.39    1.97
  -1 -21  -3    7.85    1.00
   1 -21   3    8.03    1.08
  -1 -21  -3    7.20    0.96
   1 -21   3    5.51    0.96
  -1  21  -3    7.70    0.87
   1  21   3    5.07    0.91
   1  21   3    6.18    1.03
   2 -21   3   10.49    1.24
   2 -21   3   13.80    1.21
  -2 -21  -3   14.99    1.24
   2  21   3   15.43    1.50
  -2  21  -3   14.40    0.95
   3 -21   3    0.39    0.72
  -3 -21  -3    1.20    0.66
   3  21   3    1.63    0.92
   4 -21   3    0.75    0.81
   4  21   3    3.39    1.19
   5  22  -3    4.84    1.23
   4 -22  -3    0.41    0.46
   4  22  -3    1.08    0.80
   3 -22  -3   22.58    1.25
  -3 -22   3   22.55    1.52
   3  22  -3   21.62    1.61
  -2 -22   3   29.38    1.73
   2 -22  -3   25.98    1.38
  -2 -22   3   26.27    1.60
   2 -22  -3   30.76    1.50
   2  22  -3   24.49    1.65
   2  22  -3   24.19    1.64
  -1 -22   3   18.50    1.38
   1 -22  -3   20.25    1.30
  -1 -22   3   19.75    1.42
   1 -22  -3   19.07    1.25
   1  22  -3   19.04    1.37
  -1  22   3   19.40    1.18
   1  22  -3   17.66    1.27
   0 -22   3   14.95    1.22
   0 -22   3   12.30    1.27
   0 -22  -3   13.69    1.17
   0 -22  -3   11.73    1.09
   0  22   3   14.71    1.20
   0  22  -3   13.58    1.16
  -1 -22  -3   50.98    2.32
  -1 -22  -3   43.97    2.22
   1 -22   3   46.41    2.29
   1 -22   3   49.95    2.31
   1  22   3   50.18    2.37
  -1  22  -3   45.70    2.05
   2 -22   3    8.56    1.15
  -2 -22  -3    8.79    1.11
   2 -22   3   10.03    1.12
   2  22   3    7.28    1.22
  -3 -22  -3    1.75    0.74
   3 -22   3    2.79    0.90
   3  22   3    1.86    0.94
   4 -22   3    2.80    0.95
   4  22   3    1.46    1.18
   5  23  -3    6.95    1.35
   4  23  -3   15.20    1.57
   3 -23  -3   21.60    1.06
  -3 -23   3   20.36    1.48
   3 -23  -3   25.47    1.30
   3 -23  -3   20.84    1.09
   3  23  -3   24.72    1.68
  -2 -23   3    1.59    0.67
   2 -23  -3    1.86    0.66
   2 -23  -3    2.19    0.60
  -2 -23   3    1.78    0.65
   2  23  -3    1.99    0.77
  -1 -23   3   11.45    1.26
   1 -23  -3   12.22    1.03
   1 -23  -3   12.48    1.13
  -1 -23   3   12.22    1.22
   1  23  -3   12.75    1.22
   1  23  -3   12.88    1.20
  -1  23   3   10.83    0.95
   0 -23  -3   16.75    1.30
   0 -23   3   16.27    1.29
   0 -23   3   14.55    1.41
   0 -23  -3   15.89    1.24
   0  23  -3   18.75    1.30
   0  23   3   19.63    1.33
   1 -23   3  105.84    3.92
  -1 -23  -3  105.03    3.83
  -1 -23  -3   98.21    3.85
   1  23   3  105.44    3.88
  -1  23  -3   99.12    3.51
   2 -23   3    5.72    0.98
  -2 -23  -3    6.11    0.99
   2 -23   3    5.17    0.99
   2  23   3    6.80    1.16
  -3 -23  -3    0.90    0.64
   3 -23   3   -0.05    0.76
   3  23   3    0.86    0.88
   4 -23   3    1.48    0.86
   4  23   3    1.72    1.19
   5  24  -3    2.35    1.04
  -4 -24   3   17.34    1.33
   4  24  -3   18.12    1.74
  -3 -24   3   15.04    1.40
   3 -24  -3   14.22    0.90
   3 -24  -3   14.31    1.06
   3  24  -3   15.53    1.49
   2 -24  -3    1.46    0.64
  -2 -24   3    2.89    0.80
   2 -24  -3    2.86    0.65
   2  24  -3    3.45    0.86
   1 -24  -3    1.65    0.65
  -1 -24   3    0.89    0.59
  -1 -24   3    0.97    0.68
   1 -24  -3    0.93    0.54
   1  24  -3    0.71    0.65
   1  24  -3    0.71    0.50
  -1  24   3    1.28    0.58
   0 -24   3   45.06    2.23
   0 -24  -3   44.96    2.14
   0 -24  -3   42.86    2.14
   0 -24   3   40.38    2.18
   0  24  -3   45.68    2.09
   0  24   3   45.95    2.11
   1 -24   3   68.99    2.96
  -1 -24  -3   69.38    2.94
  -1  24  -3   67.93    2.63
   1  24   3   70.13    2.98
   2 -24   3    5.65    1.00
   2 -24   3    3.60    0.93
  -2 -24  -3    6.81    1.03
   2  24   3    6.17    1.17
   3 -24   3    0.71    0.79
  -3 -24  -3    1.90    0.75
   3  24   3    1.39    0.93
   4 -24   3   -0.32    0.77
   4  24   3   -0.36    1.10
   5  25  -3    1.87    1.11
  -4 -25   3    0.14    0.54
   4  25  -3    1.39    0.89
   3 -25  -3    2.58    0.67
  -3 -25   3    3.37    0.84
   3 -25  -3    2.60    0.51
   3  25  -3    2.60    0.89
  -2 -25   3    0.31    0.60
   2 -25  -3    0.19    0.43
   2 -25  -3    0.51    0.57
   2  25  -3    0.55    0.67
  -1 -25   3   54.46    2.56
   1 -25  -3   55.60    2.41
  -1 -25   3   53.81    2.55
   1 -25  -3   51.59    2.31
   1  25  -3   53.78    2.47
   1  25  -3   55.70    2.49
  -1  25   3   54.86    2.17
   0 -25  -3    7.84    1.00
   0 -25   3    6.82    1.07
   0 -25   3    7.09    1.00
   0 -25  -3    7.95    1.04
   0  25  -3    7.57    0.98
   0  25   3    6.57    0.99
   1 -25   3   31.61    1.85
   1 -25   3   30.72    1.84
  -1 -25  -3   27.94    1.79
   1  25   3   31.05    1.88
  -1  25  -3   32.72    1.61
  -2 -25  -3   16.80    1.52
   2 -25   3   17.23    1.42
   2 -25   3   16.87    1.39
   2  25   3   18.19    1.70
  -3 -25  -3    3.32    0.86
   3 -25   3    2.47    0.89
   3 -25   3    4.22    0.95
   3  25   3    6.14    1.25
   4 -25   3    0.17    0.82
   4  25   3   -0.62    1.06
   5  26  -3    1.48    1.08
  -4 -26   3    3.56    0.82
   4  26  -3    1.26    1.00
   3 -26  -3    2.10    0.51
  -3 -26   3    2.10    0.76
   3 -26  -3    1.23    0.64
   3  26  -3    1.50    0.81
   2 -26  -3    8.19    0.95
  -2 -26   3    6.98    1.07
   2 -26  -3    8.54    0.97
   2  26  -3    9.82    1.19
  -1 -26   3    5.37    0.99
   1 -26  -3    7.34    0.97
   1 -26  -3    4.65    0.85
   1  26  -3    6.79    1.00
  -1  26   3    7.29    0.86
   0 -26   3   11.74    1.32
   0 -26  -3   15.18    1.28
   0 -26  -3   13.21    1.21
   0 -26   3   13.79    1.25
   0  26  -3   14.59    1.19
   0  26   3   12.76    1.28
   1 -26   3    7.61    1.10
  -1 -26  -3    7.89    1.09
   1 -26   3    7.56    1.08
   1  26   3    6.77    1.12
  -1  26  -3    6.87    0.84
  -2 -26  -3   21.16    1.58
   2 -26   3   25.92    1.68
   2  26   3   23.55    1.80
  -3 -26  -3    0.61    0.66
   3 -26   3   -0.86    0.58
   3 -26   3    0.30    0.75
   3  26   3   -0.53    0.85
   4 -26   3    1.82    0.94
   4  26   3    3.21    1.29
   5  27  -3    4.33    1.29
  -4 -27   3    6.16    1.04
   4  27  -3    5.26    1.22
   3 -27  -3    7.92    0.80
   3 -27  -3    8.12    0.95
  -3 -27   3    7.41    1.11
   3  27  -3    8.77    1.25
  -2 -27   3   14.90    1.43
   2 -27  -3   11.98    1.05
   2 -27  -3   15.19    1.15
   2  27  -3   14.97    1.44
   1 -27  -3    3.26    0.77
   1 -27  -3    4.53    0.87
  -1 -27   3    2.43    0.83
  -1  27   3    3.96    0.73
   1  27  -3    3.51    0.83
   0 -27   3   11.53    1.32
   0 -27  -3   16.21    1.41
   0 -27  -3   16.16    1.31
   0 -27   3   14.57    1.30
   0  27  -3   15.09    1.30
   0  27   3   16.44    1.42
  -1 -27  -3    4.87    0.92
   1 -27   3    4.63    0.95
   1 -27   3    5.30    0.95
  -1  27  -3    5.53    0.79
   1  27   3    4.36    1.02
   2 -27   3   10.32    1.27
  -2 -27  -3    9.49    1.22
   2 -27   3    7.09    1.12
   2  27   3   12.21    1.51
  -3 -27  -3    2.07    0.80
   3 -27   3    1.04    0.83
   3 -27   3    2.12    0.82
   3  27   3    1.77    1.02
   4 -27   3    0.51    0.89
   4  27   3    1.79    1.17
   5  28  -3    1.24    1.13
  -4 -28   3   10.24    1.26
   4  28  -3    9.53    1.47
  -3 -28   3   13.32    1.38
   3 -28  -3   11.67    0.93
   3 -28  -3   12.64    1.12
   3  28  -3   11.72    1.42
   2 -28  -3    9.83    1.06
  -2 -28   3    8.58    1.17
   2 -28  -3   10.11    1.05
   2  28  -3   10.22    1.26
  -1 -28   3   12.49    1.36
   1 -28  -3   13.24    1.26
   1 -28  -3   12.94    1.17
  -1  28   3   13.40    1.04
   1  28  -3   14.36    1.35
   0 -28  -3    2.42    0.84
   0 -28  -3    3.54    0.83
   0 -28   3    2.77    0.83
   0 -28   3    3.19    0.84
   0  28  -3    3.78    0.77
   0  28   3    3.47    0.84
   1 -28   3    3.35    0.85
   1 -28   3    2.15    0.81
  -1 -28  -3    2.67    0.82
  -1  28  -3    2.03    0.62
   1  28   3    1.74    0.85
   2 -28   3    6.59    1.10
  -2 -28  -3    5.14    1.00
   2 -28   3    4.91    1.02
   2  28   3    6.62    1.26
   3 -28   3    1.56    0.83
   3 -28   3    1.33    0.82
  -3 -28  -3    0.26    0.69
   3  28   3    0.39    0.96
   4 -28   3    0.42    0.87
   4 -28   3    0.34    0.81
   4  28   3    0.19    1.08
   5  29  -3    1.77    1.16
  -4 -29   3    1.21    0.70
   4  29  -3    2.19    1.04
   3 -29  -3   10.73    1.05
   3 -29  -3    8.23    0.89
  -3 -29   3    9.13    1.22
   3  29  -3    8.51    1.27
  -2 -29   3    5.17    1.02
   2 -29  -3    5.91    0.90
   2 -29  -3    8.35    1.02
   2  29  -3    5.61    1.03
  -1 -29   3   28.96    1.89
   1 -29  -3   30.65    1.75
   1 -29  -3   29.53    1.76
   1  29  -3   32.90    1.86
  -1  29   3   31.05    1.56
   0 -29  -3    2.86    0.82
   0 -29   3    3.68    0.90
   0 -29  -3    3.04    0.81
   0  29   3    1.91    0.81
   0  29  -3    3.20    0.75
   1 -29   3    1.96    0.76
   1 -29   3    0.70    0.67
  -1 -29  -3    2.08    0.78
   1  29   3    0.85    0.81
  -1  29  -3    1.47    0.59
   2 -29   3    5.61    1.07
   2 -29   3    3.93    0.97
  -2 -29  -3    5.69    1.05
   2  29   3    6.71    1.25
   3 -29   3    0.85    0.78
   3 -29   3    0.85    0.78
  -3 -29  -3    0.78    0.68
   3  29   3    0.77    0.93
   4 -29   3   -0.37    0.79
   4 -29   3   -0.13    0.82
   4  29   3   -0.82    1.05
   5  30  -3    3.76    1.31
  -4 -30   3    7.54    1.15
   4  30  -3   10.14    1.48
  -3 -30   3   12.14    1.41
   3 -30  -3   12.09    1.01
   3 -30  -3   15.18    1.16
   3  30  -3   17.08    1.67
  -2 -30   3    0.24    0.64
   2 -30  -3    1.29    0.58
   2 -30  -3    1.04    0.67
   2  30  -3    1.28    0.78
  -1 -30   3    3.29    0.88
   1 -30  -3    5.53    0.96
   1 -30  -3    2.66    0.78
  -1  30   3    5.02    0.82
   1  30  -3    4.80    0.91
   0 -30  -3   18.45    1.43
   0 -30   3   13.20    1.45
   0  30  -3   16.36    1.30
   0  30   3   16.70    1.36
   1 -30   3    0.98    0.72
  -1 -30  -3    1.85    0.80
   1 -30   3    0.71    0.72
   1  30   3    2.71    0.91
  -1  30  -3    1.66    0.58
   2 -30   3    5.79    1.07
   2 -30   3    3.20    0.92
  -2 -30  -3    7.60    1.20
   2  30   3    6.11    1.23
   3 -30   3    1.02    0.85
   3 -30   3    3.17    0.94
  -3 -30  -3    0.13    0.68
   3  30   3    1.91    1.03
   4 -30   3   -0.77    0.82
   4 -30   3   -0.05    0.84
   4  30   3    0.06    1.14
   5  31  -3    5.26    1.35
   4  31  -3    3.61    1.21
  -3 -31   3    3.04    0.89
   3 -31  -3    1.89    0.71
   3 -31  -3    1.68    0.61
   3  31  -3    2.18    0.94
   2 -31  -3   20.03    1.41
  -2 -31   3   16.81    1.50
   2 -31  -3   20.62    1.42
   2  31  -3   23.17    1.71
  -1 -31   3    0.75    0.68
   1 -31  -3    0.88    0.72
   1 -31  -3    0.73    0.59
   1  31  -3    1.27    0.73
   0 -31   3   18.43    1.56
   0 -31  -3   20.29    1.52
   0  31   3   17.04    1.51
   0  31  -3   19.75    1.43
   1 -31   3    0.83    0.70
   1 -31   3    0.67    0.75
  -1 -31  -3    1.03    0.75
   1  31   3    1.45    0.88
  -1  31  -3    0.79    0.54
   2 -31   3    2.65    0.89
  -2 -31  -3    4.91    1.07
   2 -31   3    3.18    0.95
   2  31   3    3.72    1.11
   3 -31   3    1.60    0.80
   3 -31   3    0.80    0.79
  -3 -31  -3   -0.54    0.69
   3  31   3    1.62    1.03
   4 -31   3   -0.85    0.74
   4 -31   3   -0.94    0.81
   4  31   3    0.06    1.06
   4 -32  -3    7.70    0.87
   4  32  -3    7.76    1.39
   3 -32  -3    4.84    0.89
  -3 -32   3    4.77    1.01
   3 -32  -3    2.86    0.72
   3  32  -3    5.04    1.13
  -2 -32   3    1.48    0.72
   2 -32  -3    2.61    0.74
   2 -32  -3    2.68    0.81
   2  32  -3    2.97    0.93
  -1 -32   3    7.32    1.16
   1 -32  -3    8.89    1.17
   1 -32  -3    6.29    1.04
   1  32  -3    9.52    1.22
   0 -32   3    9.44    1.30
   0 -32  -3   12.88    1.37
   0  32  -3   12.08    1.22
   1 -32   3    0.73    0.74
  -1 -32  -3   -0.10    0.67
   1  32   3    0.12    0.76
  -1  32  -3    0.15    0.47
   2 -32   3    1.15    0.80
   2 -32   3    1.40    0.80
  -2 -32  -3    1.82    0.83
   2  32   3    0.60    0.88
   3 -32   3    0.41    0.82
  -3 -32  -3    0.07    0.79
   3 -32   3    0.54    0.76
   3  32   3   -0.40    0.93
   4 -32   3    1.30    0.92
   4  32   3    0.57    1.12
   4 -33  -3    0.12    0.48
   4  33  -3    0.42    0.87
  -3 -33   3    0.02    0.60
   3 -33  -3    0.08    0.51
   3 -33  -3   -0.04    0.64
   3  33  -3    0.04    0.79
   2 -33  -3    4.11    0.92
   2 -33  -3    4.82    0.91
  -2 -33   3    4.89    1.04
   2  33  -3    6.41    1.16
  -1 -33   3    8.48    1.25
   1 -33  -3   12.54    1.35
   1 -33  -3   12.89    1.34
   1  33  -3   12.59    1.40
   0 -33  -3    4.30    0.97
   0 -33   3    2.19    0.89
   0  33  -3    2.49    0.78
   1 -33   3   -0.14    0.70
  -1 -33  -3    0.08    0.69
   1  33   3    1.16    0.82
   2 -33   3    0.01    0.71
  -2 -33  -3    0.55    0.69
   2  33   3    0.03    0.86
  -3 -33  -3    0.66    0.85
   3 -33   3    0.69    0.80
   3 -33   3   -0.20    0.80
   3  33   3    1.50    1.02
   4 -34  -3    2.49    0.67
   4  34  -3    3.27    1.14
  -3 -34   3    4.72    1.07
   3 -34  -3    8.12    1.06
   3 -34  -3    2.83    0.76
   3  34  -3    3.01    1.04
  -2 -34   3    9.55    1.32
   2 -34  -3   10.20    1.22
   2 -34  -3   10.83    1.22
   2  34  -3    9.71    1.36
   1 -34  -3    3.15    0.86
   1 -34  -3    3.55    0.93
  -1 -34   3    2.75    0.93
   1  34  -3    3.65    0.90
   0 -34  -3    7.94    1.22
   0 -34   3    5.29    1.08
   0  34  -3    7.51    1.06
   1 -34   3    1.36    0.84
  -1 -34  -3    1.54    0.83
   1  34   3    0.67    0.85
   2 -34   3    2.35    0.91
  -2 -34  -3    1.37    0.88
   2  34   3    3.55    1.11
   3 -34   3    0.50    0.79
  -3 -34  -3    2.43    0.97
   3  34   3    3.51    1.21
   4 -35  -3    0.95    0.59
   4  35  -3    1.01    0.98
  -3 -35   3    2.33    0.90
   3 -35  -3    3.43    0.87
   3 -35  -3    3.04    0.80
   3  35  -3    2.49    1.06
   2 -35  -3   -0.17    0.65
   2 -35  -3    0.35    0.66
  -2 -35   3   -0.03    0.64
   2  35  -3    1.95    0.82
   1 -35  -3   -0.22    0.54
  -1 -35   3    0.62    0.72
   1 -35  -3    0.33    0.72
   1  35  -3    0.46    0.66
   0 -35   3    1.49    0.85
   0 -35  -3    0.62    0.76
   0  35  -3    2.24    0.75
  -1 -35  -3    3.29    0.92
   1 -35   3    2.03    0.88
   1  35   3    3.05    1.04
   2 -35   3    0.01    0.65
  -2 -35  -3    0.04    0.72
   2  35   3    0.04    0.79
  -3 -35  -3    0.80    0.85
   3 -35   3    0.92    0.86
   3  35   3    0.09    0.97
   4 -36  -3    5.77    0.93
   4  36  -3    5.91    1.37
   3 -36  -3    0.55    0.74
   3 -36  -3   -0.17    0.58
  -3 -36   3    0.23    0.68
   3  36  -3    1.64    0.93
   2 -36  -3    1.10    0.79
  -2 -36   3    2.32    0.89
   2 -36  -3    1.17    0.73
   2  36  -3    4.14    1.05
   1 -36  -3    7.17    1.19
  -1 -36   3    7.57    1.22
   1  36  -3    9.89    1.27
   0 -36   3    1.11    0.80
   0 -36  -3    0.64    0.79
   0  36  -3    2.38    0.74
   1 -36   3    0.61    0.77
  -1 -36  -3    0.19    0.71
   1  36   3    0.58    0.81
  -2 -36  -3    1.08    0.88
   2 -36   3    0.69    0.78
   2  36   3    2.18    1.06
  -3 -36  -3    0.50    0.78
   3 -36   3    0.05    0.78
   3  36   3    1.65    1.10
   4 -37  -3    3.53    0.83
   4  37  -3    2.07    1.12
  -3 -37   3    3.96    1.04
   3 -37  -3    3.78    0.94
   3 -37  -3    4.65    0.94
   3  37  -3    3.32    1.13
   2 -37  -3    1.77    0.83
  -2 -37   3    1.39    0.83
   2 -37  -3    1.16    0.83
   2  37  -3    3.14    0.96
  -1 -37   3    4.63    1.06
   1 -37  -3    4.81    1.08
   1  37  -3    6.38    1.12
   0 -37   3    2.38    0.93
   0 -37  -3    1.46    0.91
   0  37  -3    2.41    0.75
  -1 -37  -3    1.87    0.91
   1 -37   3    2.05    0.92
   1  37   3    3.33    1.10
  -2 -37  -3    1.51    0.95
   2 -37   3    1.55    0.89
   2  37   3    1.42    1.00
   3 -37   3    0.04    0.84
  -3 -37  -3    1.02    0.88
   3  37   3    2.29    1.20
   4 -38  -3    2.55    0.78
   4  38  -3    3.55    1.24
   3 -38  -3    5.78    1.03
  -3 -38   3    4.53    1.11
   3 -38  -3    6.12    1.10
   3  38  -3    5.95    1.25
   2 -38  -3    0.85    0.74
  -2 -38   3   -0.85    0.56
   2 -38  -3   -0.32    0.62
   2  38  -3    0.32    0.72
  -1 -38   3    3.41    1.02
   1 -38  -3    3.97    1.04
   1  38  -3    3.57    0.94
   0 -38  -3    2.18    1.02
   0 -38   3    2.30    0.91
   0  38  -3    3.03    0.81
  -1 -38  -3    0.91    0.84
   1 -38   3    1.71    0.93
   1  38   3    2.53    1.04
   2 -38   3    1.82    0.89
  -2 -38  -3    3.88    1.10
   2  38   3    3.47    1.18
  -3 -38  -3    2.00    1.02
   3 -38   3   -0.23    0.70
   3  38   3    0.72    1.11
   4  39  -3    2.63    1.15
   3 -39  -3    7.48    1.19
   3 -39  -3    6.67    1.11
  -3 -39   3    5.63    1.22
   3  39  -3    6.38    1.31
  -2 -39   3    2.71    0.97
   2 -39  -3    3.86    1.01
   2 -39  -3    2.71    0.94
   2  39  -3    3.04    0.94
  -1 -39   3    4.12    1.07
   1 -39  -3    4.09    1.05
   1  39  -3    3.93    1.00
   0 -39  -3    8.46    1.36
   0 -39   3    3.37    0.99
   0  39  -3    7.25    1.09
   1 -39   3   -0.42    0.74
  -1 -39  -3   -0.27    0.80
   1  39   3    2.05    0.97
  -2 -39  -3    1.61    0.98
   2 -39   3    2.53    1.01
   2  39   3    0.97    1.04
   3 -39   3    0.75    0.86
  -3 -39  -3    2.03    0.97
   3  39   3    2.46    1.28
  -3 -40   3   16.23    1.83
   3 -40  -3   15.41    1.54
   3 -40  -3   13.70    1.48
   3  40  -3   18.40    1.96
  -2 -40   3    1.31    0.82
   2 -40  -3    1.61    0.81
   2 -40  -3    2.61    0.93
   2  40  -3    1.14    0.85
   1 -40  -3    1.61    0.90
  -1 -40   3    0.34    0.75
   1  40  -3    1.33    0.76
   0 -40  -3    0.91    0.80
   0 -40   3    1.09    0.93
   0  40  -3    1.37    0.72
   1 -40   3    7.53    1.33
  -1 -40  -3    7.48    1.33
   1  40   3    9.00    1.40
  -2 -40  -3   -0.55    0.75
   2 -40   3    0.59    0.84
   2  40   3    0.25    0.99
  -3 -41   3    0.79    0.82
   3 -41  -3    0.07    0.71
   3 -41  -3    0.08    0.81
   3  41  -3    0.93    0.87
  -2 -41   3    1.18    0.82
   2 -41  -3    0.31    0.79
   2  41  -3    0.59    0.81
  -1 -41   3    1.83    0.90
   1 -41  -3    2.58    1.02
   1  41  -3    4.11    1.02
   0 -41  -3    0.69    0.89
   0 -41   3    0.49    0.80
  -1 -41  -3    1.36    0.92
   1 -41   3    0.67    0.84
   1  41   3    4.62    1.17
  -2 -41  -3   -0.27    0.86
   2 -41   3    0.43    0.80
   2  41   3   -0.67    0.90
   3 -42  -3    2.12    1.00
   3 -42  -3    2.84    0.99
  -3 -42   3    1.31    0.94
   3  42  -3    1.56    0.98
  -2 -42   3    1.65    0.90
   2 -42  -3   -0.19    0.83
   2  42  -3    2.00    0.92
   1 -42  -3   -0.25    0.79
  -1 -42   3   -0.06    0.70
   1  42  -3    0.15    0.67
   0 -42  -3    1.09    0.91
   0 -42   3    0.08    0.81
  -1 -42  -3    7.77    1.41
   1 -42   3    5.85    1.27
   1  42   3   10.04    1.51
  -2 -42  -3    1.90    1.01
   2 -42   3    0.95    0.87
   2  42   3    0.15    1.07
   3 -43  -3    0.41    0.82
   3 -43  -3    1.39    0.96
  -3 -43   3    1.40    0.94
   3  43  -3    1.21    1.01
  -2 -43   3    5.10    1.23
   2 -43  -3    4.91    1.23
   2  43  -3    4.68    1.22
   1 -43  -3    2.00    1.02
  -1 -43   3    1.95    0.95
   1  43  -3    2.05    0.95
   0 -43   3   -0.35    0.77
   0 -43  -3    2.28    1.07
   1 -43   3   -0.04    0.73
  -1 -43  -3    0.06    0.91
   1  43   3   -0.18    0.84
  -2 -43  -3    3.38    1.15
   2 -43   3    1.37    0.93
   2  43   3    3.01    1.24
  -2 -44   3    1.41    0.98
   2 -44  -3    1.18    0.97
   2  44  -3    3.37    1.13
  -1 -44   3   -0.51    0.70
   1 -44  -3    0.35    0.89
   1  44  -3   -0.20    0.66
   0 -44  -3    1.56    1.04
   0 -44   3    2.23    1.02
  -1 -44  -3    2.43    1.07
   1 -44   3    2.67    1.11
   1  44   3    3.66    1.16
  -2 -45   3    0.24    0.85
   2 -45  -3    0.31    0.94
   2  45  -3    0.31    0.88
  -1 -45   3    0.79    0.88
   1 -45  -3    0.16    0.97
   1  45  -3    0.81    0.84
   0 -45  -3    1.39    1.09
   0 -45   3    0.76    0.96
  -1 -45  -3    3.48    1.21
   1 -45   3    1.53    1.02
  -2 -46   3    2.12    1.01
   2 -46  -3    0.41    0.95
   2  46  -3    0.99    0.92
   1 -46  -3    1.04    1.11
  -1 -46   3    2.86    1.13
   1  46  -3    2.03    0.90
   0 -46   3    0.05    0.85
   0 -46  -3    0.72    1.07
   1 -46   3    0.33    0.86
  -1 -46  -3    0.80    0.90
   1 -47  -3    1.50    1.14
  -1 -47   3    2.14    1.09
   0 -47   3    0.05    0.88
   0 -47  -3    0.43    1.07
   1 -48  -3    1.15    1.03
  -1 -48   3   -0.37    0.80
   0 -48  -3   -1.08    0.99
   0 -48   3    0.40    1.00
   6   0  -4    3.33    0.89
   5   0  -4    2.52    0.73
   5   0  -4    2.61    0.80
   4   0  -4    4.27    0.77
   4   0  -4    6.11    0.89
   3   0  -4   23.70    1.45
   3   0  -4   24.81    1.41
  -3   0   4   23.78    1.16
  -2   0   4    3.42    0.70
   2   0  -4    3.13    0.69
   2   0  -4    4.65    0.75
   1   0  -4    0.74    0.52
  -1   0   4    0.77    0.53
  -1   0   4    1.01    0.59
   0   0   4    2.45    0.63
   0   0  -4    2.36    0.64
   0   0   4    3.07    0.75
   0   0   4    3.26    0.77
   1   0   4    5.96    0.96
  -1   0  -4    5.47    0.82
   1   0   4    3.90    0.80
   2   0   4    7.16    1.11
  -2   0  -4    6.86    0.89
  -3   0  -4    4.48    0.71
   3   0   4    3.41    0.99
   4   0   4    0.56    0.95
   6  -1  -4    2.39    0.83
   5  -1  -4    1.61    0.76
   5  -1  -4    2.29    0.71
   5   1  -4    2.18    0.71
   5   1  -4    1.89    0.75
   4  -1  -4    5.63    0.83
   4  -1  -4    5.44    0.88
   4   1  -4    4.56    0.83
   4   1  -4    6.10    0.89
   3  -1  -4    6.38    0.86
  -3  -1   4    5.04    0.65
   3  -1  -4    5.47    0.86
   3  -1  -4    4.59    0.79
  -3   1   4    6.57    0.66
   3   1  -4    5.23    0.83
   3   1  -4    5.64    0.90
   2  -1  -4   13.67    1.05
   2  -1  -4   12.09    0.99
   2  -1  -4   12.87    1.04
  -2  -1   4   11.74    0.97
  -2   1   4   10.64    0.93
   2   1  -4   11.21    1.01
   2   1  -4   12.05    1.04
   1  -1  -4    9.60    0.96
  -1  -1   4    9.54    0.98
  -1  -1   4    7.11    0.85
  -1   1   4    8.56    0.94
   1   1  -4    9.58    0.97
   0  -1   4    3.04    0.76
   0  -1  -4    1.39    0.56
   0  -1   4    2.60    0.64
   0  -1   4    1.40    0.67
   0   1  -4    2.33    0.62
   0   1   4    1.51    0.59
   0   1   4    3.39    0.77
   0   1   4    2.49    0.74
  -1  -1  -4    8.93    0.97
   1  -1   4    8.64    1.03
   1  -1   4    7.89    1.04
   1   1   4   10.29    1.14
  -1   1  -4    9.43    0.98
   1   1   4    8.29    1.02
   2  -1   4    2.17    0.86
   2  -1   4    1.75    0.72
  -2  -1  -4    2.98    0.70
  -2   1  -4    2.90    0.67
   2   1   4    3.88    0.99
   3  -1   4    1.65    0.89
  -3  -1  -4    3.53    0.66
   3   1   4    1.37    0.89
   4  -1   4   -0.50    0.90
   4   1   4   -0.27    0.86
   6  -2  -4    0.99    0.76
   5  -2  -4    6.08    0.96
   5  -2  -4    4.36    0.81
   5   2  -4    4.82    0.89
   5   2  -4    5.85    0.96
   4  -2  -4    0.73    0.61
   4  -2  -4    0.00    0.53
   4   2  -4    1.20    0.65
   4   2  -4   -0.15    0.53
   3  -2  -4   25.56    1.44
   3  -2  -4   24.73    1.47
  -3  -2   4   26.02    1.26
   3  -2  -4   26.07    1.43
   3   2  -4   25.20    1.53
   3   2  -4   28.11    1.52
  -3   2   4   25.60    1.14
   2  -2  -4    5.60    0.79
   2  -2  -4    5.16    0.81
  -2  -2   4    6.52    0.85
   2  -2  -4    7.74    0.87
   2   2  -4    6.61    0.91
   2   2  -4    7.18    0.88
  -2   2   4    6.30    0.81
  -1  -2   4    2.39    0.62
   1  -2  -4    4.00    0.72
  -1  -2   4    2.65    0.68
   1  -2  -4    2.58    0.65
  -1   2   4    4.33    0.76
   1   2  -4    3.48    0.69
   0  -2   4   10.12    1.10
   0  -2   4   12.85    1.05
   0  -2  -4   10.89    1.04
   0  -2   4   12.41    1.19
   0   2  -4   11.92    1.04
   0   2   4   10.80    1.11
   0   2   4   11.83    1.07
   0   2   4   12.47    1.01
   1  -2   4    1.57    0.61
   1  -2   4    1.57    0.72
  -1  -2  -4    1.52    0.58
  -1   2  -4    0.94    0.53
   1   2   4    2.81    0.83
   1   2   4    0.85    0.58
   2  -2   4   12.73    1.18
   2  -2   4   13.79    1.37
  -2  -2  -4   13.10    1.10
  -2   2  -4   13.13    1.07
   2   2   4   14.18    1.42
   3  -2   4    8.32    1.26
  -3  -2  -4    9.09    0.95
   3   2   4   10.36    1.37
   4  -2   4    1.10    0.99
   4   2   4    3.55    1.06
   6  -3  -4    1.39    0.78
   6   3  -4    3.80    0.99
   5  -3  -4    3.00    0.75
   5  -3  -4    6.82    0.91
   5   3  -4    5.71    0.97
   5   3  -4    5.74    1.00
   4  -3  -4   17.30    1.17
   4  -3  -4   17.09    1.12
   4  -3  -4   17.20    1.16
   4   3  -4   17.95    1.27
   4   3  -4   16.62    1.25
   3  -3  -4   30.72    1.56
   3  -3  -4   30.99    1.56
  -3  -3   4   31.50    1.44
   3  -3  -4   30.10    1.61
   3   3  -4   28.15    1.65
   3   3  -4   29.50    1.61
   2  -3  -4   43.71    1.97
   2  -3  -4   46.80    2.04
  -2  -3   4   49.47    2.05
   2  -3  -4   44.27    2.04
   2   3  -4   48.53    2.07
   2   3  -4   48.68    2.17
  -2   3   4   45.07    1.89
  -1  -3   4    0.53    0.50
   1  -3  -4    0.74    0.50
  -1  -3   4    0.37    0.55
   1  -3  -4   -0.34    0.45
  -1   3   4    0.52    0.56
   1   3  -4   -0.19    0.44
   0  -3   4   13.64    1.06
   0  -3  -4   13.01    1.06
   0  -3   4   12.85    1.20
   0  -3   4   12.75    1.17
   0   3   4   12.50    1.00
   0   3   4   12.80    1.09
   0   3  -4   12.56    1.10
   0   3   4   12.75    1.17
   1  -3   4    0.58    0.44
   1  -3   4    1.22    0.70
  -1  -3  -4    0.57    0.54
  -1   3  -4    0.94    0.54
   1   3   4    1.22    0.62
   1   3   4    0.63    0.68
   2  -3   4    1.40    0.72
   2  -3   4    1.92    0.85
  -2  -3  -4    1.99    0.65
  -2   3  -4    2.10    0.64
   2   3   4    1.34    0.81
   3  -3   4    1.36    0.92
  -3  -3  -4    2.86    0.64
   3   3   4    1.65    0.89
   4  -3   4   -1.18    0.83
   4   3   4    0.19    0.84
   6   4  -4   18.17    1.54
   5  -4  -4   21.26    1.36
   5  -4  -4   24.47    1.43
   5   4  -4   23.22    1.55
   5   4  -4   23.18    1.55
   4  -4  -4    5.04    0.80
   4  -4  -4    5.24    0.76
   4  -4  -4    4.70    0.79
   4   4  -4    5.91    0.94
   4   4  -4    5.19    0.90
   3  -4  -4   23.60    1.37
   3  -4  -4   23.42    1.34
  -3  -4   4   22.24    1.23
   3  -4  -4   22.51    1.34
   3   4  -4   21.58    1.46
   3   4  -4   22.66    1.42
   2  -4  -4    8.61    0.91
  -2  -4   4    8.72    0.99
   2  -4  -4    8.82    0.96
   2  -4  -4    8.48    0.93
   2   4  -4    8.08    0.97
   2   4  -4    7.75    0.92
  -2   4   4    8.45    0.87
   1  -4  -4    7.45    0.91
  -1  -4   4    8.25    0.95
   1  -4  -4    8.66    0.91
  -1  -4   4    7.37    0.88
   1   4  -4    8.77    0.96
  -1   4   4    8.12    0.93
   0  -4  -4    2.40    0.61
   0  -4   4    1.21    0.64
   0  -4   4   -0.73    0.57
   0  -4   4    0.92    0.58
   0   4   4    0.84    0.60
   0   4   4    0.43    0.57
   0   4  -4    0.27    0.50
   0   4   4    0.37    0.49
   1  -4   4    4.41    0.89
  -1  -4  -4    5.55    0.83
  -1   4  -4    4.90    0.80
   1   4   4    6.06    0.99
   1   4   4    4.28    0.80
   2  -4   4   11.15    1.26
   2  -4   4    9.95    1.26
  -2  -4  -4   12.90    1.08
   2   4   4   11.13    1.32
  -2   4  -4   10.23    1.02
   3  -4   4    7.82    1.22
  -3  -4  -4    7.93    0.93
   3   4   4    7.59    1.20
   4  -4   4    1.18    0.99
   4   4   4    2.12    1.03
   6  -5  -4    5.44    0.91
   6   5  -4    5.98    1.11
   5  -5  -4   25.63    1.47
   5   5  -4   27.03    1.68
   5   5  -4   24.78    1.66
   4  -5  -4   12.69    1.03
   4  -5  -4   11.99    0.94
   4  -5  -4   11.30    0.95
   4   5  -4   13.45    1.26
   4   5  -4   12.89    1.14
   3  -5  -4   36.66    1.77
  -3  -5   4   40.66    1.74
   3  -5  -4   38.00    1.76
   3  -5  -4   38.80    1.82
   3   5  -4   38.84    2.00
   3   5  -4   41.47    1.93
  -2  -5   4   12.88    1.06
   2  -5  -4   13.59    1.04
   2  -5  -4   13.46    1.03
   2  -5  -4   12.46    1.03
   2   5  -4   12.59    1.13
  -2   5   4   11.91    0.94
   2   5  -4   11.89    1.05
   1  -5  -4   27.18    1.48
  -1  -5   4   25.80    1.48
  -1  -5   4   27.34    1.49
   1  -5  -4   26.81    1.45
  -1   5   4   26.66    1.45
   1   5  -4   25.50    1.46
   0  -5  -4    7.88    0.90
   0  -5  -4    6.18    0.83
   0  -5   4    5.15    0.87
   0  -5   4    5.32    0.90
   0  -5   4    6.07    0.87
   0   5   4    5.76    0.81
   0   5   4    7.61    0.93
   0   5  -4    6.51    0.87
   0   5   4    6.08    0.89
   1  -5   4    4.33    0.88
   1  -5   4    0.58    0.42
   1  -5   4    2.78    0.82
  -1  -5  -4    3.29    0.71
   1   5   4    2.54    0.70
  -1   5  -4    2.82    0.67
   1   5   4    2.20    0.79
  -2  -5  -4   10.05    1.03
   2  -5   4    9.48    1.18
   2  -5   4    6.56    1.11
  -2   5  -4    9.47    0.97
   2   5   4    8.76    1.20
  -3  -5  -4    0.53    0.51
   3  -5   4    0.56    0.82
   3   5   4   -0.08    0.78
   4  -5   4    1.76    1.02
   4   5   4    0.53    0.96
   6  -6  -4    1.15    0.68
   6   6  -4    1.26    0.92
   5  -6  -4   16.25    1.07
   5  -6  -4   15.97    1.12
   5  -6  -4   15.83    1.17
   5   6  -4   15.68    1.33
   5   6  -4   13.68    1.42
   4  -6  -4   13.29    0.99
   4  -6  -4   12.98    0.98
   4  -6  -4   13.68    1.05
   4   6  -4   15.07    1.26
   4   6  -4   14.48    1.23
   3  -6  -4   22.36    1.30
   3  -6  -4   19.72    1.24
  -3  -6   4   21.95    1.26
   3  -6  -4   22.20    1.30
   3   6  -4   22.15    1.42
   3   6  -4   21.13    1.47
   2  -6  -4   10.72    0.93
   2  -6  -4    9.81    0.93
  -2  -6   4   12.13    1.10
   2  -6  -4   12.03    1.04
   2   6  -4   11.37    1.14
   2   6  -4   11.21    1.07
  -2   6   4   10.46    0.89
   1  -6  -4   10.13    1.03
  -1  -6   4    8.86    0.98
   1  -6  -4   10.70    1.00
  -1  -6   4    6.89    0.87
  -1  -6   4   10.82    1.08
   1   6  -4    8.86    0.97
   1   6  -4    9.19    0.96
  -1   6   4    9.63    0.99
   0  -6   4    6.99    0.97
   0  -6   4    5.37    0.90
   0  -6  -4    7.13    0.87
   0  -6   4    6.07    0.90
   0  -6  -4    6.65    0.87
   0   6   4    5.92    0.90
   0   6   4    6.03    0.85
   0   6   4    6.51    0.93
   0   6  -4    7.58    0.90
   1  -6   4   10.62    1.18
  -1  -6  -4    9.83    1.04
   1  -6   4    7.42    1.06
   1  -6   4    5.33    0.87
  -1   6  -4    8.79    0.96
   1   6   4   10.29    1.10
   1   6   4    8.52    1.09
   2  -6   4    9.72    1.25
  -2  -6  -4    9.97    1.04
   2  -6   4    8.16    1.10
   2   6   4    7.43    1.14
  -2   6  -4   10.10    0.99
  -3  -6  -4    0.70    0.54
   3  -6   4    0.55    0.79
   3   6   4    4.34    1.06
   4  -6   4    4.13    1.16
   4   6   4    3.17    1.14
   6  -7  -4    1.15    0.64
   6   7  -4    1.71    0.90
   5  -7  -4    1.75    0.59
   5  -7  -4    0.62    0.66
   5  -7  -4    1.99    0.62
   5   7  -4    1.81    0.82
   4  -7  -4   40.76    1.81
   4  -7  -4   39.98    1.77
   4  -7  -4   41.27    1.82
   4   7  -4   39.31    2.05
   4   7  -4   41.50    2.11
  -3  -7   4   13.84    1.03
   3  -7  -4   13.67    1.05
   3  -7  -4   13.37    1.00
   3  -7  -4   12.33    0.98
   3   7  -4   14.43    1.19
   3   7  -4   13.07    1.19
   2  -7  -4   11.77    0.95
   2  -7  -4   11.25    0.97
   2  -7  -4   10.57    0.95
  -2  -7   4   12.20    1.02
   2   7  -4   10.91    1.10
  -2   7   4   10.48    0.88
   2   7  -4   10.36    1.07
   1  -7  -4   33.68    1.68
   1  -7  -4   35.67    1.67
  -1  -7   4   30.61    1.65
  -1  -7   4   34.16    1.74
  -1  -7   4   31.49    1.61
  -1   7   4   30.26    1.58
   1   7  -4   29.96    1.67
   1   7  -4   30.54    1.64
   0  -7  -4    5.62    0.80
   0  -7   4    2.73    0.70
   0  -7  -4    4.56    0.75
   0  -7   4    2.85    0.74
   0  -7   4    2.67    0.76
   0   7   4    2.03    0.71
   0   7   4    4.11    0.83
   0   7   4    2.57    0.65
   0   7  -4    2.93    0.68
   1  -7   4    4.02    0.83
   1  -7   4    4.97    0.94
   1  -7   4    3.81    0.91
  -1  -7  -4    5.63    0.84
   1   7   4    5.03    0.93
  -1   7  -4    2.73    0.69
   1   7   4    4.40    0.82
   2  -7   4    6.26    0.99
   2  -7   4    4.58    1.04
  -2  -7  -4    7.00    0.93
   2   7   4    6.07    1.04
  -2   7  -4    6.44    0.85
  -3  -7  -4    4.39    0.81
   3  -7   4    3.80    1.02
   3   7   4    4.60    1.08
   4  -7   4    8.49    1.34
   4   7   4    6.32    1.28
   6  -8  -4    0.51    0.60
   6   8  -4    2.24    0.97
   5  -8  -4    4.12    0.66
   5  -8  -4    5.27    0.83
   5  -8  -4    4.39    0.71
   5   8  -4    5.40    0.99
   4  -8  -4    7.40    0.88
   4  -8  -4    8.71    0.80
   4  -8  -4    9.45    0.90
   4   8  -4    8.50    1.08
   4   8  -4    6.09    1.03
   3  -8  -4   20.35    1.19
   3  -8  -4   17.72    1.15
   3  -8  -4   19.58    1.22
  -3  -8   4   19.39    1.24
   3   8  -4   20.49    1.38
   3   8  -4   19.58    1.41
   2  -8  -4    4.37    0.78
   2  -8  -4    3.77    0.70
   2  -8  -4    3.37    0.72
  -2  -8   4    4.44    0.81
   2   8  -4    3.09    0.70
  -2   8   4    4.36    0.69
   2   8  -4    3.96    0.80
  -1  -8   4   19.05    1.31
   1  -8  -4   17.36    1.21
   1  -8  -4   19.78    1.25
  -1  -8   4   17.99    1.30
  -1  -8   4   18.24    1.23
   1   8  -4   18.81    1.28
   1   8  -4   16.88    1.24
  -1   8   4   18.24    1.22
   0  -8  -4   35.72    1.74
   0  -8   4   34.02    1.75
   0  -8   4   31.73    1.78
   0  -8  -4   34.75    1.74
   0  -8   4   30.71    1.76
   0   8   4   32.36    1.75
   0   8  -4   33.94    1.72
   0   8   4   35.90    1.81
   0   8   4   34.61    1.73
   1  -8   4    7.73    1.14
  -1  -8  -4   11.96    1.13
   1  -8   4   13.08    1.30
   1  -8   4   12.36    1.10
   1   8   4   12.16    1.24
  -1   8  -4   13.36    1.07
   1   8   4   10.84    1.16
   2  -8   4    1.81    0.77
  -2  -8  -4    3.28    0.73
   2  -8   4    2.29    0.88
  -2   8  -4    2.52    0.66
   2   8   4    1.49    0.80
   3  -8   4   21.46    1.64
  -3  -8  -4   21.33    1.40
   3   8   4   20.51    1.67
   4  -8   4    1.23    0.99
   4   8   4    1.36    0.98
   6   9  -4    0.18    0.84
   5  -9  -4    4.25    0.70
   5  -9  -4    4.40    0.78
   5  -9  -4    3.69    0.64
   5   9  -4    5.07    1.04
   4  -9  -4    5.35    0.82
   4  -9  -4    5.53    0.73
   4  -9  -4    4.52    0.70
   4   9  -4    4.41    0.89
   4   9  -4    5.30    0.97
  -3  -9   4    5.72    0.85
   3  -9  -4    7.25    0.80
   3  -9  -4    8.18    0.87
   3  -9  -4    7.23    0.86
   3   9  -4    5.36    0.94
   3   9  -4    5.88    0.94
  -2  -9   4    7.73    0.98
   2  -9  -4    8.72    0.93
   2  -9  -4    9.00    0.96
   2  -9  -4   10.61    0.98
   2   9  -4    7.41    0.98
   2   9  -4   10.26    1.08
  -2   9   4    8.82    0.85
   1  -9  -4    8.28    0.96
  -1  -9   4    7.71    0.94
  -1  -9   4    8.78    1.05
  -1  -9   4    7.01    0.95
   1  -9  -4   10.27    1.03
   1   9  -4    8.69    1.01
  -1   9   4    9.29    0.99
   1   9  -4    9.21    1.01
   0  -9  -4   36.90    1.85
   0  -9   4   37.86    1.95
   0  -9   4   35.62    1.91
   0  -9   4   40.33    1.93
   0  -9  -4   37.17    1.83
   0   9   4   38.29    1.84
   0   9   4   37.42    1.89
   0   9   4   37.50    1.88
   0   9  -4   36.82    1.82
  -1  -9  -4    0.95    0.60
   1  -9   4    0.80    0.63
   1  -9   4    1.26    0.78
   1  -9   4    0.92    0.73
  -1  -9  -4    0.80    0.52
   1   9   4    0.37    0.66
   1   9   4    0.52    0.57
  -1   9  -4    0.85    0.53
   2  -9   4   11.92    1.28
   2  -9   4   10.75    1.30
  -2  -9  -4   14.18    1.16
   2   9   4   11.30    1.32
  -2   9  -4   12.26    1.08
   3  -9   4    2.71    0.96
  -3  -9  -4    3.99    0.76
   3   9   4    2.01    0.92
   4  -9   4    1.05    0.96
   4   9   4    0.34    0.95
   6 -10  -4    0.12    0.55
   6  10  -4   -1.01    0.81
   5 -10  -4    2.36    0.58
   5 -10  -4    0.55    0.50
   5  10  -4    2.34    0.86
   4 -10  -4    1.75    0.54
   4 -10  -4    0.92    0.60
   4 -10  -4    1.63    0.52
   4  10  -4    2.76    0.82
   4  10  -4    1.29    0.66
   3 -10  -4    1.57    0.57
   3 -10  -4    2.42    0.65
   3 -10  -4    2.77    0.60
  -3 -10   4    1.93    0.66
   3  10  -4    2.40    0.75
   3  10  -4    1.02    0.63
   2 -10  -4   21.98    1.30
  -2 -10   4   21.61    1.38
   2 -10  -4   22.27    1.31
   2 -10  -4   22.30    1.31
   2  10  -4   21.93    1.42
   2  10  -4   17.23    1.32
  -2  10   4   21.72    1.16
  -1 -10   4    9.03    1.02
   1 -10  -4   10.28    1.02
  -1 -10   4    6.92    0.93
   1 -10  -4   11.92    1.00
  -1 -10   4    9.02    1.06
   1  10  -4   10.78    1.06
   1  10  -4    8.62    1.01
  -1  10   4   12.81    1.04
   0 -10   4   46.47    2.17
   0 -10  -4   44.17    2.05
   0 -10  -4   41.85    1.99
   0 -10   4   42.52    2.12
   0 -10   4   39.69    2.02
   0  10   4   42.55    2.06
   0  10  -4   46.51    2.08
   0  10   4   44.14    2.06
  -1 -10  -4    6.19    0.91
   1 -10   4    5.04    0.87
   1 -10   4    5.23    0.99
   1 -10   4    5.98    1.03
  -1 -10  -4    6.15    0.88
   1  10   4    6.37    1.02
  -1  10  -4    5.98    0.87
   1  10   4    4.89    0.86
   2 -10   4    9.11    1.13
  -2 -10  -4   12.12    1.14
   2 -10   4    7.42    1.16
  -2  10  -4    8.79    0.95
   2  10   4   10.21    1.29
   3 -10   4    1.82    0.90
  -3 -10  -4    1.75    0.66
   3  10   4    1.99    0.96
   4 -10   4   -0.58    0.87
   4  10   4    2.03    1.08
   6  11  -4    0.11    0.91
   5 -11  -4   -0.04    0.43
   5  11  -4   -0.51    0.70
   4 -11  -4    9.21    0.79
   4 -11  -4    9.12    0.78
   4 -11  -4   10.29    0.97
   4  11  -4    8.64    1.15
   3 -11  -4    3.72    0.71
   3 -11  -4    2.60    0.63
  -3 -11   4    3.52    0.73
   3 -11  -4    1.61    0.55
   3  11  -4    3.41    0.81
   3  11  -4    4.10    0.90
   2 -11  -4   12.85    1.05
   2 -11  -4   13.83    1.06
  -2 -11   4   13.63    1.14
  -2  11   4   13.78    0.92
   2  11  -4   14.63    1.20
   2  11  -4   12.99    1.13
   1 -11  -4   72.82    2.66
  -1 -11   4   68.06    2.71
  -1 -11   4   67.62    2.77
   1 -11  -4   71.75    2.75
  -1 -11   4   63.86    2.72
   1  11  -4   64.61    2.68
   1  11  -4   65.33    2.80
  -1  11   4   66.77    2.59
   0 -11   4    5.35    0.92
   0 -11   4    5.70    0.91
   0 -11  -4    4.57    0.78
   0 -11  -4    5.62    0.85
   0 -11   4    4.86    0.84
   0  11  -4    2.57    0.68
   0  11   4    5.70    0.93
   0  11   4    2.68    0.74
   1 -11   4   21.71    1.57
  -1 -11  -4   20.51    1.40
  -1 -11  -4   17.88    1.31
   1 -11   4   18.95    1.45
   1  11   4   20.70    1.51
   1  11   4   20.94    1.44
  -1  11  -4   21.23    1.37
   2 -11   4   22.94    1.65
  -2 -11  -4   20.59    1.42
  -2  11  -4   21.42    1.32
   2  11   4   24.50    1.70
  -3 -11  -4    1.98    0.70
   3 -11   4    1.71    0.88
   3  11   4    2.39    0.98
   4 -11   4    5.09    1.20
   4  11   4    4.14    1.21
   6  12  -4    0.71    0.96
   5  12  -4    3.54    0.97
   4 -12  -4    1.16    0.48
   4 -12  -4    2.27    0.64
   4 -12  -4    2.53    0.54
   4  12  -4    1.05    0.75
   3 -12  -4    1.52    0.53
  -3 -12   4    1.46    0.59
   3 -12  -4    1.36    0.59
   3 -12  -4    2.26    0.57
   3  12  -4    1.38    0.65
   3  12  -4    2.14    0.76
   2 -12  -4    6.76    0.86
   2 -12  -4    5.93    0.85
  -2 -12   4    4.88    0.87
   2  12  -4    5.42    0.92
  -2  12   4    6.72    0.73
   2  12  -4    5.45    0.88
  -1 -12   4   27.40    1.61
   1 -12  -4   29.03    1.58
  -1 -12   4   28.21    1.67
  -1 -12   4   31.40    1.63
   1 -12  -4   29.92    1.59
  -1  12   4   29.40    1.56
   1  12  -4   29.35    1.64
   1  12  -4   24.16    1.59
   0 -12   4    7.12    1.01
   0 -12  -4    6.96    0.96
   0 -12   4    5.26    0.95
   0 -12  -4    8.54    0.99
   0  12   4    8.35    1.04
   0  12  -4    8.36    0.98
   0  12   4    8.49    1.02
   1 -12   4   13.14    1.38
  -1 -12  -4   13.46    1.14
   1 -12   4    8.63    1.18
  -1 -12  -4   14.66    1.20
  -1  12  -4   14.48    1.17
   1  12   4   12.01    1.30
  -2 -12  -4   11.24    1.16
   2 -12   4    6.55    1.13
  -2  12  -4    8.54    0.95
   2  12   4    8.83    1.24
  -3 -12  -4    0.78    0.60
   3 -12   4    2.23    0.93
   3  12   4    1.04    0.97
   4 -12   4    3.71    1.12
   4  12   4    2.20    1.11
   5  13  -4    6.26    1.15
   4 -13  -4   12.03    0.97
   4 -13  -4   12.77    0.90
   4 -13  -4   14.16    0.91
   4  13  -4   13.35    1.36
   3 -13  -4   26.71    1.36
  -3 -13   4   26.75    1.54
   3 -13  -4   27.39    1.43
   3 -13  -4   26.71    1.40
   3  13  -4   27.21    1.69
   3  13  -4   27.58    1.74
   2 -13  -4    6.57    0.87
   2 -13  -4    6.28    0.83
  -2 -13   4    5.52    0.93
  -2  13   4    6.05    0.70
   2  13  -4    7.38    1.02
   2  13  -4    7.32    0.98
   1 -13  -4    3.68    0.76
  -1 -13   4    3.78    0.83
  -1 -13   4    2.97    0.73
  -1 -13   4    3.95    0.76
   1 -13  -4    3.52    0.74
  -1  13   4    3.81    0.77
   1  13  -4    3.46    0.76
   1  13  -4    2.01    0.69
   0 -13  -4   10.28    1.08
   0 -13  -4   10.89    1.08
   0 -13   4    9.84    1.14
   0 -13   4    9.38    1.13
   0  13   4    8.39    1.06
   0  13  -4    9.93    1.04
   0  13   4   10.13    1.13
  -1 -13  -4   81.03    3.23
  -1 -13  -4   81.18    3.27
   1 -13   4   87.75    3.50
   1  13   4   86.46    3.37
  -1  13  -4   88.69    3.17
  -2 -13  -4   19.98    1.44
   2  13   4   21.62    1.64
  -2  13  -4   23.39    1.37
   3 -13   4    1.87    0.94
  -3 -13  -4    4.23    0.85
   3  13   4    2.44    0.98
   4 -13   4    4.15    1.15
   4  13   4    3.47    1.16
   5  14  -4    2.35    0.94
   4 -14  -4    9.85    0.79
   4 -14  -4    9.58    0.79
   4 -14  -4    9.65    0.93
   4  14  -4    9.19    1.20
   3 -14  -4    2.22    0.55
   3 -14  -4    3.69    0.71
  -3 -14   4    3.26    0.73
   3 -14  -4    2.74    0.59
   3  14  -4    1.54    0.74
   2 -14  -4    2.64    0.64
   2 -14  -4    2.23    0.68
  -2 -14   4    2.74    0.75
  -2  14   4    2.38    0.54
   2  14  -4    1.45    0.60
   2  14  -4    3.42    0.81
   1 -14  -4    8.22    0.98
  -1 -14   4    5.84    0.92
   1 -14  -4    4.97    0.84
  -1 -14   4    4.72    0.90
   1  14  -4    5.63    0.86
  -1  14   4    7.80    0.93
   1  14  -4    6.84    0.93
   0 -14   4   23.12    1.55
   0 -14   4   21.97    1.54
   0 -14  -4   20.68    1.42
   0 -14  -4   22.59    1.45
   0  14   4   25.08    1.55
   0  14  -4   24.27    1.49
  -1 -14  -4   19.03    1.37
   1 -14   4   21.47    1.56
   1 -14   4   19.70    1.54
   1  14   4   14.03    1.41
  -1  14  -4   19.40    1.34
  -2 -14  -4   15.05    1.32
   2 -14   4   12.91    1.39
   2  14   4   10.65    1.32
  -2  14  -4   11.44    1.08
   3 -14   4    1.90    0.98
  -3 -14  -4    1.59    0.69
   3  14   4    1.30    0.91
   4 -14   4    0.60    0.96
   4  14   4    2.11    1.11
   5  15  -4   -0.02    0.83
   4 -15  -4    5.59    0.68
   4 -15  -4    6.11    0.73
   4 -15  -4    7.42    0.84
   4  15  -4    7.07    1.10
   3 -15  -4   14.80    1.00
   3 -15  -4   15.03    1.03
   3 -15  -4   13.68    1.06
  -3 -15   4   14.65    1.18
   3  15  -4   15.47    1.32
   2 -15  -4    6.51    0.86
   2 -15  -4    5.63    0.86
  -2 -15   4    6.11    0.97
   2  15  -4    6.80    1.00
  -2  15   4    6.34    0.69
   1 -15  -4   14.57    1.15
  -1 -15   4   13.41    1.30
  -1 -15   4   13.28    1.17
   1 -15  -4   14.45    1.17
  -1  15   4   13.93    1.09
   1  15  -4   13.00    1.15
   1  15  -4   14.64    1.24
   0 -15   4   25.84    1.68
   0 -15  -4   23.34    1.53
   0 -15   4   23.19    1.59
   0 -15  -4   27.42    1.59
   0  15  -4   25.83    1.56
   0  15   4   24.77    1.59
  -1 -15  -4   23.28    1.53
   1 -15   4   24.60    1.69
   1 -15   4   20.73    1.64
  -1  15  -4   23.55    1.50
   1  15   4   25.53    1.68
  -2 -15  -4   21.71    1.48
   2 -15   4   22.70    1.61
  -2  15  -4   21.61    1.33
   2  15   4   21.14    1.65
   3 -15   4    7.82    1.30
  -3 -15  -4    7.87    1.05
   3  15   4    8.73    1.35
   4 -15   4   -0.49    0.91
   4  15   4    0.90    1.07
   5  16  -4   -0.13    0.87
   4 -16  -4   14.81    1.04
   4 -16  -4   14.26    0.93
   4 -16  -4   14.08    0.93
   4  16  -4   11.99    1.34
   3 -16  -4    2.91    0.61
   3 -16  -4    1.73    0.55
  -3 -16   4    1.52    0.62
   3 -16  -4    1.94    0.61
   3  16  -4    0.98    0.71
   2 -16  -4    4.21    0.76
   2 -16  -4    5.04    0.79
  -2 -16   4    3.48    0.81
   2  16  -4    4.94    0.91
  -2  16   4    4.08    0.60
  -1 -16   4   17.11    1.36
   1 -16  -4   18.37    1.29
   1 -16  -4   18.62    1.29
  -1 -16   4   17.57    1.37
   1  16  -4   18.26    1.37
   1  16  -4   19.12    1.40
  -1  16   4   19.58    1.28
   0 -16  -4   60.22    2.61
   0 -16  -4   57.35    2.53
   0 -16   4   56.88    2.64
   0 -16   4   58.20    2.71
   0  16  -4   60.97    2.57
   0  16   4   62.24    2.59
  -1 -16  -4   26.00    1.62
   1 -16   4   24.08    1.70
   1 -16   4   21.62    1.68
  -1  16  -4   25.20    1.56
   1  16   4   26.60    1.73
   2 -16   4    4.80    0.99
  -2 -16  -4    3.72    0.85
   2 -16   4    3.96    0.99
  -2  16  -4    2.89    0.63
   2  16   4    3.31    0.97
   3 -16   4    1.74    0.92
  -3 -16  -4    2.81    0.79
   3  16   4    2.50    0.96
   4 -16   4    0.25    1.00
   4  16   4   -0.10    1.02
   5  17  -4    1.26    0.90
   4 -17  -4    0.89    0.48
   4 -17  -4    0.40    0.39
   4 -17  -4    0.57    0.55
   4  17  -4    0.05    0.80
   3 -17  -4   21.17    1.22
   3 -17  -4   21.95    1.23
  -3 -17   4   20.92    1.45
   3 -17  -4   22.68    1.32
   3  17  -4   20.19    1.53
  -2 -17   4   -0.09    0.56
   2 -17  -4    1.27    0.57
   2 -17  -4    0.83    0.60
   2  17  -4    0.19    0.60
  -2  17   4    0.57    0.44
  -1 -17   4    1.07    0.68
  -1 -17   4    0.64    0.58
   1 -17  -4    0.83    0.56
   1 -17  -4    1.83    0.66
  -1  17   4    0.67    0.62
   1  17  -4    0.75    0.60
   1  17  -4    0.45    0.58
   0 -17  -4   86.22    3.47
   0 -17   4   92.19    3.65
   0 -17  -4   90.28    3.37
   0  17  -4   92.05    3.41
   0  17   4   84.89    3.34
  -1 -17  -4   82.59    3.28
   1 -17   4   84.28    3.50
  -1  17  -4   81.73    3.12
   1  17   4   82.46    3.38
   2 -17   4    3.45    0.98
   2 -17   4    5.46    1.06
  -2 -17  -4    4.56    0.89
  -2  17  -4    4.67    0.72
   2  17   4    3.31    0.96
   3 -17   4    2.24    0.98
  -3 -17  -4    0.75    0.66
   3  17   4    2.24    0.98
   4 -17   4    0.92    1.02
   5  18  -4    0.10    0.83
   4 -18  -4    4.15    0.75
   4 -18  -4    2.63    0.54
   4 -18  -4    3.83    0.64
   4  18  -4    3.31    0.95
   3 -18  -4   29.10    1.49
   3 -18  -4   31.38    1.54
   3 -18  -4   30.68    1.55
  -3 -18   4   27.49    1.71
   3  18  -4   28.21    1.81
  -2 -18   4    5.07    0.92
   2 -18  -4    6.83    0.88
   2 -18  -4    6.37    0.89
   2  18  -4    4.89    0.91
   1 -18  -4   16.58    1.23
  -1 -18   4   11.99    1.31
   1 -18  -4   16.72    1.27
  -1 -18   4   16.13    1.33
   1  18  -4   13.93    1.24
   1  18  -4   16.79    1.37
  -1  18   4   19.10    1.25
   0 -18   4   27.06    1.76
   0 -18  -4   25.86    1.62
   0 -18   4   30.55    1.86
   0 -18  -4   27.08    1.67
   0  18   4   26.37    1.66
   0  18  -4   29.19    1.70
   1 -18   4   56.65    2.69
  -1 -18  -4   53.55    2.52
  -1  18  -4   56.35    2.39
   1  18   4   52.35    2.58
  -2 -18  -4   29.82    1.82
   2 -18   4   32.05    1.96
  -2  18  -4   30.30    1.56
   2  18   4   32.65    2.03
  -3 -18  -4    2.15    0.77
   3 -18   4    2.62    1.00
   4 -18   4    0.96    1.01
   5  19  -4    4.15    1.12
   4 -19  -4    4.31    0.76
   4 -19  -4    3.28    0.59
   4 -19  -4    4.93    0.68
   4  19  -4    2.04    0.94
  -3 -19   4    4.48    0.88
   3 -19  -4    7.43    0.87
   3 -19  -4    5.91    0.77
   3 -19  -4    6.47    0.87
   3  19  -4    5.28    1.00
   2 -19  -4   32.66    1.72
  -2 -19   4   35.06    1.96
   2 -19  -4   34.31    1.76
   2  19  -4   36.64    1.97
   1 -19  -4   25.03    1.54
  -1 -19   4   27.97    1.74
   1 -19  -4   24.44    1.53
  -1  19   4   25.55    1.48
   1  19  -4   27.45    1.69
   0 -19   4   10.13    1.25
   0 -19  -4   11.95    1.24
   0 -19  -4   14.14    1.30
   0 -19   4   12.36    1.34
   0  19  -4   12.60    1.24
   0  19   4   10.87    1.23
  -1 -19  -4   66.68    2.92
   1 -19   4   74.77    3.16
  -1  19  -4   68.40    2.77
   1  19   4   68.83    3.02
   2 -19   4    3.17    0.89
   2 -19   4    4.75    1.04
  -2 -19  -4    3.15    0.81
   2  19   4    1.39    0.86
  -3 -19  -4    0.96    0.70
   3 -19   4    0.19    0.81
   4 -19   4    0.29    0.95
   5  20  -4    4.25    1.14
   4 -20  -4    4.01    0.75
   4 -20  -4    3.57    0.61
   4 -20  -4    4.23    0.66
   4  20  -4    2.06    0.92
   3 -20  -4    6.39    0.90
   3 -20  -4    5.44    0.79
  -3 -20   4    5.87    0.96
   3  20  -4    6.03    1.07
  -2 -20   4   11.40    1.26
   2 -20  -4   13.70    1.10
   2 -20  -4   15.09    1.15
   2  20  -4   11.59    1.26
   1 -20  -4   10.10    1.12
  -1 -20   4    9.18    1.16
   1 -20  -4    9.48    1.07
   1  20  -4    8.67    1.09
  -1  20   4    9.74    1.06
   0 -20  -4    2.10    0.72
   0 -20   4    1.98    0.75
   0 -20  -4    1.31    0.66
   0 -20   4    2.23    0.80
   0  20  -4    3.17    0.78
   0  20   4    2.22    0.80
   1 -20   4   15.63    1.42
   1 -20   4   17.70    1.50
  -1 -20  -4   15.75    1.35
  -1  20  -4   14.95    1.19
   1  20   4   15.67    1.53
  -2 -20  -4    8.04    1.11
   2 -20   4    8.82    1.25
   2 -20   4    7.25    1.18
   2  20   4    6.54    1.18
   3 -20   4    3.16    1.00
  -3 -20  -4    1.74    0.79
   4 -20   4    5.25    1.26
   5  21  -4    2.12    1.06
   4 -21  -4    6.70    0.87
   4 -21  -4    5.60    0.71
   4 -21  -4    7.88    0.82
   4  21  -4    6.48    1.18
   3 -21  -4    2.90    0.65
  -3 -21   4    4.47    0.90
   3 -21  -4    3.52    0.76
   3  21  -4    1.88    0.83
   2 -21  -4    5.37    0.83
   2 -21  -4    6.54    0.92
  -2 -21   4    4.95    0.92
   2  21  -4    2.45    0.79
   1 -21  -4   19.73    1.37
  -1 -21   4   16.68    1.40
   1 -21  -4   17.34    1.32
   1  21  -4   18.43    1.40
  -1  21   4   16.42    1.23
   0 -21  -4   18.85    1.42
   0 -21  -4   17.38    1.40
   0  21   4   21.05    1.49
   0  21  -4   19.95    1.41
  -1 -21  -4   34.45    2.00
   1 -21   4   39.97    2.18
   1  21   4   36.34    2.09
  -1  21  -4   37.10    1.86
  -2 -21  -4    4.96    0.95
   2 -21   4    4.08    1.02
   2 -21   4    6.26    1.13
   2  21   4    6.97    1.22
   3 -21   4    0.56    0.82
  -3 -21  -4    0.84    0.66
   4 -21   4    2.27    1.08
   5  22  -4    0.84    0.96
   4 -22  -4   12.14    1.03
   4 -22  -4   12.35    0.92
   4 -22  -4   11.00    0.88
   4  22  -4    9.93    1.39
   3 -22  -4    9.97    0.93
  -3 -22   4   10.33    1.23
   3 -22  -4    9.77    1.04
   3  22  -4   10.16    1.31
  -2 -22   4    9.65    1.21
   2 -22  -4   10.04    1.07
   2 -22  -4   11.48    1.12
   2  22  -4    7.46    1.12
  -1 -22   4    0.82    0.66
   1 -22  -4    1.22    0.63
   1 -22  -4    0.49    0.63
  -1  22   4    0.91    0.61
   1  22  -4    0.69    0.62
   0 -22   4   51.54    2.57
   0 -22  -4   52.91    2.46
   0  22  -4   55.67    2.44
   0  22   4   55.29    2.50
   1 -22   4   13.15    1.43
  -1 -22  -4   15.53    1.33
   1  22   4   14.11    1.48
  -1  22  -4   15.73    1.21
  -2 -22  -4    1.44    0.75
   2 -22   4    2.00    0.91
   2  22   4    0.93    0.86
  -3 -22  -4    9.35    1.22
   3 -22   4    8.25    1.28
   4 -22   4    7.20    1.33
   5  23  -4    4.83    1.24
   4 -23  -4    2.97    0.76
   4 -23  -4    1.39    0.53
   4 -23  -4    3.01    0.62
   4  23  -4    1.71    0.89
   3 -23  -4   12.68    1.14
  -3 -23   4    8.75    1.18
   3 -23  -4   10.11    1.01
   3  23  -4    9.19    1.28
   2 -23  -4    2.36    0.73
  -2 -23   4    1.07    0.67
   2 -23  -4    2.26    0.70
   2  23  -4    1.88    0.79
   1 -23  -4   14.87    1.24
   1 -23  -4   17.73    1.33
  -1 -23   4   11.83    1.34
   1  23  -4   16.02    1.33
  -1  23   4   14.51    1.14
   0 -23   4   13.23    1.38
   0 -23  -4   14.99    1.39
   0  23  -4   14.89    1.24
   0  23   4   14.41    1.39
  -1 -23  -4    3.49    0.83
   1 -23   4    7.30    1.18
  -1  23  -4    7.40    0.94
   1  23   4    9.10    1.25
  -2 -23  -4    2.59    0.81
   2 -23   4    0.48    0.82
   2  23   4    2.51    1.00
   3 -23   4    1.85    0.95
  -3 -23  -4    2.33    0.83
   4 -23   4    2.23    1.06
   5  24  -4    2.65    1.17
   4 -24  -4    4.04    0.68
   4 -24  -4    5.71    0.78
   4 -24  -4    5.89    0.86
   4  24  -4    5.60    1.14
  -3 -24   4    4.00    0.88
   3 -24  -4    4.14    0.75
   3 -24  -4    4.13    0.83
   3  24  -4    3.21    0.95
   2 -24  -4    5.02    0.89
   2 -24  -4    5.72    0.94
  -2 -24   4    5.44    1.01
   2  24  -4    4.95    0.99
  -1 -24   4   24.68    1.73
   1 -24  -4   24.59    1.61
   1 -24  -4   26.40    1.62
  -1  24   4   25.68    1.50
   1  24  -4   26.06    1.69
   0 -24   4    6.76    1.11
   0 -24  -4   12.24    1.29
   0  24  -4   12.57    1.21
   0  24   4    8.82    1.19
  -1 -24  -4    1.26    0.71
   1 -24   4    0.66    0.76
  -1  24  -4    1.21    0.59
   1  24   4    1.19    0.81
   2 -24   4    0.31    0.80
  -2 -24  -4    0.46    0.63
   3 -24   4   -0.12    0.82
  -3 -24  -4    0.68    0.71
   4 -24   4    0.12    0.99
   5  25  -4    4.12    1.25
   4 -25  -4    4.72    0.81
   4 -25  -4    4.55    0.75
   4  25  -4    3.55    1.08
   3 -25  -4    0.88    0.58
  -3 -25   4    1.88    0.75
   3 -25  -4    2.16    0.71
   3  25  -4    0.24    0.72
   2 -25  -4    7.49    1.02
  -2 -25   4    4.98    0.99
   2 -25  -4    7.33    1.01
   2  25  -4    6.17    1.07
  -1 -25   4   12.15    1.38
   1 -25  -4   13.46    1.24
   1 -25  -4   14.91    1.28
  -1  25   4   13.83    1.13
   1  25  -4   16.32    1.47
   0 -25   4    9.61    1.25
   0 -25  -4   10.64    1.27
   0  25   4   12.81    1.35
   0  25  -4   12.34    1.22
   1 -25   4   -0.83    0.63
  -1 -25  -4    0.35    0.63
   1  25   4    1.39    0.84
  -1  25  -4   -0.22    0.47
   2 -25   4    4.83    1.07
  -2 -25  -4    5.09    1.06
   3 -25   4    0.10    0.83
  -3 -25  -4    1.07    0.72
   4 -25   4    0.66    1.02
   5  26  -4    2.27    1.11
   4 -26  -4    1.02    0.63
   4 -26  -4    1.57    0.60
   4  26  -4    2.04    0.96
   3 -26  -4    3.58    0.77
   3 -26  -4    3.73    0.85
  -3 -26   4    2.67    0.86
   3  26  -4    5.18    1.07
   2 -26  -4   15.33    1.26
   2 -26  -4   15.58    1.37
  -2 -26   4   15.56    1.50
   2  26  -4   15.41    1.53
   1 -26  -4    2.19    0.78
  -1 -26   4    0.30    0.70
   1 -26  -4    1.97    0.75
  -1  26   4    2.20    0.70
   1  26  -4    1.11    0.69
   0 -26   4    1.46    0.78
   0 -26  -4    1.91    0.74
   0  26  -4    1.43    0.69
   0  26   4    0.75    0.79
  -1 -26  -4    3.06    0.83
   1 -26   4    0.43    0.76
   1  26   4    0.34    0.80
  -1  26  -4    2.38    0.68
   2 -26   4    1.66    0.85
  -2 -26  -4    2.19    0.86
   3 -26   4    3.43    1.08
  -3 -26  -4    3.92    0.99
   5  27  -4    0.65    1.02
   4 -27  -4    0.58    0.60
   4  27  -4    0.40    0.90
  -3 -27   4    5.44    1.03
   3 -27  -4    6.39    0.92
   3 -27  -4    4.12    0.86
   3  27  -4    4.80    1.08
  -2 -27   4   24.65    1.78
   2 -27  -4   26.32    1.66
   2 -27  -4   27.19    1.65
   2  27  -4   25.63    1.81
   1 -27  -4    0.79    0.64
  -1 -27   4    0.82    0.71
   1 -27  -4    0.02    0.63
  -1  27   4    0.67    0.62
   1  27  -4    0.94    0.67
   0 -27  -4    7.16    1.14
   0 -27   4    5.81    1.08
   0  27  -4    7.43    1.05
   0  27   4    7.94    1.15
   1 -27   4    4.83    1.04
  -1 -27  -4    4.64    0.99
  -1  27  -4    5.81    0.86
   1  27   4    3.49    1.05
  -2 -27  -4   -0.45    0.59
   2 -27   4   -0.17    0.67
   3 -27   4   -0.65    0.81
  -3 -27  -4    1.79    0.81
   5  28  -4    2.58    1.20
   4 -28  -4    6.46    0.91
   4  28  -4    4.85    1.20
  -3 -28   4    8.50    1.25
   3 -28  -4   11.20    1.15
   3 -28  -4    9.20    1.11
   3  28  -4    9.23    1.31
   2 -28  -4    2.06    0.76
   2 -28  -4    1.51    0.71
  -2 -28   4    0.92    0.72
   2  28  -4    1.78    0.80
  -1 -28   4    4.28    1.02
   1 -28  -4    6.49    1.05
   1 -28  -4    5.98    1.03
   1  28  -4    7.51    1.12
  -1  28   4    7.51    0.97
   0 -28   4    0.02    0.61
   0 -28  -4   -0.24    0.67
   0  28  -4    0.98    0.64
   0  28   4    0.29    0.73
   1 -28   4    0.69    0.71
  -1 -28  -4    0.55    0.70
  -1  28  -4    2.08    0.62
   1  28   4    1.33    0.88
   2 -28   4    2.41    0.91
  -2 -28  -4    4.02    0.97
  -3 -28  -4    0.83    0.75
   3 -28   4    0.63    0.89
   4 -29  -4    0.83    0.60
   4  29  -4    1.38    1.02
   3 -29  -4    5.00    0.94
   3 -29  -4    5.59    0.90
  -3 -29   4    5.48    1.10
   3  29  -4    3.84    1.02
   2 -29  -4   10.50    1.22
   2 -29  -4   12.70    1.32
  -2 -29   4    9.96    1.32
   2  29  -4    9.99    1.33
   1 -29  -4    4.26    0.98
   1 -29  -4    5.54    1.01
  -1 -29   4    5.33    1.06
   1  29  -4    4.28    0.95
   0 -29   4    1.85    0.81
   0 -29  -4    1.65    0.83
   0  29   4    1.21    0.81
   0  29  -4    2.61    0.76
   1 -29   4    0.91    0.73
  -1 -29  -4    2.45    0.88
   1  29   4    2.38    0.95
  -1  29  -4    1.22    0.57
  -2 -29  -4    0.60    0.72
   2 -29   4    0.05    0.75
  -3 -29  -4    0.71    0.81
   3 -29   4    1.21    0.91
   4 -30  -4    3.91    0.82
   4  30  -4    1.67    1.08
   3 -30  -4    3.57    0.89
   3 -30  -4    2.65    0.77
  -3 -30   4    2.46    0.89
   3  30  -4    1.83    0.95
   2 -30  -4    0.77    0.69
  -2 -30   4    0.50    0.69
   2 -30  -4    0.54    0.62
   2  30  -4   -0.19    0.67
   1 -30  -4    1.05    0.74
  -1 -30   4    1.02    0.77
   1  30  -4    0.33    0.63
   0 -30  -4    1.34    0.81
   0 -30   4    0.89    0.71
   0  30   4    0.61    0.77
   0  30  -4    2.09    0.74
   1 -30   4    3.23    0.96
  -1 -30  -4    5.73    1.10
   1  30   4    7.36    1.24
  -2 -30  -4    1.26    0.81
   2 -30   4    1.03    0.79
  -3 -30  -4    4.15    1.09
   3 -30   4    2.26    0.97
   4 -31  -4   24.64    1.55
   4  31  -4   23.62    2.00
   3 -31  -4    4.12    0.91
  -3 -31   4    3.22    0.94
   3 -31  -4    3.97    0.88
   3  31  -4    1.66    0.96
   2 -31  -4    0.56    0.68
  -2 -31   4   -0.18    0.66
   2 -31  -4    0.83    0.72
   2  31  -4    1.06    0.80
   1 -31  -4    3.70    0.98
  -1 -31   4    1.97    0.90
   1  31  -4    3.86    0.92
   0 -31  -4    1.44    0.79
   0 -31   4    0.18    0.66
   0  31   4    0.98    0.83
   0  31  -4    2.32    0.75
   1 -31   4    0.44    0.70
  -1 -31  -4    0.67    0.75
   1  31   4    0.04    0.79
   2 -31   4    0.08    0.78
  -2 -31  -4    2.22    0.89
  -3 -31  -4    1.23    0.85
   3 -31   4    1.28    0.97
   4 -32  -4    2.82    0.82
   4  32  -4    4.27    1.21
   3 -32  -4   12.87    1.34
  -3 -32   4   14.08    1.60
   3 -32  -4   14.61    1.39
   3  32  -4   12.10    1.53
  -2 -32   4    0.23    0.67
   2 -32  -4    1.78    0.76
   2 -32  -4    0.21    0.60
   2  32  -4    1.29    0.77
   1 -32  -4    7.99    1.18
  -1 -32   4    5.56    1.13
   1  32  -4    5.76    1.04
   0 -32   4    0.22    0.67
   0 -32  -4    0.55    0.78
   0  32   4    0.60    0.77
   0  32  -4    0.68    0.63
   1 -32   4    1.99    0.93
  -1 -32  -4    3.25    1.00
   1  32   4    2.72    0.99
   2 -32   4    1.16    0.90
  -2 -32  -4    3.46    1.01
  -3 -32  -4    9.06    1.37
   3 -32   4    6.12    1.29
   4 -33  -4    9.44    1.17
   4  33  -4    7.64    1.44
   3 -33  -4   14.34    1.39
  -3 -33   4   12.76    1.54
   3 -33  -4   14.08    1.43
   3  33  -4   10.18    1.49
   2 -33  -4    4.13    0.92
  -2 -33   4    2.13    0.84
   2 -33  -4    5.30    1.08
   2  33  -4    4.91    1.04
   1 -33  -4   19.63    1.62
  -1 -33   4   18.24    1.81
   1  33  -4   23.76    1.70
   0 -33  -4    0.72    0.80
   0 -33   4    0.55    0.69
   0  33  -4    0.01    0.61
   0  33   4    1.21    0.80
   1 -33   4    0.42    0.85
  -1 -33  -4    0.01    0.73
   1  33   4    2.21    0.97
   2 -33   4    0.25    0.87
  -2 -33  -4   -0.03    0.78
   3 -33   4    1.18    0.94
  -3 -33  -4    1.38    0.91
   4 -34  -4    5.67    1.04
   4  34  -4    6.14    1.30
  -3 -34   4    2.61    0.93
   3 -34  -4    5.91    1.04
   3 -34  -4    3.58    0.97
   3  34  -4    2.48    1.02
  -2 -34   4    0.36    0.69
   2 -34  -4    0.64    0.77
   2 -34  -4    0.51    0.70
   2  34  -4    0.29    0.77
   1 -34  -4    1.18    0.79
  -1 -34   4    0.52    0.75
   1  34  -4    0.65    0.68
   0 -34  -4    3.31    1.04
   0 -34   4    0.44    0.76
   0  34  -4    2.35    0.74
   0  34   4    1.21    0.87
  -1 -34  -4    0.59    0.79
   1 -34   4    0.59    0.79
   1  34   4   -0.22    0.81
  -2 -34  -4    0.34    0.79
   2 -34   4    0.41    0.85
   3 -34   4    2.09    1.03
  -3 -34  -4    0.83    0.88
   4 -35  -4    1.98    0.85
   4  35  -4    1.81    1.02
   3 -35  -4    0.03    0.79
   3 -35  -4    0.61    0.69
  -3 -35   4    0.77    0.75
   3  35  -4   -0.01    0.82
   2 -35  -4    9.13    1.25
  -2 -35   4    6.20    1.20
   2  35  -4    7.05    1.25
  -1 -35   4    4.03    1.07
   1 -35  -4    5.13    1.11
   1  35  -4    4.62    1.05
   0 -35   4    1.12    0.88
   0 -35  -4    3.00    1.00
   0  35  -4    2.31    0.81
   0  35   4    0.20    0.82
  -1 -35  -4    2.39    0.98
   1 -35   4    0.89    0.81
   1  35   4    0.92    0.92
  -2 -35  -4    1.43    0.94
   2 -35   4    2.67    1.05
   4  36  -4    2.06    1.13
   3 -36  -4    1.03    0.73
   3 -36  -4    1.68    0.89
  -3 -36   4    0.78    0.76
   3  36  -4    1.27    0.93
   2 -36  -4    3.99    1.02
  -2 -36   4    1.86    0.91
   2  36  -4    3.00    1.01
  -1 -36   4    0.61    0.74
   1 -36  -4    0.20    0.83
   1  36  -4    0.40    0.67
   0 -36   4    0.25    0.80
   0 -36  -4    0.96    0.87
   0  36  -4    1.51    0.69
   1 -36   4   -1.15    0.65
  -1 -36  -4    1.38    0.86
   1  36   4    1.29    0.97
   2 -36   4    0.54    0.89
  -2 -36  -4    0.76    0.88
  -3 -37   4    0.80    0.81
   3 -37  -4    0.35    0.84
   3 -37  -4    0.40    0.77
   3  37  -4    1.23    0.90
  -2 -37   4    1.39    0.86
   2 -37  -4    1.29    0.87
   2  37  -4    0.50    0.79
  -1 -37   4    0.70    0.84
   1 -37  -4    0.17    0.82
   1  37  -4   -0.16    0.69
   0 -37  -4    7.74    1.34
   0 -37   4    5.00    1.21
   0  37  -4    9.05    1.21
  -1 -37  -4    2.46    1.00
   1 -37   4    1.78    0.99
   1  37   4    4.78    1.19
  -2 -37  -4    1.73    0.96
   2 -37   4    0.03    0.85
   3 -38  -4   -0.66    0.72
   3 -38  -4   -0.20    0.82
  -3 -38   4   -0.24    0.71
   3  38  -4   -0.21    0.79
   2 -38  -4    2.73    0.97
  -2 -38   4    0.88    0.87
   1 -38  -4    0.43    0.83
  -1 -38   4    0.36    0.75
   1  38  -4    0.43    0.70
   0 -38  -4    1.10    0.96
   0 -38   4    0.57    0.85
   0  38  -4    1.46    0.70
   1 -38   4    0.41    0.87
  -1 -38  -4    0.41    0.84
   1  38   4    1.32    1.00
  -2 -38  -4   -0.12    0.83
   2 -38   4    0.17    0.83
  -3 -39   4    0.85    0.87
   3 -39  -4    0.56    0.88
   3  39  -4    1.92    1.02
   2 -39  -4    4.50    1.11
  -2 -39   4    3.54    1.09
   2  39  -4    4.46    1.18
  -1 -39   4    0.24    0.87
   1 -39  -4    0.46    0.87
   1  39  -4    1.46    0.81
   0 -39  -4    2.10    1.08
   0 -39   4    3.45    1.10
  -1 -39  -4    6.48    1.34
   1 -39   4    4.06    1.17
   1  39   4    4.08    1.28
  -2 -39  -4   -0.24    0.84
   2 -39   4   -0.85    0.82
   3 -40  -4   -0.22    0.87
  -3 -40   4    1.67    0.94
   3  40  -4    1.21    0.97
   2 -40  -4    1.25    0.89
  -2 -40   4   -0.32    0.66
   2  40  -4   -0.81    0.68
  -1 -40   4    1.99    0.99
   1 -40  -4   -0.07    0.83
   1  40  -4    3.79    0.97
   0 -40   4    3.20    1.14
   0 -40  -4    2.09    1.10
  -1 -40  -4    2.46    1.09
   1 -40   4    1.02    1.01
   1  40   4    2.43    1.12
  -2 -41   4    3.40    1.10
   2 -41  -4    3.96    1.15
   2  41  -4    3.52    1.13
   1 -41  -4    5.71    1.29
  -1 -41   4    4.48    1.21
   1  41  -4    5.01    1.13
   0 -41  -4    1.10    1.05
   0 -41   4    1.52    1.01
   1 -41   4    4.17    1.24
  -1 -41  -4    9.62    1.53
   1  41   4    6.69    1.43
  -2 -42   4    0.77    0.81
   2 -42  -4    1.93    1.06
   2  42  -4    0.83    0.81
   1 -42  -4   -0.73    0.83
  -1 -42   4   -0.28    0.78
   1  42  -4    0.66    0.80
   0 -42  -4    1.99    1.10
   0 -42   4    0.48    0.92
   1 -42   4    1.60    0.99
  -1 -42  -4    1.77    1.10
  -2 -43   4    0.76    0.92
   2 -43  -4    0.52    0.99
   2  43  -4    0.97    0.90
  -1 -43   4    1.82    1.03
   1 -43  -4    1.85    1.06
   1  43  -4    2.62    1.01
   0 -43  -4    3.75    1.30
   0 -43   4    2.64    1.11
  -1 -44   4    0.49    0.87
   1 -44  -4    1.31    1.00
   1  44  -4    0.43    0.81
   0 -44   4    2.59    1.09
   0 -44  -4    2.03    1.22
   5   0  -5   17.36    1.42
   4   0  -5    9.66    1.17
   4   0  -5    8.70    1.14
   3   0  -5    1.65    0.77
   3   0  -5    4.26    0.85
  -2   0   5    3.04    0.75
   2   0  -5    3.61    0.81
   2   0  -5    4.79    0.86
  -1   0   5   14.34    1.24
   1   0  -5   16.29    1.29
   0   0   5    5.29    1.01
   0   0  -5    4.45    0.85
  -1   0  -5    2.40    0.70
   1   0   5    2.46    0.88
  -2   0  -5    2.16    0.70
   2   0   5    1.87    0.89
   3   0   5   -1.31    0.67
   4   0   5    2.77    1.16
   5  -1  -5    1.53    0.84
   5   1  -5    1.59    0.81
   4  -1  -5    1.88    0.74
   4  -1  -5    3.20    0.82
   4   1  -5    3.13    0.89
   3  -1  -5   30.98    1.79
   3  -1  -5   38.40    2.04
   3   1  -5   34.26    1.99
   3   1  -5   36.84    1.91
   2  -1  -5   10.58    1.13
  -2  -1   5    9.75    1.11
   2  -1  -5   11.80    1.23
   2   1  -5    9.89    1.17
  -2   1   5   13.53    1.19
   2   1  -5   12.58    1.23
   1  -1  -5   12.07    1.22
  -1  -1   5   13.38    1.30
  -1   1   5   15.41    1.37
   1   1  -5   14.42    1.23
   0  -1  -5    1.25    0.68
   0  -1   5    0.96    0.76
   0   1   5    1.56    0.79
   0   1  -5    2.12    0.66
  -1  -1  -5   14.03    1.20
   1  -1   5    9.57    1.27
  -1   1  -5   10.09    1.14
   1   1   5   14.80    1.47
  -2  -1  -5   13.84    1.19
   2  -1   5    9.67    1.39
   2   1   5    8.61    1.28
  -2   1  -5   12.10    1.21
   3  -1   5    1.39    0.99
   3   1   5    1.86    0.95
   4  -1   5    1.50    1.05
   4   1   5    0.13    1.02
   5  -2  -5    2.66    0.86
   5   2  -5    3.74    1.00
   4  -2  -5    3.66    0.84
   4  -2  -5    5.71    0.92
   4   2  -5    5.81    0.97
   3  -2  -5    4.75    0.91
   3  -2  -5    7.01    0.97
   3   2  -5    3.69    0.89
   3   2  -5    4.44    0.86
   2  -2  -5    1.62    0.67
   2  -2  -5    0.15    0.53
  -2  -2   5    1.42    0.69
   2   2  -5    0.54    0.61
  -2   2   5    0.52    0.59
   1  -2  -5    9.03    1.08
  -1  -2   5    7.36    1.09
  -1   2   5   13.04    1.26
   1   2  -5   10.02    1.14
   0  -2  -5    6.07    0.95
   0  -2   5    4.37    0.90
   0   2  -5    5.21    0.90
   0   2   5    4.72    0.99
  -1  -2  -5    7.80    1.04
   1  -2   5    5.09    1.01
   1   2   5    5.74    1.07
  -1   2  -5    7.40    1.00
   2  -2   5    6.43    1.22
  -2  -2  -5   11.61    1.19
   2   2   5   10.00    1.34
  -2   2  -5   11.54    1.16
   3  -2   5    0.02    0.93
   3   2   5    1.33    0.86
   4  -2   5    1.76    1.10
   4   2   5    1.67    1.16
   5  -3  -5    3.21    0.86
   5   3  -5    2.80    0.94
   4  -3  -5    3.23    0.83
   4  -3  -5    4.50    0.85
   4   3  -5    5.13    0.94
   3  -3  -5    9.12    1.13
   3  -3  -5    8.65    1.05
   3   3  -5   10.20    1.15
   2  -3  -5    8.29    1.03
  -2  -3   5    7.61    1.04
  -2   3   5    8.53    1.00
   2   3  -5    7.10    1.00
  -1  -3   5   15.37    1.31
   1  -3  -5   15.25    1.27
  -1   3   5   13.57    1.33
   1   3  -5   14.79    1.35
   0  -3   5    1.35    0.74
   0  -3  -5    2.74    0.78
   0   3   5    2.98    0.90
   0   3  -5    1.55    0.70
  -1  -3  -5    4.26    0.85
   1  -3   5    4.25    0.98
   1   3   5    3.54    0.92
  -1   3  -5    3.63    0.81
   2  -3   5    1.34    0.90
  -2  -3  -5    1.95    0.68
  -2   3  -5    1.72    0.65
   2   3   5    1.69    0.85
   3  -3   5    2.15    1.05
   3   3   5    2.48    0.99
   4  -3   5    1.88    1.13
   4   3   5    1.14    1.10
   5  -4  -5    1.33    0.78
   5  -4  -5    1.85    0.79
   5   4  -5    1.11    0.78
   4  -4  -5    1.84    0.72
   4  -4  -5    2.61    0.77
   4   4  -5    1.46    0.76
   3  -4  -5   22.01    1.52
   3  -4  -5   23.66    1.50
  -3  -4   5   25.97    1.47
   3  -4  -5   26.49    1.56
   3   4  -5   22.24    1.54
  -2  -4   5    5.99    0.95
   2  -4  -5    8.49    1.04
   2  -4  -5    5.83    0.93
   2   4  -5    6.90    0.98
  -2   4   5    6.47    0.93
   1  -4  -5    4.17    0.86
  -1  -4   5    3.20    0.85
   1   4  -5    3.82    0.85
  -1   4   5    4.77    0.92
   0  -4  -5    5.30    0.91
   0  -4   5    6.45    1.07
   0   4   5    7.67    1.15
   0   4  -5    5.85    0.96
  -1  -4  -5   20.86    1.48
   1   4   5   22.08    1.64
  -1   4  -5   21.15    1.46
   2  -4   5    4.04    1.07
  -2  -4  -5    3.46    0.80
  -2   4  -5    2.43    0.68
   2   4   5    3.29    0.98
   3  -4   5    5.27    1.21
   3   4   5    1.83    0.99
   4  -4   5    0.38    0.99
   4   4   5    1.02    1.10
   5  -5  -5    1.90    0.84
   5  -5  -5    1.84    0.82
   5   5  -5   -0.19    0.73
   4  -5  -5    3.60    0.82
   4  -5  -5    6.33    0.96
   4  -5  -5    4.18    0.87
   4   5  -5    6.82    1.04
   3  -5  -5    1.93    0.72
  -3  -5   5    2.08    0.69
   3  -5  -5    2.34    0.77
   3  -5  -5    4.82    0.90
   3   5  -5    1.19    0.72
   2  -5  -5   45.51    2.17
   2  -5  -5   42.39    2.10
  -2  -5   5   44.68    2.15
   2   5  -5   40.63    2.12
  -2   5   5   43.94    2.02
   1  -5  -5    3.72    0.83
  -1  -5   5    3.44    0.84
   1  -5  -5    4.30    0.83
   1   5  -5    3.12    0.77
  -1   5   5    3.96    0.87
   0  -5   5    0.67    0.74
   0  -5  -5    0.57    0.59
   0   5  -5    0.30    0.55
   0   5   5    0.13    0.74
  -1  -5  -5    7.89    1.06
   1  -5   5    6.38    1.12
  -1   5  -5    4.71    0.84
   1   5   5    4.70    1.02
   2  -5   5    4.65    1.09
  -2  -5  -5    5.01    0.92
  -2   5  -5    5.55    0.86
   2   5   5    4.86    1.11
   3  -5   5    4.55    1.20
   3   5   5    1.79    0.97
   4  -5   5    1.63    1.09
   4   5   5    1.37    1.10
   5  -6  -5    0.12    0.70
   5  -6  -5    1.50    0.76
   5   6  -5   -0.03    0.75
   4  -6  -5   19.89    1.40
   4  -6  -5   22.38    1.46
   4  -6  -5   21.25    1.48
   4   6  -5   24.30    1.64
   3  -6  -5    1.11    0.66
   3  -6  -5    0.74    0.68
  -3  -6   5    0.93    0.58
   3  -6  -5    0.46    0.59
   3   6  -5    1.90    0.76
  -2  -6   5   30.76    1.76
   2  -6  -5   31.42    1.76
   2  -6  -5   30.89    1.74
   2   6  -5   30.47    1.78
  -2   6   5   29.92    1.63
  -1  -6   5   17.86    1.39
   1  -6  -5   17.07    1.34
   1  -6  -5   16.36    1.31
   1   6  -5   18.83    1.39
  -1   6   5   17.46    1.34
   0  -6   5    2.85    0.90
   0  -6  -5    4.10    0.84
   0   6   5    1.88    0.83
   0   6  -5    2.65    0.79
   1  -6   5    8.03    1.21
  -1  -6  -5   10.95    1.18
  -1   6  -5   12.12    1.20
   1   6   5    8.84    1.24
  -2  -6  -5   12.77    1.29
   2  -6   5   11.60    1.47
  -2   6  -5   14.49    1.18
   2   6   5   11.96    1.44
   3  -6   5    3.34    1.12
   3   6   5    4.89    1.19
   4  -6   5    0.44    1.08
   4   6   5    0.28    1.01
   5  -7  -5    1.90    0.77
   5  -7  -5    1.32    0.74
   5   7  -5    1.30    0.88
   4  -7  -5   25.42    1.56
   4  -7  -5   26.28    1.63
   4  -7  -5   25.53    1.57
   4   7  -5   28.26    1.78
   3  -7  -5    9.51    1.11
  -3  -7   5    8.68    1.01
   3  -7  -5    7.33    1.00
   3  -7  -5    8.23    1.05
   3   7  -5    8.22    1.10
   2  -7  -5    9.26    1.11
   2  -7  -5   11.64    1.18
  -2  -7   5    8.33    1.09
  -2   7   5    8.16    0.99
   2   7  -5    6.98    1.02
  -1  -7   5   48.12    2.37
   1  -7  -5   47.51    2.30
   1  -7  -5   48.00    2.26
  -1   7   5   52.00    2.32
   1   7  -5   46.69    2.28
   0  -7   5    0.79    0.77
   0  -7  -5    1.82    0.68
   0   7   5    2.65    0.84
   0   7  -5    1.15    0.66
   1  -7   5    5.35    1.09
  -1  -7  -5    5.09    0.88
  -1   7  -5    4.79    0.88
   1   7   5    3.77    1.01
  -2  -7  -5    9.52    1.14
   2  -7   5    6.75    1.24
  -2   7  -5    8.06    1.01
   2   7   5    8.59    1.31
   3  -7   5    0.70    0.94
   3   7   5    0.40    0.88
   4  -7   5    0.64    1.09
   4   7   5    1.07    1.08
   5  -8  -5    0.20    0.62
   5  -8  -5    0.25    0.63
   5  -8  -5    0.41    0.67
   5   8  -5    1.09    0.86
   4  -8  -5    1.22    0.66
   4  -8  -5    1.51    0.68
   4  -8  -5    1.73    0.72
   4   8  -5    1.47    0.81
   3  -8  -5    8.43    1.05
   3  -8  -5    7.93    1.03
  -3  -8   5    7.39    0.99
   3  -8  -5    8.33    1.06
   3   8  -5    8.51    1.13
   2  -8  -5    8.26    1.07
  -2  -8   5   10.49    1.17
   2  -8  -5    7.39    1.01
   2   8  -5    9.94    1.18
  -2   8   5    7.84    0.98
   1  -8  -5   26.37    1.64
  -1  -8   5   26.59    1.73
   1  -8  -5   27.24    1.67
   1   8  -5   26.35    1.65
  -1   8   5   27.88    1.66
   0  -8   5    9.57    1.24
   0  -8  -5   11.76    1.19
   0   8  -5    6.72    1.00
   0   8   5   10.23    1.23
  -1  -8  -5    5.19    0.92
   1  -8   5    5.21    1.04
  -1   8  -5    4.26    0.84
   1   8   5    3.46    1.00
  -2  -8  -5    0.91    0.65
   2  -8   5    1.74    0.98
   2   8   5    0.85    0.87
  -2   8  -5    0.40    0.57
   3  -8   5    2.64    1.06
  -3  -8  -5    3.24    0.79
   3   8   5    1.69    0.97
   4  -8   5    0.15    1.04
   4   8   5    1.05    1.08
   5  -9  -5    5.28    0.92
   5  -9  -5    4.00    0.87
   5  -9  -5    5.16    0.95
   5   9  -5    3.16    1.01
   4  -9  -5    1.54    0.70
   4  -9  -5    1.46    0.69
   4  -9  -5    1.01    0.68
   4   9  -5    1.92    0.85
  -3  -9   5   13.39    1.22
   3  -9  -5   11.01    1.15
   3  -9  -5   10.48    1.13
   3  -9  -5   11.73    1.21
   3   9  -5    9.95    1.21
   2  -9  -5    5.22    0.91
  -2  -9   5    3.17    0.84
   2  -9  -5    4.67    0.85
  -2   9   5    4.12    0.79
   2   9  -5    4.60    0.92
  -1  -9   5   12.96    1.35
   1  -9  -5   13.88    1.25
   1  -9  -5   15.82    1.29
  -1   9   5   15.32    1.37
   1   9  -5   15.38    1.29
   0  -9  -5   13.20    1.27
   0  -9   5   10.12    1.28
   0   9  -5   11.89    1.22
   0   9   5   12.76    1.32
  -1  -9  -5    6.81    1.00
   1  -9   5    5.97    1.10
   1   9   5    5.09    1.07
  -1   9  -5    7.43    0.99
   2  -9   5    1.05    0.92
  -2  -9  -5    0.67    0.63
  -2   9  -5    0.88    0.59
   2   9   5    1.59    0.90
  -3  -9  -5    1.13    0.64
   3  -9   5    0.18    0.89
   3   9   5    0.21    0.89
   4  -9   5    4.86    1.34
   4   9   5    2.62    1.16
   5 -10  -5    1.37    0.72
   5 -10  -5    1.68    0.73
   5 -10  -5    1.01    0.69
   5  10  -5    2.10    0.89
   4 -10  -5    3.91    0.86
   4 -10  -5    3.26    0.84
   4 -10  -5    3.83    0.84
   4  10  -5    3.80    0.95
   3 -10  -5    2.79    0.77
  -3 -10   5    2.55    0.71
   3 -10  -5    3.92    0.82
   3 -10  -5    4.22    0.87
   3  10  -5    1.61    0.76
   2 -10  -5   13.25    1.16
   2 -10  -5   14.38    1.28
  -2 -10   5   10.86    1.23
  -2  10   5   13.03    1.06
   2  10  -5   14.35    1.34
   1 -10  -5    7.00    1.04
   1 -10  -5   10.06    1.17
  -1 -10   5    7.02    1.07
   1  10  -5    8.07    1.05
  -1  10   5    8.00    1.07
   0 -10  -5   18.32    1.41
   0  10   5   20.10    1.51
   0  10  -5   19.45    1.45
   1 -10   5    2.18    0.89
  -1 -10  -5    1.31    0.67
   1  10   5    1.38    0.81
  -1  10  -5    0.74    0.60
   2 -10   5    1.08    0.91
  -2 -10  -5    3.76    0.87
   2  10   5    4.09    1.04
  -2  10  -5    4.04    0.82
  -3 -10  -5    1.46    0.68
   3 -10   5    0.27    0.86
   3  10   5    0.44    0.85
   4 -10   5    0.81    1.10
   4  10   5    1.74    1.19
   5 -11  -5    0.30    0.62
   5 -11  -5    1.10    0.70
   5 -11  -5    1.51    0.71
   5  11  -5    1.51    0.90
   4 -11  -5    2.87    0.80
   4 -11  -5    3.63    0.83
   4 -11  -5    1.03    0.69
   4  11  -5    3.81    0.93
  -3 -11   5    2.61    0.71
   3 -11  -5    4.78    0.90
   3 -11  -5    3.64    0.81
   3 -11  -5    4.96    0.88
   3  11  -5    2.19    0.76
  -2 -11   5    9.10    1.18
   2 -11  -5   10.85    1.16
   2 -11  -5   12.70    1.13
   2  11  -5    8.15    1.12
  -2  11   5   10.88    1.05
  -1 -11   5   39.00    2.11
   1 -11  -5   37.16    2.03
   1 -11  -5   36.83    1.97
   1  11  -5   38.33    2.05
  -1  11   5   40.66    2.02
   0 -11   5   40.87    2.22
   0 -11  -5   37.82    2.03
   0  11   5   44.22    2.22
   0  11  -5   37.21    2.04
  -1 -11  -5    2.05    0.76
   1 -11   5    2.26    0.87
  -1  11  -5    2.64    0.77
   1  11   5    2.68    0.91
  -2 -11  -5    0.89    0.67
   2 -11   5    0.69    0.89
   2  11   5    1.04    0.83
  -2  11  -5   -0.03    0.53
   3 -11   5    2.42    1.09
  -3 -11  -5    2.51    0.77
   3  11   5    1.70    0.96
   4 -11   5    5.52    1.40
   4  11   5    2.39    1.21
   5 -12  -5    0.99    0.66
   5 -12  -5    2.77    0.78
   5  12  -5    1.33    0.91
   4 -12  -5    2.38    0.77
   4 -12  -5    2.75    0.79
   4 -12  -5    2.96    0.78
   4  12  -5    2.55    0.90
   3 -12  -5    7.31    1.01
   3 -12  -5    7.07    1.00
   3 -12  -5    7.68    1.02
  -3 -12   5    6.65    0.98
   3  12  -5    6.26    1.05
  -2 -12   5    0.18    0.63
   2 -12  -5    1.93    0.70
   2 -12  -5    1.32    0.68
   2  12  -5    0.50    0.61
  -2  12   5    1.31    0.60
   1 -12  -5   18.55    1.41
  -1 -12   5   19.97    1.53
   1 -12  -5   20.15    1.47
  -1  12   5   19.93    1.42
   1  12  -5   19.54    1.46
   0 -12   5   21.21    1.61
   0 -12  -5   20.02    1.44
   0  12   5   19.96    1.55
   0  12  -5   18.88    1.43
  -1 -12  -5    3.39    0.85
   1 -12   5    2.44    0.90
  -1  12  -5    3.99    0.82
   1  12   5    2.85    0.95
   2 -12   5    0.32    0.85
  -2 -12  -5    0.91    0.69
  -2  12  -5    2.77    0.69
   2  12   5    0.84    0.85
   3 -12   5    6.13    1.32
  -3 -12  -5    6.76    1.05
   3  12   5    4.26    1.16
   4 -12   5    0.63    1.19
   4  12   5    0.73    1.13
   5 -13  -5    1.60    0.68
   5 -13  -5    1.30    0.72
   5  13  -5    1.21    0.92
   4 -13  -5    1.49    0.69
   4 -13  -5    1.30    0.73
   4 -13  -5    1.71    0.68
   4  13  -5    1.53    0.86
   3 -13  -5   39.96    2.05
  -3 -13   5   37.76    2.03
   3 -13  -5   38.69    1.96
   3 -13  -5   40.22    2.01
   3  13  -5   42.94    2.27
   2 -13  -5   14.54    1.23
   2 -13  -5   15.75    1.25
  -2 -13   5   15.92    1.32
  -2  13   5   14.86    1.10
   2  13  -5   13.07    1.37
   1 -13  -5    3.65    0.86
  -1 -13   5    2.57    0.83
   1 -13  -5    2.36    0.76
   1  13  -5    2.22    0.74
  -1  13   5    1.69    0.73
   0 -13  -5   24.72    1.62
   0 -13   5   21.78    1.67
   0  13   5   23.65    1.67
   0  13  -5   26.22    1.66
   1 -13   5    6.38    1.17
  -1 -13  -5    9.75    1.19
  -1  13  -5   10.63    1.14
   1  13   5    8.27    1.29
  -2 -13  -5    4.08    0.90
   2 -13   5    1.96    0.96
   2  13   5    3.88    1.03
  -2  13  -5    3.74    0.77
  -3 -13  -5    7.70    1.12
   3 -13   5    9.10    1.43
   3  13   5    9.90    1.49
   5 -14  -5    0.36    0.60
   5 -14  -5   -0.40    0.64
   5  14  -5    0.18    0.83
   4 -14  -5    0.92    0.64
   4 -14  -5    1.37    0.71
   4 -14  -5    0.69    0.57
   4  14  -5   -0.08    0.72
   3 -14  -5    6.12    0.92
   3 -14  -5    5.37    0.91
  -3 -14   5    3.46    0.83
   3  14  -5    3.90    0.99
  -2 -14   5    2.34    0.77
   2 -14  -5    2.14    0.77
   2 -14  -5    4.10    0.84
   2  14  -5    3.65    0.87
   1 -14  -5   22.94    1.58
  -1 -14   5   24.91    1.69
   1 -14  -5   23.66    1.61
  -1  14   5   23.71    1.54
   1  14  -5   24.98    1.63
   0 -14   5    5.90    1.04
   0 -14  -5    6.86    1.02
   0  14   5    5.46    1.01
   0  14  -5    5.11    0.93
   1 -14   5    9.98    1.36
  -1 -14  -5   11.82    1.28
  -1  14  -5   12.61    1.22
   1  14   5   10.29    1.35
  -2 -14  -5    1.48    0.72
   2 -14   5    1.81    0.93
   2  14   5    1.70    0.92
   3 -14   5    1.24    0.99
  -3 -14  -5    2.67    0.80
   3  14   5    0.40    0.82
   5 -15  -5   -0.20    0.61
   5 -15  -5    0.57    0.62
   5  15  -5    1.16    0.95
   4 -15  -5    5.46    0.94
   4 -15  -5    3.91    0.82
   4 -15  -5    6.57    0.95
   4  15  -5    4.38    1.05
   3 -15  -5   -0.67    0.49
  -3 -15   5    0.31    0.63
   3 -15  -5   -0.21    0.63
   3  15  -5   -0.13    0.63
   2 -15  -5   20.99    1.46
  -2 -15   5   20.02    1.51
   2 -15  -5   17.92    1.37
   2  15  -5   18.91    1.51
   1 -15  -5   17.86    1.40
   1 -15  -5   15.85    1.34
  -1 -15   5   13.23    1.41
  -1  15   5   18.49    1.35
   1  15  -5   16.61    1.39
   0 -15  -5   31.60    1.87
   0  15  -5   30.11    1.83
   0  15   5   31.94    1.90
   1 -15   5    3.47    0.99
  -1 -15  -5    4.69    0.98
   1  15   5    3.59    0.99
  -1  15  -5    5.99    0.94
   2 -15   5    0.49    0.83
  -2 -15  -5    0.22    0.58
   2  15   5    0.34    0.82
  -3 -15  -5    1.05    0.73
   3 -15   5    1.90    1.06
   3  15   5    1.30    0.91
   5 -16  -5    4.06    0.86
   5 -16  -5    3.33    0.80
   5  16  -5    3.63    1.09
   4 -16  -5    0.53    0.60
   4 -16  -5    0.72    0.61
   4 -16  -5    2.72    0.79
   4  16  -5   -0.19    0.72
  -3 -16   5    1.03    0.69
   3 -16  -5    1.53    0.73
   3 -16  -5    2.30    0.75
   3  16  -5    2.30    0.84
   2 -16  -5    8.38    1.06
   2 -16  -5    5.43    0.94
  -2 -16   5    4.29    0.91
   2  16  -5    3.29    0.88
  -1 -16   5    4.86    0.95
   1 -16  -5    5.51    0.98
   1  16  -5    5.77    0.98
  -1  16   5    7.23    1.05
   0 -16  -5   11.26    1.23
   0 -16   5    8.75    1.24
   0  16   5   11.28    1.33
   0  16  -5   11.03    1.23
  -1 -16  -5    3.25    0.91
   1 -16   5    2.42    0.95
   1  16   5    2.40    0.91
  -1  16  -5    2.58    0.72
   2 -16   5    0.32    0.83
  -2 -16  -5    0.59    0.66
   2  16   5    1.05    0.90
  -3 -16  -5    1.95    0.80
   3 -16   5    2.80    1.13
   3  16   5    0.52    0.86
   5 -17  -5    0.21    0.65
   5 -17  -5    1.16    0.74
   5  17  -5    0.24    0.92
   4 -17  -5    1.73    0.64
   4 -17  -5    1.87    0.70
   4 -17  -5    1.10    0.68
   4  17  -5    1.96    0.92
   3 -17  -5   11.26    1.20
   3 -17  -5   11.48    1.18
  -3 -17   5    9.81    1.20
   3  17  -5    8.07    1.22
   2 -17  -5    0.40    0.64
   2 -17  -5   -0.46    0.51
  -2 -17   5   -0.17    0.60
   2  17  -5    0.49    0.67
  -1 -17   5    9.76    1.23
   1 -17  -5    6.89    1.07
  -1  17   5    9.89    1.16
   1  17  -5    6.40    1.06
   0 -17  -5    7.25    1.06
   0 -17   5    3.21    0.89
   0  17  -5    7.37    1.06
   0  17   5    5.86    1.10
  -1 -17  -5    2.13    0.82
   1 -17   5    2.92    0.98
   1  17   5    1.61    0.86
  -1  17  -5    3.22    0.81
  -2 -17  -5    1.64    0.76
   2 -17   5    0.36    0.85
   2  17   5    0.95    0.93
   3 -17   5    0.79    0.99
  -3 -17  -5    0.23    0.63
   3  17   5    0.15    0.85
   5 -18  -5    1.85    0.75
   5 -18  -5    1.51    0.71
   5  18  -5    1.60    0.97
   4 -18  -5    3.14    0.78
   4 -18  -5    0.76    0.64
   4 -18  -5    0.60    0.64
   4  18  -5    0.45    0.76
   3 -18  -5   -0.05    0.61
   3 -18  -5    0.90    0.70
  -3 -18   5   -0.07    0.61
   3  18  -5    0.00    0.69
   2 -18  -5    3.47    0.85
   2 -18  -5    2.52    0.80
  -2 -18   5    4.28    0.93
   2  18  -5    3.44    0.90
   1 -18  -5    3.70    0.90
  -1 -18   5    2.96    0.85
   1  18  -5    3.61    0.90
  -1  18   5    3.00    0.85
   0 -18   5    2.91    0.88
   0 -18  -5    2.00    0.77
   0  18   5    3.45    0.95
   0  18  -5    3.64    0.87
   1 -18   5    3.21    1.03
  -1 -18  -5    3.27    0.88
   1  18   5    2.00    0.89
  -1  18  -5    2.94    0.77
  -2 -18  -5    0.69    0.69
   2 -18   5   -0.35    0.84
   2  18   5   -0.37    0.82
  -3 -18  -5    1.44    0.79
   3 -18   5   -0.68    0.88
   3  18   5    0.59    0.88
   5 -19  -5    0.14    0.64
   5 -19  -5   -0.51    0.58
   5  19  -5    0.05    0.89
   4 -19  -5    0.57    0.65
   4 -19  -5    0.24    0.58
   4 -19  -5    0.60    0.67
   4  19  -5    1.49    0.94
   3 -19  -5    0.57    0.68
   3 -19  -5    0.60    0.68
  -3 -19   5    0.59    0.66
   3  19  -5    1.81    0.82
  -2 -19   5    0.02    0.63
   2 -19  -5    2.01    0.77
   2 -19  -5    1.33    0.70
   2  19  -5    1.38    0.76
   1 -19  -5   17.58    1.43
  -1  19   5   15.80    1.33
   1  19  -5   22.21    1.60
   0 -19   5    2.10    0.82
   0 -19  -5    3.08    0.85
   0  19   5    2.43    0.91
   0  19  -5    2.32    0.81
  -1 -19  -5   16.85    1.44
  -1  19  -5   15.43    1.31
   1  19   5   17.48    1.67
   2 -19   5    0.49    0.90
  -2 -19  -5    0.17    0.63
   2  19   5    1.81    0.98
  -3 -19  -5    0.34    0.70
   3 -19   5    1.13    1.00
   3  19   5    0.15    0.86
   5 -20  -5    0.67    0.66
   5 -20  -5    0.28    0.66
   5  20  -5   -0.10    0.92
   4 -20  -5    1.70    0.75
   4 -20  -5    0.67    0.66
   4  20  -5    1.62    0.96
   3 -20  -5    0.06    0.56
   3 -20  -5    0.07    0.65
  -3 -20   5    0.15    0.60
   3  20  -5    0.43    0.75
  -2 -20   5    1.39    0.76
   2 -20  -5    0.74    0.68
   2 -20  -5    1.00    0.72
   2  20  -5    0.50    0.63
   1 -20  -5    3.37    0.88
  -1 -20   5    4.90    1.00
   1  20  -5    4.51    0.92
  -1  20   5    2.58    0.80
   0 -20  -5    4.74    0.96
   0 -20   5    2.26    0.87
   0  20   5    2.54    0.90
   0  20  -5    2.45    0.77
   1 -20   5    0.44    0.77
  -1 -20  -5    2.21    0.84
   1  20   5    0.34    0.76
  -1  20  -5    0.20    0.54
  -2 -20  -5    4.91    1.01
   2 -20   5    2.33    1.01
   2  20   5    1.82    1.00
  -3 -20  -5    0.74    0.74
   3 -20   5    1.61    1.06
   3  20   5   -0.62    0.85
   5 -21  -5   -0.01    0.65
   5  21  -5    0.99    0.94
   4 -21  -5    0.91    0.70
   4 -21  -5    0.70    0.73
   4  21  -5    1.06    0.88
   3 -21  -5    3.64    0.85
  -3 -21   5    2.13    0.80
   3 -21  -5    1.54    0.76
   3  21  -5    2.80    0.89
   2 -21  -5    3.23    0.84
   2 -21  -5    2.50    0.81
  -2 -21   5    3.11    0.86
   2  21  -5    3.01    0.90
  -1 -21   5   12.08    1.43
   1 -21  -5   13.71    1.39
   1  21  -5   15.99    1.50
  -1  21   5   15.11    1.40
   0 -21  -5   18.99    1.51
   0  21  -5   18.81    1.48
   0  21   5   21.01    1.60
   1 -21   5    1.23    0.85
  -1 -21  -5    1.09    0.77
  -1  21  -5    2.07    0.74
   1  21   5    1.25    0.89
   2 -21   5    1.17    0.93
  -2 -21  -5    2.32    0.82
   2  21   5    1.25    0.94
  -3 -21  -5    0.88    0.76
   3 -21   5    0.06    0.95
   3  21   5   -0.46    0.93
   4 -22  -5    5.63    0.96
   4 -22  -5    5.28    0.94
   4  22  -5    5.41    1.16
   3 -22  -5    0.81    0.64
  -3 -22   5    1.45    0.71
   3 -22  -5    0.47    0.67
   3  22  -5    0.91    0.75
   2 -22  -5    2.05    0.82
  -2 -22   5    1.59    0.79
   2 -22  -5    1.44    0.77
   2  22  -5    2.82    0.86
   1 -22  -5    2.47    0.82
  -1 -22   5    3.15    0.94
  -1  22   5    2.11    0.78
   1  22  -5    2.61    0.85
   0 -22  -5    3.06    0.88
   0 -22   5    2.58    0.88
   0  22  -5    2.05    0.76
   0  22   5    2.28    0.85
  -1 -22  -5    2.95    0.94
   1 -22   5    1.23    0.88
   1  22   5    2.27    0.99
  -1  22  -5    1.79    0.65
   2 -22   5    0.25    0.83
  -2 -22  -5    0.82    0.76
   2  22   5    1.47    0.99
   3 -22   5    0.92    1.01
  -3 -22  -5    1.83    0.82
   3  22   5    1.05    1.05
   4 -23  -5    2.62    0.79
   4 -23  -5    3.03    0.88
   4  23  -5    2.71    1.08
   3 -23  -5    1.66    0.80
  -3 -23   5    0.37    0.69
   3 -23  -5    2.39    0.78
   3  23  -5    0.88    0.77
   2 -23  -5    7.64    1.12
   2 -23  -5    7.98    1.15
  -2 -23   5    7.43    1.16
   2  23  -5    6.20    1.10
   1 -23  -5    0.55    0.75
  -1 -23   5    1.09    0.77
   1  23  -5    1.77    0.78
  -1  23   5    0.87    0.73
   0 -23  -5   15.62    1.51
   0 -23   5   11.48    1.42
   0  23  -5   14.80    1.41
   0  23   5   15.17    1.51
   1 -23   5    1.60    0.89
  -1 -23  -5    0.69    0.69
   1  23   5    1.31    0.90
  -1  23  -5    1.79    0.69
   2 -23   5    4.31    1.13
  -2 -23  -5    5.14    1.08
   2  23   5    5.52    1.27
  -3 -23  -5    1.54    0.85
   3 -23   5   -0.32    0.91
   3  23   5    0.59    0.97
   4 -24  -5    4.37    0.94
   4 -24  -5    5.45    0.97
   4  24  -5    5.00    1.22
   3 -24  -5    2.08    0.77
   3 -24  -5    1.49    0.75
  -3 -24   5    1.54    0.82
   3  24  -5    1.77    0.87
  -2 -24   5    3.56    0.96
   2 -24  -5    3.98    0.93
   2 -24  -5    4.62    0.97
   2  24  -5    2.66    0.92
   1 -24  -5   -0.22    0.65
  -1 -24   5   -0.22    0.62
   1  24  -5   -0.18    0.59
  -1  24   5    0.42    0.67
   0 -24  -5    3.46    0.92
   0 -24   5    2.25    0.84
   0  24   5    2.24    0.89
   0  24  -5    2.19    0.76
  -1 -24  -5   18.05    1.55
  -1  24  -5   16.46    1.35
   1  24   5   17.04    1.76
   2 -24   5    4.69    1.14
  -2 -24  -5    5.45    1.14
   2  24   5    7.24    1.39
   3 -24   5    0.43    1.02
  -3 -24  -5    1.45    0.88
   3  24   5    2.06    1.09
   4 -25  -5    1.72    0.78
   4 -25  -5    0.30    0.76
   4  25  -5   -0.19    0.80
   3 -25  -5    1.78    0.75
  -3 -25   5    0.58    0.72
   3 -25  -5    0.60    0.71
   3  25  -5    1.20    0.82
   2 -25  -5    7.67    1.15
  -2 -25   5    5.42    1.07
   2  25  -5    6.35    1.12
   1 -25  -5    4.92    1.03
  -1 -25   5    4.87    1.06
   1  25  -5    4.60    0.99
   0 -25  -5    6.24    1.11
   0 -25   5    6.50    1.14
   0  25   5    6.97    1.21
   0  25  -5    8.07    1.11
  -1 -25  -5    6.18    1.15
   1 -25   5    5.54    1.15
   1  25   5    8.50    1.39
  -1  25  -5    8.92    1.10
   2 -25   5    0.63    0.86
  -2 -25  -5    0.18    0.67
   2  25   5    2.55    1.11
  -3 -25  -5    5.48    1.16
   3 -25   5    5.49    1.33
   3  25   5    5.13    1.36
   4 -26  -5    5.27    1.00
   4 -26  -5    4.75    1.04
   4  26  -5    2.65    1.11
   3 -26  -5    0.13    0.68
   3 -26  -5    0.89    0.80
  -3 -26   5    1.38    0.79
   3  26  -5    1.98    0.90
   2 -26  -5    4.37    0.98
  -2 -26   5    1.94    0.84
   2  26  -5    3.76    0.99
   1 -26  -5    2.66    0.92
  -1 -26   5    0.88    0.78
   1  26  -5    2.28    0.81
   0 -26   5    5.76    1.10
   0 -26  -5    9.40    1.27
   0  26  -5    8.20    1.13
   0  26   5    8.29    1.27
   1 -26   5    3.10    1.02
  -1 -26  -5    1.66    0.88
  -1  26  -5    0.86    0.64
   1  26   5    1.99    0.98
   2 -26   5    0.67    0.88
  -2 -26  -5    2.78    0.94
   2  26   5    3.51    1.22
  -3 -26  -5    4.94    1.09
   3 -26   5    4.27    1.26
   3  26   5    3.71    1.32
   4 -27  -5    3.00    0.90
   4 -27  -5    4.08    0.93
   4  27  -5    3.77    1.19
  -3 -27   5    1.82    0.85
   3 -27  -5    1.39    0.77
   3 -27  -5    1.49    0.83
   3  27  -5    0.93    0.86
   2 -27  -5    1.28    0.80
  -2 -27   5    1.98    0.83
   2  27  -5    1.83    0.87
   1 -27  -5    2.04    0.85
  -1 -27   5    1.87    0.87
   1  27  -5    2.61    0.90
   0 -27  -5   13.16    1.48
   0  27   5   17.13    1.63
   0  27  -5   12.70    1.40
  -1 -27  -5    7.72    1.26
   1  27   5    7.15    1.37
   2 -27   5   -0.17    0.86
  -2 -27  -5   -0.48    0.71
   2  27   5    0.03    0.93
   4 -28  -5    0.31    0.75
   4 -28  -5    0.42    0.73
   4  28  -5   -0.64    0.90
   3 -28  -5    2.17    0.87
  -3 -28   5    2.07    0.83
   3 -28  -5   -0.36    0.67
   3  28  -5    2.07    0.94
   2 -28  -5    1.65    0.83
  -2 -28   5    0.32    0.69
   2  28  -5    2.43    0.90
   1 -28  -5    4.80    1.06
  -1 -28   5    2.88    0.95
   1  28  -5    4.20    0.99
   0 -28   5    6.44    1.22
   0 -28  -5   11.35    1.41
   0  28   5   11.87    1.46
   0  28  -5   12.34    1.37
  -1 -28  -5    2.00    0.91
   1 -28   5    2.50    0.98
   1  28   5    4.21    1.19
   2 -28   5    2.42    1.06
  -2 -28  -5    4.73    1.17
   2  28   5    4.14    1.29
   4 -29  -5    0.20    0.76
   4  29  -5    1.44    0.99
  -3 -29   5    0.61    0.70
   3 -29  -5    0.32    0.78
   3 -29  -5    0.79    0.77
   3  29  -5    1.45    0.90
  -2 -29   5    1.11    0.75
   2 -29  -5    3.68    0.98
   2  29  -5    1.36    0.77
   1 -29  -5    0.51    0.77
  -1 -29   5    0.24    0.71
   1  29  -5    0.71    0.65
   0 -29  -5    5.67    1.17
   0 -29   5    3.70    1.02
   0  29   5    5.80    1.19
   0  29  -5    4.54    0.95
   1 -29   5    1.03    0.88
  -1 -29  -5    2.15    0.98
   1  29   5    0.91    0.97
   2 -29   5    0.83    0.92
  -2 -29  -5    0.49    0.84
   2  29   5    0.36    1.00
   4 -30  -5    2.75    0.94
   4  30  -5    2.99    1.12
  -3 -30   5    2.29    0.91
   3 -30  -5    3.48    0.97
   3 -30  -5    3.72    1.01
   3  30  -5    4.23    1.14
  -2 -30   5   -0.04    0.67
   2 -30  -5   -0.67    0.73
   2  30  -5    0.06    0.73
   1 -30  -5    5.37    1.16
  -1 -30   5    4.03    1.11
   1  30  -5    6.01    1.10
   0 -30  -5    9.48    1.38
   0 -30   5    5.28    1.14
   0  30   5    8.38    1.32
   0  30  -5   11.70    1.36
   1 -30   5    1.96    0.97
  -1 -30  -5    3.66    1.06
   1  30   5    3.21    1.16
  -2 -30  -5    0.50    0.79
   2 -30   5   -0.31    0.85
   2  30   5    0.76    0.98
   4 -31  -5    0.69    0.85
  -3 -31   5    1.51    0.86
   3 -31  -5    1.74    0.84
   3  31  -5    0.83    0.88
   2 -31  -5    2.14    0.98
  -2 -31   5    2.88    1.02
   2  31  -5    2.68    0.98
   1 -31  -5    3.16    1.03
  -1 -31   5    3.01    1.02
   1  31  -5    5.06    1.05
   0 -31   5   -0.37    0.68
   0 -31  -5    0.52    0.87
   0  31   5    0.61    0.87
   0  31  -5    0.11    0.59
  -1 -31  -5    4.09    1.12
   1 -31   5    1.62    0.99
   1  31   5    3.52    1.20
   2 -31   5    1.74    1.05
  -2 -31  -5    2.46    1.01
   2  31   5    1.97    1.16
   3 -32  -5    5.18    1.05
  -3 -32   5    5.02    1.12
   3  32  -5    3.67    1.13
  -2 -32   5   -0.08    0.70
   2 -32  -5   -0.61    0.77
   2  32  -5    0.27    0.79
   1 -32  -5    4.72    1.14
  -1 -32   5    3.47    1.05
   1  32  -5    3.52    0.97
   0 -32   5    1.72    0.87
   0 -32  -5    0.33    0.85
   0  32  -5    0.81    0.71
  -1 -32  -5    7.56    1.36
   1 -32   5    4.54    1.23
   1  32   5    8.13    1.49
  -2 -32  -5    2.12    1.05
   2 -32   5    1.08    0.96
   2  32   5    2.20    1.24
   3 -33  -5    2.61    0.95
  -3 -33   5    3.08    1.05
   3  33  -5    4.45    1.20
   2 -33  -5    0.15    0.84
  -2 -33   5    0.40    0.79
   2  33  -5    1.62    0.86
   1 -33  -5    1.84    0.99
  -1 -33   5    1.37    0.90
   1  33  -5    4.27    1.02
   0 -33  -5    5.85    1.24
   0 -33   5    6.58    1.26
   0  33  -5    5.55    1.04
  -1 -33  -5    1.18    0.92
   1 -33   5   -0.20    0.84
   1  33   5    1.46    1.08
   2 -33   5    1.47    0.98
  -2 -33  -5   -0.15    0.81
   2  33   5    1.14    1.21
  -3 -34   5    0.77    0.80
   3 -34  -5    1.12    0.86
   3  34  -5    1.13    0.90
  -2 -34   5    1.26    0.84
   2 -34  -5    0.50    0.88
   2  34  -5    0.53    0.84
  -1 -34   5    2.06    0.89
   1 -34  -5    3.82    1.13
   1  34  -5    3.58    0.99
   0 -34  -5   14.68    1.71
   0 -34   5   10.76    1.52
   0  34  -5   13.88    1.47
   1 -34   5    2.13    1.11
  -1 -34  -5    3.35    1.13
   1  34   5    2.46    1.17
   3 -35  -5    3.90    1.11
  -3 -35   5    3.02    1.02
   3  35  -5    4.18    1.23
  -2 -35   5    4.36    1.09
   2 -35  -5    4.52    1.13
   2  35  -5    3.62    1.06
  -1 -35   5    1.50    0.89
   1 -35  -5    0.89    0.97
   1  35  -5    0.90    0.78
   0 -35   5    2.21    0.99
   0 -35  -5    1.17    0.93
   0  35  -5    1.94    0.81
   1 -35   5    2.85    1.15
  -1 -35  -5    2.88    1.15
   1  35   5    4.29    1.33
   3 -36  -5    5.81    1.23
  -3 -36   5    3.16    1.03
   3  36  -5    2.79    1.08
  -2 -36   5    0.63    0.84
   2 -36  -5    0.33    0.87
   2  36  -5   -0.66    0.68
  -1 -36   5    1.91    0.93
   1 -36  -5    2.02    1.06
   1  36  -5    1.78    0.81
   0 -36   5    1.77    1.01
   0 -36  -5    1.99    1.11
  -1 -36  -5    5.22    1.24
   1 -36   5    2.11    1.10
   1  36   5    6.61    1.48
   2 -37  -5    0.65    0.93
  -2 -37   5   -0.05    0.74
   2  37  -5    1.51    0.92
   1 -37  -5    0.66    0.99
  -1 -37   5    0.90    0.86
   1  37  -5    0.96    0.82
   0 -37  -5    0.06    0.94
   0 -37   5    0.52    0.82
   1 -37   5    4.56    1.27
  -1 -37  -5    8.87    1.44
   1  37   5    4.58    1.36
   2 -38  -5   -0.26    0.85
  -2 -38   5    1.24    0.89
   2  38  -5    1.06    0.91
   1 -38  -5    2.17    1.02
  -1 -38   5    3.04    1.09
   1  38  -5    3.75    1.08
   0 -38   5    0.46    0.79
   0 -38  -5   -0.22    0.90
  -2 -39   5    3.86    1.19
   2 -39  -5    3.55    1.16
   2  39  -5    3.01    1.15
  -1 -39   5    2.08    1.01
   1 -39  -5    1.16    1.00
   1  39  -5    2.27    0.97
   0 -39  -5    0.72    1.03
   0 -39   5    2.06    1.06
  -1 -40   5    1.93    1.00
   1 -40  -5    2.47    1.14
   1  40  -5    1.43    0.87
   5   0  -6    1.98    0.90
   4   0  -6    0.71    0.80
   3   0  -6    2.70    0.87
   2   0  -6   10.78    1.29
  -2   0   6   10.09    1.27
  -1   0   6    3.27    0.94
   1   0  -6    3.42    0.89
   0   0  -6    5.25    1.01
   0   0   6    7.57    1.22
   1   0   6   18.00    1.83
  -1   0  -6   21.79    1.61
  -2   0  -6    0.70    0.63
   2   0   6    0.68    0.86
   3   0   6    0.05    1.00
   5  -1  -6    4.05    1.04
   5   1  -6    3.95    1.06
   4  -1  -6    5.13    1.04
   4   1  -6    3.57    1.02
   3  -1  -6    9.00    1.19
   3   1  -6    9.14    1.24
  -2  -1   6   21.28    1.59
   2  -1  -6   23.65    1.68
  -2   1   6   23.08    1.63
   2   1  -6   22.47    1.64
   1  -1  -6    4.56    0.94
  -1  -1   6    4.47    1.00
   1   1  -6    3.76    0.93
  -1   1   6    3.14    0.95
   0  -1   6    9.61    1.34
   0  -1  -6    8.56    1.18
   0   1  -6    7.44    1.14
   0   1   6    6.97    1.22
   1  -1   6    3.09    1.02
  -1  -1  -6    1.63    0.74
  -1   1  -6    3.41    0.84
   1   1   6    2.25    1.00
   2  -1   6    0.89    0.85
  -2  -1  -6    2.25    0.74
  -2   1  -6    2.94    0.85
   2   1   6    0.72    0.90
   3  -1   6    1.01    1.10
   3   1   6    0.62    1.03
   5  -2  -6    2.47    0.97
   5   2  -6    4.02    1.01
   4  -2  -6    5.46    1.09
   4   2  -6    3.44    0.98
   3  -2  -6    6.11    1.07
   3   2  -6    6.40    1.09
   2  -2  -6    7.78    1.17
  -2  -2   6   10.54    1.27
  -2   2   6    7.64    1.13
   2   2  -6    7.39    1.13
   1  -2  -6    9.34    1.21
  -1  -2   6   12.27    1.40
  -1   2   6   14.18    1.47
   1   2  -6    9.55    1.24
   0  -2  -6    8.27    1.18
   0  -2   6    6.15    1.17
   0   2   6    7.41    1.25
   0   2  -6    6.04    1.05
  -1  -2  -6    3.10    0.86
   1  -2   6    1.79    0.92
  -1   2  -6    1.85    0.74
   1   2   6    2.90    1.03
   2  -2   6    0.27    0.81
  -2  -2  -6    1.41    0.71
   2   2   6   -0.44    0.79
  -2   2  -6    0.93    0.67
   3  -2   6    0.76    1.08
   3   2   6    0.13    1.00
   5  -3  -6    1.70    0.89
   5   3  -6    0.82    0.90
   4  -3  -6    1.61    0.83
   4   3  -6    3.03    0.94
   3  -3  -6    0.49    0.76
   3   3  -6   -0.49    0.66
  -2  -3   6   11.92    1.32
   2  -3  -6   10.88    1.31
  -2   3   6   12.32    1.33
   2   3  -6    9.46    1.27
  -1  -3   6   16.72    1.58
   1  -3  -6   14.07    1.41
  -1   3   6   15.22    1.53
   1   3  -6   17.13    1.43
   0  -3   6    5.58    1.15
   0  -3  -6    6.04    1.03
   0   3   6    3.17    1.00
   0   3  -6    5.56    1.00
  -1  -3  -6    6.64    1.08
   1  -3   6    5.31    1.19
   1   3   6    6.10    1.23
  -1   3  -6    5.24    0.99
  -2  -3  -6    2.67    0.85
   2  -3   6    0.95    0.90
  -2   3  -6    1.71    0.72
   2   3   6    0.80    0.95
   3  -3   6    1.39    1.10
   3   3   6    0.14    1.08
   5  -4  -6   -0.12    0.78
   5   4  -6    0.46    0.89
   4  -4  -6    4.45    1.02
   4   4  -6    5.98    1.14
   3  -4  -6    1.28    0.79
   3   4  -6    1.09    0.82
   2  -4  -6    1.22    0.77
  -2  -4   6    1.52    0.76
   2   4  -6    1.94    0.86
  -2   4   6    0.44    0.71
   1  -4  -6   10.11    1.23
  -1  -4   6    7.97    1.19
   1   4  -6    8.72    1.15
  -1   4   6    7.62    1.19
   0  -4  -6    5.76    1.05
   0  -4   6    3.31    1.01
   0   4   6    2.93    0.99
   0   4  -6    4.69    0.95
  -1  -4  -6    1.35    0.74
   1  -4   6    2.27    0.98
  -1   4  -6    1.94    0.70
   1   4   6    2.59    1.02
   2  -4   6    0.27    0.86
  -2  -4  -6    2.06    0.80
  -2   4  -6    1.11    0.65
   2   4   6    0.50    0.85
   3  -4   6    2.79    1.20
   3   4   6    2.27    1.15
   5  -5  -6    2.53    0.94
   5   5  -6    0.11    0.88
   4  -5  -6    0.07    0.72
   4   5  -6    1.18    0.85
   3  -5  -6    2.21    0.82
   3   5  -6    2.06    0.92
   2  -5  -6    2.78    0.84
  -2  -5   6    3.86    0.92
  -2   5   6    2.91    0.86
   2   5  -6    4.35    0.98
   1  -5  -6   12.69    1.36
  -1  -5   6   11.36    1.34
   1   5  -6   11.45    1.30
  -1   5   6   12.72    1.39
   0  -5  -6   11.45    1.33
   0  -5   6    9.13    1.35
   0   5   6   14.00    1.56
   0   5  -6    9.87    1.24
  -1  -5  -6    5.74    1.04
   1  -5   6    3.09    1.00
   1   5   6    5.10    1.15
  -1   5  -6    4.36    0.93
  -2  -5  -6    0.64    0.69
   2  -5   6   -0.43    0.75
  -2   5  -6    0.78    0.60
   2   5   6    1.74    0.96
   3  -5   6    0.82    1.03
   3   5   6    1.27    1.04
   5  -6  -6   -0.09    0.74
   5   6  -6   -0.12    0.91
   4  -6  -6    1.92    0.83
   4   6  -6    1.99    0.93
   3  -6  -6    6.01    1.04
   3   6  -6    5.62    1.08
  -2  -6   6    2.07    0.83
   2  -6  -6    1.19    0.78
   2   6  -6    1.27    0.74
  -2   6   6    1.54    0.72
   1  -6  -6    1.96    0.76
  -1  -6   6    0.48    0.73
   1   6  -6    2.14    0.78
  -1   6   6    0.71    0.75
   0  -6  -6    1.95    0.80
   0  -6   6    2.89    0.98
   0   6   6    2.92    1.00
   0   6  -6    1.60    0.70
  -1  -6  -6    0.69    0.70
   1  -6   6    0.48    0.78
   1   6   6    0.77    0.84
  -1   6  -6    0.00    0.55
   2  -6   6    1.31    0.97
  -2  -6  -6    0.97    0.68
   2   6   6   -0.38    0.81
  -2   6  -6   -0.08    0.55
   3  -6   6    0.05    1.03
   3   6   6    0.69    0.93
   5  -7  -6    0.31    0.82
   5   7  -6    0.52    0.89
   4  -7  -6    2.36    0.83
   4   7  -6    2.81    0.99
   3  -7  -6    2.43    0.85
   3   7  -6    1.60    0.82
  -2  -7   6    9.86    1.27
   2  -7  -6    6.67    1.10
   2   7  -6    7.72    1.16
  -1  -7   6    4.69    1.03
   1  -7  -6    6.54    1.05
   1   7  -6    5.31    1.02
  -1   7   6    5.22    1.09
   0  -7   6    0.56    0.79
   0  -7  -6    1.27    0.74
   0   7  -6    3.00    0.83
   0   7   6    1.53    0.92
  -1  -7  -6    0.40    0.67
   1  -7   6    0.86    0.81
   1   7   6    0.31    0.79
  -1   7  -6    1.73    0.73
   2  -7   6    0.85    0.94
  -2  -7  -6    1.66    0.78
   2   7   6    1.26    0.94
   3  -7   6    0.78    1.05
   3   7   6    1.00    0.99
   5  -8  -6    0.51    0.81
   5   8  -6    0.24    0.77
   4  -8  -6    0.68    0.78
   4   8  -6    2.20    0.95
   3  -8  -6    2.73    0.88
   3   8  -6    3.29    0.94
   2  -8  -6    1.39    0.79
  -2  -8   6    1.36    0.78
   2   8  -6    1.01    0.72
  -1  -8   6    1.66    0.81
   1  -8  -6    2.25    0.82
   1   8  -6    1.57    0.77
  -1   8   6    0.86    0.80
   0  -8  -6    2.79    0.89
   0  -8   6    2.69    0.97
   0   8   6    2.58    0.97
   0   8  -6    2.86    0.84
  -1  -8  -6    2.35    0.85
   1  -8   6    0.99    0.88
  -1   8  -6    0.79    0.67
   1   8   6    1.73    0.90
  -2  -8  -6   -0.07    0.61
   2  -8   6   -0.91    0.83
   2   8   6    0.19    0.96
   3  -8   6    1.49    1.08
   3   8   6    0.96    0.97
   4  -9  -6    0.13    0.70
   4   9  -6   -0.02    0.83
   3  -9  -6    2.60    0.89
   3   9  -6    0.62    0.71
  -2  -9   6    9.95    1.29
   2  -9  -6    9.22    1.25
   2   9  -6    9.62    1.24
  -1  -9   6    2.92    0.92
   1  -9  -6    2.91    0.90
   1   9  -6    3.59    0.94
  -1   9   6    2.71    0.93
   0  -9   6   -0.49    0.70
   0  -9  -6    0.16    0.66
   0   9  -6    1.77    0.78
   0   9   6    0.97    0.84
   1  -9   6    0.00    0.75
  -1  -9  -6    0.33    0.64
   1   9   6    0.99    0.82
  -1   9  -6    1.23    0.74
  -2  -9  -6    0.54    0.66
   2  -9   6    1.12    1.00
   2   9   6   -0.74    0.74
   3  -9   6    0.09    0.98
   3   9   6    1.27    1.00
   4 -10  -6    1.45    0.83
   4  10  -6    0.92    0.87
   3 -10  -6    1.72    0.82
   3  10  -6    1.55    0.85
   2 -10  -6    1.89    0.84
  -2 -10   6    0.51    0.70
   2  10  -6    1.08    0.73
  -1 -10   6    2.32    0.88
   1 -10  -6    2.98    0.89
   1  10  -6    3.38    0.91
  -1  10   6    3.36    0.94
   0 -10   6    0.48    0.79
   0 -10  -6    2.17    0.80
   0  10   6    1.54    0.93
   0  10  -6    2.12    0.80
   1 -10   6   -0.82    0.62
  -1 -10  -6    1.50    0.73
   1  10   6    1.88    1.00
  -1  10  -6    1.66    0.76
   2 -10   6    0.32    0.92
  -2 -10  -6    0.43    0.66
   2  10   6   -0.45    0.87
   3 -10   6    1.17    1.11
   3  10   6    0.47    0.92
   4 -11  -6    3.25    0.90
   4  11  -6    3.38    1.07
   3 -11  -6   -0.91    0.66
   3  11  -6    0.15    0.65
  -2 -11   6    1.88    0.83
   2 -11  -6    2.44    0.85
   2  11  -6    2.57    0.82
  -1 -11   6    0.85    0.75
   1 -11  -6    0.45    0.71
   1  11  -6    2.49    0.84
  -1  11   6    0.93    0.78
   0 -11   6    2.16    0.95
   0 -11  -6    2.95    0.87
   0  11   6    2.41    0.97
   0  11  -6    1.26    0.69
   1 -11   6    0.85    0.78
  -1 -11  -6    0.34    0.67
  -1  11  -6    0.15    0.60
   1  11   6    0.98    0.90
  -2 -11  -6    0.01    0.65
   2 -11   6   -0.32    0.88
   2  11   6    0.87    0.95
   3 -11   6    1.11    1.10
   3  11   6    2.47    1.08
   4 -12  -6    3.18    0.92
   4  12  -6    2.65    0.99
   3 -12  -6    0.17    0.72
   3  12  -6    0.41    0.75
   2 -12  -6    2.24    0.85
  -2 -12   6    0.91    0.73
   2  12  -6    1.22    0.76
  -1 -12   6    2.31    0.88
   1 -12  -6    1.86    0.85
  -1  12   6    2.22    0.85
   1  12  -6    4.26    0.98
   0 -12   6    1.66    0.91
   0 -12  -6    2.17    0.81
   0  12   6    1.96    0.91
   0  12  -6    2.17    0.77
   1 -12   6    0.47    0.81
  -1 -12  -6   -1.04    0.54
   1  12   6    0.46    0.82
  -1  12  -6   -0.04    0.57
  -2 -12  -6    0.96    0.72
   2 -12   6    0.13    0.89
   2  12   6    2.75    1.10
   4 -13  -6    0.95    0.76
   4  13  -6    0.73    0.86
   3 -13  -6    3.23    0.92
   3  13  -6    4.61    1.06
   2 -13  -6    0.89    0.77
  -2 -13   6    0.07    0.65
   2  13  -6    0.79    0.71
  -1 -13   6    2.00    0.82
   1 -13  -6    3.83    0.95
  -1  13   6    3.14    0.91
   1  13  -6    2.61    0.87
   0 -13   6    0.14    0.77
   0 -13  -6    0.55    0.75
   0  13  -6    0.76    0.68
   0  13   6    0.64    0.78
  -1 -13  -6    0.23    0.69
   1 -13   6    0.64    0.83
  -1  13  -6    0.07    0.60
   1  13   6    0.59    0.84
  -2 -13  -6    0.31    0.67
   2 -13   6    0.57    0.94
   2  13   6    1.43    1.04
   4 -14  -6    0.72    0.77
   4  14  -6    1.04    0.87
   3 -14  -6    1.24    0.79
   3  14  -6    0.48    0.72
  -2 -14   6    1.82    0.78
   2 -14  -6    1.71    0.85
   2  14  -6    2.49    0.88
  -1 -14   6    1.10    0.79
   1 -14  -6    2.22    0.85
  -1  14   6    0.36    0.72
   1  14  -6   -0.07    0.59
   0 -14  -6    1.13    0.73
   0 -14   6    1.43    0.83
   0  14  -6    1.56    0.75
   0  14   6    1.79    0.87
  -1 -14  -6    5.44    1.07
   1 -14   6    3.24    1.05
   1  14   6    4.67    1.15
  -1  14  -6    3.85    0.93
  -2 -14  -6    1.62    0.80
   2 -14   6    0.37    0.92
   2  14   6   -0.21    0.90
   4 -15  -6    0.43    0.75
   4  15  -6    0.17    0.83
   3 -15  -6    1.58    0.81
   3  15  -6    1.85    0.89
  -2 -15   6    1.69    0.85
   2 -15  -6    2.12    0.84
   2  15  -6    3.59    0.92
  -1 -15   6    0.74    0.78
   1 -15  -6    2.10    0.89
  -1  15   6    2.31    0.87
   1  15  -6    0.98    0.69
   0 -15  -6    2.17    0.85
   0 -15   6    1.18    0.82
   0  15  -6    0.86    0.72
   0  15   6    2.33    0.93
  -1 -15  -6    6.74    1.15
   1 -15   6    4.34    1.10
  -1  15  -6    6.73    1.07
   1  15   6    5.71    1.19
   2 -15   6    1.68    1.01
  -2 -15  -6    2.93    0.91
   2  15   6    2.93    1.13
   4 -16  -6   -0.15    0.69
   4  16  -6   -0.34    0.86
   3 -16  -6    0.92    0.78
   3  16  -6    0.38    0.73
  -2 -16   6    1.32    0.80
   2 -16  -6   -0.15    0.71
   2  16  -6    0.82    0.80
  -1 -16   6    2.76    0.92
   1 -16  -6    3.19    0.94
   1  16  -6    6.30    1.06
  -1  16   6    5.13    1.05
   0 -16  -6    0.81    0.76
   0 -16   6    1.65    0.84
   0  16  -6    1.22    0.72
   0  16   6   -0.07    0.77
  -1 -16  -6    6.29    1.17
   1 -16   6    6.79    1.31
  -1  16  -6    8.86    1.19
   1  16   6    8.42    1.37
   2 -16   6   -0.68    0.88
  -2 -16  -6    0.30    0.71
   2  16   6    0.53    0.91
   4 -17  -6    1.13    0.85
   4  17  -6    0.28    0.82
   3 -17  -6    2.39    0.89
   3  17  -6    3.33    1.04
  -2 -17   6    0.25    0.69
   2 -17  -6    0.38    0.79
   2  17  -6    0.17    0.69
  -1 -17   6    2.74    0.88
   1 -17  -6    3.24    0.95
  -1  17   6    4.11    1.01
   1  17  -6    3.58    0.96
   0 -17   6    2.63    0.93
   0 -17  -6    3.57    0.97
   0  17  -6    3.93    0.97
   0  17   6    1.38    0.96
   1 -17   6    0.14    0.82
  -1 -17  -6    1.14    0.80
   1  17   6    0.20    0.84
  -1  17  -6    0.57    0.64
  -2 -17  -6    0.89    0.79
   2 -17   6    0.14    0.99
   2  17   6    1.53    1.06
   4 -18  -6    2.36    0.89
   4  18  -6    1.71    0.98
   3 -18  -6    1.13    0.87
  -3 -18   6    0.18    0.71
   3  18  -6    0.93    0.88
   2 -18  -6   -0.48    0.67
  -2 -18   6   -0.57    0.53
   2  18  -6    0.71    0.76
  -1 -18   6    4.10    0.99
   1 -18  -6    6.47    1.16
   1  18  -6    7.13    1.17
  -1  18   6    5.27    1.07
   0 -18  -6    0.51    0.74
   0 -18   6    1.06    0.81
   0  18   6    0.42    0.84
   0  18  -6    0.53    0.64
  -1 -18  -6    0.47    0.73
   1 -18   6    1.01    0.85
  -1  18  -6    1.44    0.81
   1  18   6    1.26    0.99
  -2 -18  -6    3.00    0.98
   2 -18   6    1.98    1.07
   2  18   6    3.70    1.20
   4 -19  -6    2.83    0.93
   4  19  -6    2.71    1.05
   3 -19  -6    1.19    0.83
  -3 -19   6    0.53    0.72
   3  19  -6   -0.19    0.67
   2 -19  -6    0.34    0.76
  -2 -19   6    0.45    0.72
   2  19  -6   -0.25    0.68
   1 -19  -6    1.03    0.83
  -1 -19   6    2.21    0.86
   1  19  -6    4.12    1.04
   0 -19  -6    0.22    0.78
   0 -19   6    0.66    0.80
   0  19   6    1.38    0.94
   0  19  -6    1.25    0.76
   1 -19   6    0.64    0.83
  -1 -19  -6    0.87    0.77
   1  19   6    1.57    1.00
  -1  19  -6    1.86    0.75
   2 -19   6    3.01    1.16
  -2 -19  -6    1.49    0.88
   2  19   6    2.55    1.19
   4 -20  -6    1.65    0.81
   4  20  -6    1.84    1.04
  -3 -20   6    1.28    0.78
   3 -20  -6    0.31    0.77
   3  20  -6   -0.26    0.76
   2 -20  -6    2.36    0.91
  -2 -20   6    1.17    0.77
   2  20  -6    0.66    0.72
  -1 -20   6    0.00    0.62
   1 -20  -6    1.52    0.87
   1  20  -6    1.07    0.74
   0 -20  -6   -1.02    0.66
   0 -20   6    1.32    0.88
   0  20   6    0.34    0.79
   0  20  -6    0.20    0.65
   1 -20   6    1.15    0.80
  -1 -20  -6    2.00    0.87
   1  20   6    1.56    1.07
  -1  20  -6    2.45    0.81
  -2 -20  -6    1.10    0.81
   2 -20   6    0.90    0.98
   2  20   6    0.26    1.01
   4 -21  -6    0.40    0.79
   4  21  -6    1.70    1.03
   3 -21  -6   -0.09    0.74
  -3 -21   6   -0.43    0.69
   3  21  -6   -1.01    0.60
   2 -21  -6    2.19    0.90
  -2 -21   6    2.51    0.90
   2  21  -6    2.21    0.88
   1 -21  -6    3.54    0.97
  -1 -21   6    3.05    0.94
   1  21  -6    3.53    0.97
   0 -21   6    1.21    0.80
   0 -21  -6   -0.35    0.72
   0  21   6   -0.04    0.82
   0  21  -6   -0.18    0.55
  -1 -21  -6    1.57    0.87
   1 -21   6    0.96    0.88
   1  21   6    0.88    0.99
  -1  21  -6    0.84    0.70
   2 -21   6    0.23    0.97
  -2 -21  -6    0.34    0.77
   2  21   6   -0.71    0.88
   4 -22  -6    0.03    0.77
   4  22  -6    0.32    0.93
   3 -22  -6    0.88    0.81
  -3 -22   6    0.14    0.73
   3  22  -6    1.32    0.88
   2 -22  -6    3.12    1.00
  -2 -22   6    3.08    0.99
   2  22  -6    3.38    0.98
  -1 -22   6    1.47    0.85
   1 -22  -6    0.52    0.81
   1  22  -6    1.55    0.80
   0 -22  -6    1.20    0.85
   0 -22   6   -0.23    0.66
   0  22  -6    0.82    0.70
   0  22   6   -0.06    0.85
   1 -22   6    0.41    0.81
  -1 -22  -6   -0.07    0.75
   1  22   6   -0.37    0.92
   2 -22   6    3.05    1.21
  -2 -22  -6    2.46    0.98
   2  22   6    5.60    1.39
   4 -23  -6    1.19    0.87
   4  23  -6    1.68    1.05
   3 -23  -6    1.77    0.89
  -3 -23   6    4.16    1.06
   3  23  -6    1.94    0.96
  -2 -23   6    3.14    0.99
   2 -23  -6    2.06    0.96
   2  23  -6    3.27    0.97
   1 -23  -6    8.03    1.32
  -1 -23   6    7.27    1.27
   1  23  -6    9.74    1.36
   0 -23  -6    0.50    0.77
   0 -23   6   -0.17    0.74
   0  23   6    0.70    0.93
   0  23  -6    1.22    0.70
   1 -23   6   -0.87    0.62
  -1 -23  -6    1.90    0.93
   1  23   6   -0.08    0.91
   2 -23   6    1.96    1.09
  -2 -23  -6    1.17    0.86
   2  23   6    2.26    1.20
  -3 -24   6    2.74    0.95
   3 -24  -6    1.95    0.91
   3  24  -6    1.07    0.85
  -2 -24   6    0.26    0.74
   2 -24  -6   -0.18    0.77
   2  24  -6   -0.22    0.65
   1 -24  -6    0.54    0.87
  -1 -24   6    0.25    0.69
   1  24  -6    1.45    0.76
   0 -24  -6    2.38    0.95
   0 -24   6    2.35    1.00
   0  24  -6    2.39    0.82
   0  24   6    2.72    1.09
  -1 -24  -6    2.62    1.00
   1 -24   6    2.95    1.07
   1  24   6    2.39    1.15
  -3 -25   6    0.48    0.76
   3 -25  -6   -1.28    0.72
   3  25  -6    1.81    0.90
   2 -25  -6    0.50    0.83
  -2 -25   6    0.30    0.78
   2  25  -6   -0.24    0.70
   1 -25  -6    0.97    0.87
  -1 -25   6    2.11    0.94
   1  25  -6    0.48    0.71
   0 -25   6    1.36    0.90
   0 -25  -6    0.62    0.83
   0  25   6    0.20    0.89
   0  25  -6   -0.03    0.57
   1 -25   6   -0.53    0.73
  -1 -25  -6   -0.28    0.77
   1  25   6    1.16    1.09
   3 -26  -6   -0.15    0.86
  -3 -26   6   -0.55    0.64
   3  26  -6    0.77    0.83
   2 -26  -6    1.49    0.87
  -2 -26   6    0.26    0.80
   2  26  -6    1.27    0.86
  -1 -26   6    0.25    0.74
   1 -26  -6    1.69    0.99
   1  26  -6   -0.08    0.65
   0 -26  -6    5.66    1.20
   0 -26   6    3.39    1.10
   0  26  -6    4.13    0.99
   0  26   6    4.92    1.26
   1 -26   6    2.23    1.03
  -1 -26  -6    3.68    1.09
   1  26   6    3.45    1.26
  -3 -27   6    0.49    0.85
   3 -27  -6   -0.63    0.80
   3  27  -6    0.47    0.81
   2 -27  -6    3.39    1.05
  -2 -27   6    2.02    0.96
   2  27  -6    3.04    0.96
  -1 -27   6    1.50    0.93
   1 -27  -6    1.20    0.89
   1  27  -6    0.93    0.79
   0 -27  -6    4.37    1.17
   0 -27   6    2.67    1.02
   0  27  -6    3.50    0.95
   0  27   6    3.21    1.16
   1 -27   6    0.84    0.95
  -1 -27  -6    2.91    1.05
   1  27   6    2.46    1.16
   3 -28  -6   -0.75    0.80
  -3 -28   6   -0.97    0.67
   3  28  -6   -0.53    0.73
  -2 -28   6    0.74    0.79
   2 -28  -6    1.01    0.91
   2  28  -6    0.51    0.72
  -1 -28   6    7.18    1.33
   1 -28  -6    9.47    1.42
   1  28  -6   10.94    1.47
   0 -28   6    0.73    0.86
   0 -28  -6    1.14    0.92
   0  28  -6    1.49    0.77
  -1 -28  -6    1.20    0.90
   1 -28   6    0.00    0.89
   1  28   6    0.70    1.09
  -3 -29   6   -0.32    0.76
   3 -29  -6    0.52    0.94
   3  29  -6    1.80    0.99
   2 -29  -6    1.26    0.92
  -2 -29   6    0.43    0.80
   2  29  -6    0.48    0.79
  -1 -29   6    1.58    0.90
   1 -29  -6    4.68    1.18
   1  29  -6    2.68    0.99
   0 -29  -6   13.79    1.66
   0  29  -6   13.38    1.54
   1 -29   6    1.80    1.01
  -1 -29  -6    1.78    1.00
   1  29   6    2.42    1.21
   2 -30  -6    0.34    0.91
  -2 -30   6    1.07    0.86
   2  30  -6   -0.25    0.70
  -1 -30   6    1.03    0.87
   1 -30  -6    3.72    1.14
   1  30  -6    2.32    0.96
   0 -30  -6   12.97    1.62
   0 -30   6    8.67    1.46
   0  30  -6   13.68    1.54
  -2 -31   6    1.57    0.89
   2 -31  -6    0.94    0.96
   2  31  -6    1.79    0.86
  -1 -31   6    0.42    0.84
   1 -31  -6    1.80    1.07
   1  31  -6    0.40    0.73
   0 -31   6    3.44    1.12
   0 -31  -6    5.26    1.25
   0  31  -6    6.58    1.15
  -2 -32   6    1.00    0.89
   2 -32  -6    0.30    0.94
   2  32  -6    1.04    0.89
  -1 -32   6    2.07    0.99
   1 -32  -6    3.39    1.18
   1  32  -6    5.01    1.17
   0 -32  -6    1.28    1.00
   0 -32   6    0.27    0.75
  -1 -33   6    1.34    0.92
   1 -33  -6   -0.01    0.96
   1  33  -6    2.28    0.93
   4   0  -7    0.63    0.96
   3   0  -7    0.95    0.86
   2   0  -7    6.40    1.25
  -1   0   7    0.52    0.78
   1   0  -7    0.83    0.76
   0   0  -7    1.43    0.83
   0   0   7    0.88    0.95
  -1   0  -7    1.24    0.83
   1   0   7    0.26    0.90
   4  -1  -7    0.95    0.91
   4   1  -7    0.45    0.88
   3  -1  -7    2.40    0.98
   3   1  -7    1.69    0.97
   2  -1  -7    1.21    0.83
   2   1  -7    0.93    0.80
  -1  -1   7    0.01    0.75
   1  -1  -7    0.96    0.78
  -1   1   7   -0.55    0.81
   1   1  -7    1.77    0.90
   0  -1   7    0.66    0.91
   0  -1  -7    0.95    0.78
   0   1   7    1.62    1.03
   0   1  -7    0.40    0.82
  -1  -1  -7    0.33    0.68
   1  -1   7    1.53    1.06
   1   1   7    0.19    0.92
  -1   1  -7    1.09    0.73
   4  -2  -7    1.49    0.99
   4   2  -7    1.91    0.99
   3  -2  -7    4.66    1.08
   3   2  -7    4.09    1.13
   2  -2  -7    3.69    1.03
   2   2  -7    2.29    0.96
   1  -2  -7    1.89    0.86
  -1  -2   7    2.57    0.98
  -1   2   7    3.72    1.08
   1   2  -7    2.36    0.95
   0  -2   7    2.47    1.08
   0  -2  -7    0.75    0.71
   0   2  -7    0.99    0.81
   0   2   7    0.61    0.95
  -1  -2  -7    5.12    1.11
   1  -2   7    3.65    1.23
   1   2   7    2.07    1.06
  -1   2  -7    4.25    1.03
   4  -3  -7    0.64    0.92
   4   3  -7    1.47    0.98
   3  -3  -7    2.76    0.99
   3   3  -7    3.30    1.00
   2  -3  -7    7.69    1.29
   2   3  -7    8.60    1.31
   1  -3  -7    6.73    1.20
  -1  -3   7    3.84    1.06
  -1   3   7    4.99    1.17
   1   3  -7    4.02    1.07
   0  -3  -7    4.12    1.04
   0  -3   7    2.99    1.14
   0   3  -7    4.10    1.06
   0   3   7    3.37    1.19
   1  -3   7    1.04    1.05
  -1  -3  -7    0.99    0.75
   1   3   7    1.19    1.07
  -1   3  -7    0.27    0.73
   3  -4  -7    1.62    0.94
   3   4  -7    2.50    1.05
   2  -4  -7    5.50    1.16
  -2  -4   7    5.29    1.15
   2   4  -7    7.19    1.21
   1  -4  -7    1.96    0.88
  -1  -4   7    1.82    0.96
   1   4  -7    2.12    0.89
  -1   4   7    0.93    0.88
   0  -4  -7    0.87    0.82
   0  -4   7    1.94    1.02
   0   4  -7    2.12    0.87
   0   4   7    1.38    1.00
   1  -4   7    1.22    1.04
  -1  -4  -7    2.17    0.89
  -1   4  -7    1.54    0.84
   1   4   7    1.08    1.04
   3  -5  -7    3.90    1.08
   3   5  -7    5.80    1.25
  -2  -5   7    0.64    0.83
   2  -5  -7    2.23    0.96
   2   5  -7    0.92    0.83
  -1  -5   7    0.45    0.83
   1  -5  -7   -0.05    0.71
  -1   5   7    0.63    0.88
   1   5  -7   -0.20    0.66
   0  -5   7    0.28    0.88
   0  -5  -7    2.26    0.94
   0   5   7    0.62    0.94
   0   5  -7    0.99    0.78
   1  -5   7    1.40    1.06
  -1  -5  -7    1.58    0.81
   1   5   7    0.61    0.98
  -1   5  -7    1.87    0.86
   3  -6  -7    4.48    1.12
   3   6  -7    7.07    1.30
  -2  -6   7    2.45    0.96
   2  -6  -7    2.25    0.96
   2   6  -7    1.84    0.86
  -1  -6   7    1.03    0.87
   1  -6  -7    0.38    0.78
  -1   6   7    1.50    0.97
   1   6  -7    1.59    0.84
   0  -6  -7    0.57    0.74
   0  -6   7    2.05    1.00
   0   6   7    0.35    0.92
   0   6  -7    0.87    0.74
   1  -6   7   -0.78    0.80
  -1  -6  -7    0.97    0.81
   1   6   7    1.50    1.08
  -1   6  -7    1.25    0.75
   3  -7  -7    3.09    1.05
   3   7  -7    2.27    1.05
  -2  -7   7    2.62    0.97
   2  -7  -7   -0.30    0.80
   2   7  -7    1.71    0.89
  -1  -7   7    0.39    0.85
   1  -7  -7    1.37    0.81
   1   7  -7    1.31    0.84
  -1   7   7    0.83    0.93
   0  -7  -7    2.05    0.91
   0  -7   7    1.05    0.91
   0   7  -7    1.66    0.83
   0   7   7    1.74    1.05
   1  -7   7    1.34    1.05
  -1  -7  -7    2.19    0.94
  -1   7  -7    2.54    0.91
   1   7   7    1.66    1.08
   3  -8  -7    1.98    0.93
   3   8  -7    1.55    1.01
  -2  -8   7    1.79    0.91
   2  -8  -7    0.44    0.90
   2   8  -7    1.11    0.77
  -1  -8   7    0.92    0.88
   1  -8  -7    2.79    0.97
   1   8  -7    2.23    0.91
  -1   8   7    1.01    0.91
   0  -8  -7    9.99    1.41
   0  -8   7    8.34    1.44
   0   8   7    8.38    1.48
   0   8  -7    9.48    1.37
  -1  -8  -7    1.13    0.82
   1  -8   7    2.31    1.10
  -1   8  -7    1.80    0.82
   1   8   7    1.50    1.01
   3  -9  -7    5.49    1.17
   3   9  -7    3.79    1.13
  -2  -9   7    1.54    0.88
   2  -9  -7    1.09    0.90
   2   9  -7    2.42    0.95
   1  -9  -7    1.08    0.82
  -1  -9   7    2.64    1.03
  -1   9   7    1.75    0.96
   1   9  -7    2.58    0.89
   0  -9   7    1.90    0.98
   0  -9  -7    1.79    0.94
   0   9   7    3.43    1.17
   0   9  -7    2.65    0.92
   1  -9   7    0.99    0.89
  -1  -9  -7    1.98    0.92
  -1   9  -7    1.29    0.79
   1   9   7    1.52    1.00
   3 -10  -7    1.60    0.96
   3  10  -7    1.93    1.02
  -2 -10   7    0.60    0.77
   2 -10  -7    0.50    0.81
   2  10  -7    1.55    0.93
  -1 -10   7    1.02    0.86
   1 -10  -7    2.95    0.97
   1  10  -7    2.29    0.95
  -1  10   7    2.92    1.06
   0 -10   7    6.15    1.29
   0 -10  -7    5.52    1.21
   0  10   7    6.82    1.39
   0  10  -7    5.90    1.16
   1 -10   7    1.50    0.96
  -1 -10  -7    1.44    0.85
   1  10   7    1.36    1.05
  -1  10  -7    2.85    0.90
   3 -11  -7    0.44    0.92
   3  11  -7   -0.01    0.83
  -2 -11   7    0.62    0.78
   2 -11  -7    0.25    0.77
   2  11  -7    0.92    0.80
   1 -11  -7    0.65    0.83
  -1 -11   7    1.11    0.87
   1  11  -7    0.94    0.84
  -1  11   7    0.95    0.90
   0 -11   7    1.70    0.97
   0 -11  -7    2.67    1.02
   0  11   7    1.15    1.04
   0  11  -7    1.24    0.74
  -1 -11  -7    2.81    0.99
   1 -11   7    2.25    1.06
  -1  11  -7    1.26    0.83
   1  11   7    2.08    1.13
   3 -12  -7    2.49    1.03
   3  12  -7    2.63    1.06
   2 -12  -7    0.44    0.83
  -2 -12   7   -0.06    0.72
   2  12  -7   -0.58    0.68
  -1 -12   7    0.29    0.75
   1 -12  -7    1.74    0.87
   1  12  -7   -0.01    0.69
   0 -12   7    4.20    1.19
   0 -12  -7    3.25    1.03
   0  12   7    2.91    1.15
   0  12  -7    4.48    1.05
  -1 -12  -7    0.39    0.83
   1 -12   7    0.51    0.90
  -1  12  -7   -0.09    0.68
   1  12   7    0.70    1.09
   3 -13  -7    0.76    0.88
   3  13  -7    1.58    0.96
  -2 -13   7    0.20    0.77
   2 -13  -7    1.35    0.95
   2  13  -7    0.54    0.81
   1 -13  -7    1.62    0.88
  -1 -13   7    0.93    0.79
   1  13  -7    0.65    0.72
   0 -13   7    1.18    0.90
   0 -13  -7    1.67    0.95
   0  13  -7    1.43    0.81
   0  13   7    1.44    1.07
  -1 -13  -7    1.22    0.86
   1 -13   7    0.27    0.85
  -1  13  -7    0.65    0.71
   1  13   7    0.81    1.11
   3 -14  -7    1.58    0.98
   3  14  -7    0.89    0.94
   2 -14  -7    0.45    0.89
  -2 -14   7    0.11    0.77
   2  14  -7    0.17    0.82
  -1 -14   7    0.52    0.77
   1 -14  -7    0.30    0.82
   1  14  -7    0.16    0.66
   0 -14  -7    1.78    0.96
   0 -14   7    0.62    0.86
   0  14   7    0.04    0.94
   0  14  -7    0.14    0.72
  -1 -14  -7    0.91    0.79
   1 -14   7    0.12    0.84
   1  14   7    1.01    1.12
  -1  14  -7    0.56    0.79
   3 -15  -7    1.05    0.96
   3  15  -7    1.92    0.94
  -2 -15   7    0.89    0.80
   2 -15  -7    2.18    1.06
   2  15  -7    2.89    1.00
   1 -15  -7    0.46    0.79
  -1 -15   7    0.27    0.76
   1  15  -7    0.34    0.79
   0 -15  -7    1.08    0.84
   0 -15   7    0.37    0.74
   0  15  -7    0.59    0.78
   0  15   7    0.81    1.05
   1 -15   7    0.90    0.96
  -1 -15  -7    0.58    0.81
   1  15   7    1.25    1.10
   3 -16  -7    0.97    0.93
   3  16  -7    0.64    0.85
   2 -16  -7    4.05    1.17
  -2 -16   7    1.10    0.96
   2  16  -7    1.43    0.89
   1 -16  -7    2.57    1.00
  -1 -16   7    1.28    0.86
   1  16  -7    2.42    0.98
   0 -16   7    0.65    0.87
   0 -16  -7    0.59    0.80
   0  16  -7   -0.13    0.73
   0  16   7    0.82    1.06
  -1 -16  -7    1.05    0.84
   1 -16   7    0.10    0.83
   1  16   7    0.07    1.08
   3 -17  -7    1.44    0.98
   3  17  -7    0.27    0.83
  -2 -17   7    0.56    0.82
   2 -17  -7    1.30    0.93
   2  17  -7   -0.12    0.72
   1 -17  -7    2.62    1.03
  -1 -17   7    1.29    0.92
   1  17  -7    3.41    1.05
   0 -17  -7    0.29    0.77
   0 -17   7    0.44    0.87
   0  17   7    1.40    1.09
   0  17  -7   -0.78    0.64
   2 -18  -7    0.76    0.88
  -2 -18   7    0.52    0.82
   2  18  -7   -0.49    0.66
   1 -18  -7    2.36    1.05
  -1 -18   7    0.38    0.84
   1  18  -7    1.13    0.79
   0 -18   7   -0.58    0.70
   0 -18  -7    1.28    0.85
   0  18  -7    0.68    0.79
   0  18   7    0.46    1.09
  -2 -19   7    1.00    0.88
   2 -19  -7    3.32    1.08
   2  19  -7    3.40    1.08
   1 -19  -7    2.44    1.04
  -1 -19   7    2.48    1.01
   1  19  -7    4.16    1.04
   0 -19   7   -0.65    0.77
   0 -19  -7   -0.02    0.71
   0  19  -7    0.29    0.69
   0  19   7   -0.08    1.08
  -2 -20   7    1.70    0.96
   2 -20  -7    1.66    0.96
   2  20  -7    1.01    0.94
  -1 -20   7    1.44    0.88
   1 -20  -7    1.24    0.94
   1  20  -7    2.17    0.92
   0 -20  -7    0.84    0.85
   0 -20   7   -0.05    0.79
   0  20  -7    0.45    0.76
   0  20   7    0.51    1.10
   2 -21  -7    1.19    0.97
  -2 -21   7    2.39    1.01
   2  21  -7   -0.01    0.69
  -1 -21   7    1.69    0.94
   1 -21  -7    3.86    1.15
   1  21  -7    1.75    0.92
   0 -21  -7    0.12    0.79
   0 -21   7   -0.30    0.77
   0  21  -7    1.08    0.74
   2 -22  -7    0.43    0.92
  -2 -22   7    0.70    0.90
   2  22  -7    1.12    0.83
  -1 -22   7    1.96    1.03
   1 -22  -7    1.53    1.05
   1  22  -7    2.27    0.96
  -1 -23   7    0.43    0.83
   1 -23  -7   -1.35    0.77
   1  23  -7    1.21    0.78
   0   0   0    0.00    0.00
;
_shelx_hkl_checksum     46845
_shelx_res_file
;
    FrEi8.res created by SHELXL-2014/7
TITL monoklin P21 in P2(1)
CELL 0.71073   4.9409  39.0152   5.8447  90.000 100.905  90.000
ZERR    2.00   0.0004   0.0025   0.0004   0.000   0.003   0.000
LATT -1
SYMM -X, 0.5+Y, -Z
SFAC C  H  N  O
UNIT 48  48  4  12
MERG 2
L.S. 20
ACTA
BOND $H
FMAP 2
PLAN 5
SIZE 0.130 0.180 0.250
TWIN
HTAB
WPDB
CONF
EQIV $1 x+1, y, z
HTAB N1 O1_$1
EQIV $2 x-1, y, z
HTAB N2 O4_$2
HTAB C1 O2_$1
EQIV $3 x, y, z-1
HTAB C4 O2_$3
HTAB C21 O6_$3
HTAB C22 O5_$2
EQIV $4 x, y, z+1
HTAB C24 O5_$4
DFIX 0.89 0.01 N1 H1
DFIX 0.89 0.01 N2 H2
TEMP -120
WGHT    0.051900    0.333800
BASF   1.13007
FVAR       0.34203
MOLE 1
O1    4   -0.322775    0.271028    1.373716    11.00000    0.02474    0.03264 =
         0.05228   -0.00835    0.01199    0.00218
O2    4   -0.156506    0.360264    1.645069    11.00000    0.07714    0.03662 =
         0.03714    0.00169    0.01959    0.02818
O3    4    0.003249    0.342617    1.333419    11.00000    0.04754    0.02534 =
         0.03467    0.00288    0.01354    0.00596
O4    4    0.661432    0.015025    0.036488    11.00000    0.02201    0.03346 =
         0.07954   -0.02133    0.01846   -0.00225
O5    4    0.595145   -0.061666   -0.187434    11.00000    0.03393    0.02918 =
         0.03904   -0.00657    0.01347    0.00309
O6    4    0.437420   -0.055746    0.143892    11.00000    0.04423    0.03505 =
         0.03531    0.00022    0.01487    0.00929
N1    3    0.127999    0.279719    1.507413    11.00000    0.02085    0.02166 =
         0.03769   -0.00316    0.00952    0.00258
H1    2    0.300932    0.277274    1.489140    11.00000    0.01624
N2    3    0.202433    0.005948   -0.031692    11.00000    0.02254    0.02622 =
         0.03474   -0.00560    0.00774    0.00161
H2    2    0.039456    0.012706   -0.002279    11.00000    0.04437
C1    1    0.325053    0.313959    1.852619    11.00000    0.03492    0.04166 =
         0.03888   -0.01030   -0.00057    0.01058
AFIX 137
H1A   2    0.386586    0.293056    1.940145    11.00000   -1.50000
H1B   2    0.279050    0.331446    1.959410    11.00000   -1.50000
H1C   2    0.472815    0.322474    1.777059    11.00000   -1.50000
AFIX   0
C2    1    0.072698    0.306080    1.669093    11.00000    0.03007    0.02076 =
         0.03631   -0.00254    0.01485    0.00485
AFIX  13
H2A   2   -0.070844    0.296763    1.752005    11.00000   -1.20000
AFIX   0
C3    1   -0.042244    0.339001    1.548228    11.00000    0.03069    0.02143 =
         0.03339   -0.00202    0.00755    0.00266
C4    1   -0.104062    0.374009    1.215781    11.00000    0.06315    0.02740 =
         0.03515    0.00567    0.00832    0.00824
AFIX 137
H4A   2   -0.286899    0.378851    1.250059    11.00000   -1.50000
H4B   2   -0.118198    0.371264    1.047265    11.00000   -1.50000
H4C   2    0.020617    0.393061    1.270767    11.00000   -1.50000
AFIX   0
C5    1   -0.083460    0.264023    1.368012    11.00000    0.02509    0.01843 =
         0.03299   -0.00009    0.00862   -0.00082
C6    1   -0.007725    0.236408    1.213136    11.00000    0.03034    0.01545 =
         0.03727    0.00126    0.00981    0.00063
C7    1    0.217255    0.215210    1.282814    11.00000    0.03203    0.02034 =
         0.03619   -0.00409    0.00367    0.00311
AFIX  43
H7    2    0.331110    0.218347    1.431593    11.00000   -1.20000
AFIX   0
C8    1    0.278127    0.189308    1.136555    11.00000    0.03432    0.01999 =
         0.03930   -0.00352    0.00737    0.00812
AFIX  43
H8    2    0.431011    0.174636    1.187849    11.00000   -1.20000
AFIX   0
C9    1    0.118403    0.184721    0.917479    11.00000    0.03845    0.01426 =
         0.03685    0.00102    0.01167    0.00241
C10   1   -0.109850    0.206225    0.846323    11.00000    0.03848    0.03016 =
         0.03697   -0.00417    0.00442    0.00631
AFIX  43
H10   2   -0.221086    0.203489    0.696020    11.00000   -1.20000
AFIX   0
C11   1   -0.173530    0.231501    0.995132    11.00000    0.02967    0.02816 =
         0.03682   -0.00131    0.00311    0.00931
AFIX  43
H11   2   -0.331346    0.245526    0.947691    11.00000   -1.20000
AFIX   0
C12   1    0.183229    0.158493    0.764745    11.00000    0.03934    0.01934 =
         0.03390   -0.00162    0.00662    0.00306
C13   1    0.234757    0.136524    0.636203    11.00000    0.03654    0.02410 =
         0.03910   -0.00009    0.01118    0.00212
C14   1    0.289499    0.109529    0.484520    11.00000    0.03578    0.02086 =
         0.03706   -0.00535    0.01045   -0.00017
C15   1    0.520799    0.088587    0.550346    11.00000    0.03903    0.03190 =
         0.04553   -0.01237   -0.00273    0.00328
AFIX  43
H15   2    0.646544    0.092802    0.691833    11.00000   -1.20000
AFIX   0
C16   1    0.565093    0.061607    0.407322    11.00000    0.03081    0.03274 =
         0.05634   -0.01466   -0.00236    0.01048
AFIX  43
H16   2    0.724605    0.047737    0.450578    11.00000   -1.20000
AFIX   0
C17   1    0.382807    0.054504    0.204031    11.00000    0.02397    0.02305 =
         0.03814   -0.00301    0.01273   -0.00272
C18   1    0.157481    0.075797    0.135968    11.00000    0.04037    0.02777 =
         0.03666   -0.00436    0.00442    0.00698
AFIX  43
H18   2    0.033484    0.071611   -0.006517    11.00000   -1.20000
AFIX   0
C19   1    0.112338    0.103254    0.275482    11.00000    0.03779    0.02912 =
         0.04187   -0.00205    0.00495    0.01142
AFIX  43
H19   2   -0.041659    0.117857    0.226857    11.00000   -1.20000
AFIX   0
C20   1    0.427401    0.023787    0.061577    11.00000    0.02289    0.02282 =
         0.04204   -0.00375    0.01074   -0.00187
C21   1    0.229115   -0.014047   -0.426489    11.00000    0.05341    0.04664 =
         0.02977    0.00226    0.00854    0.01650
AFIX 137
H21A  2    0.072970    0.000791   -0.490218    11.00000   -1.50000
H21B  2    0.223051   -0.034760   -0.522186    11.00000   -1.50000
H21C  2    0.401945   -0.001762   -0.427242    11.00000   -1.50000
AFIX   0
C22   1    0.212721   -0.023948   -0.179188    11.00000    0.02610    0.02464 =
         0.03006   -0.00579    0.00794    0.00042
AFIX  13
H22   2    0.034898   -0.036518   -0.186563    11.00000   -1.20000
AFIX   0
C23   1    0.439803   -0.048470   -0.079517    11.00000    0.02813    0.02203 =
         0.02928   -0.00613    0.00905   -0.00550
C24   1    0.645974   -0.079588    0.254090    11.00000    0.05633    0.03655 =
         0.03738    0.00110    0.00339    0.01788
AFIX 137
H24A  2    0.609293   -0.102278    0.183067    11.00000   -1.50000
H24B  2    0.642176   -0.081010    0.420857    11.00000   -1.50000
H24C  2    0.827802   -0.071634    0.233033    11.00000   -1.50000
AFIX   0
HKLF 4
REM  monoklin P21 in P2(1)
REM R1 =  0.0545 for    3859 Fo > 4sig(Fo)  and  0.0785 for all    5192 data
REM    302 parameters refined using      3 restraints
END
WGHT      0.0450      0.2479
REM Instructions for potential hydrogen bonds
HTAB N1 O1_$1
HTAB N2 O4_$2
HTAB C1 O2_$1
HTAB C4 O2_$3
HTAB C21 O6_$3
HTAB C22 O5_$2
HTAB C24 O5_$4
REM Highest difference peak  0.164,  deepest hole -0.233,  1-sigma level  0.048
Q1    1   0.0018  0.0805  0.4823  11.00000  0.05    0.16
Q2    1   0.4196  0.3213  2.2993  11.00000  0.05    0.16
Q3    1   0.4080  0.3593  1.9338  11.00000  0.05    0.16
Q4    1   0.8482 -0.0764  0.1412  11.00000  0.05    0.16
Q5    1   0.6583 -0.0111 -0.2911  11.00000  0.05    0.16
;
_shelx_res_checksum     41846
