# Supplementary material for: Crystal structure of dimethyl N,N′-[(ethyne-1,2-di­yl)bis­(1,4-phenyl­enecarbon­yl)]bis­(l-alaninate)
Source: Acta Crystallogr E Crystallogr Commun. 2019 May 10;75(Pt 6):751–4. doi: 10.1107/S2056989019005826 (PMC6658949; doi:10.1107/S2056989019005826)
Supplement: Supplementary file 2 [file e-75-00751-Isup2.hkl]

data_I                                                                          
_shelx_title ' monoklin P21 in P2(1)'                                           
_shelx_refln_list_code          4                                               
_shelx_F_calc_maximum       94.85                                               
_exptl_crystal_F_000       460.00                                               
_reflns_d_resolution_high  0.7443                                               
                                                                                
loop_                                                                           
 _space_group_symop_operation_xyz                                               
 'x, y, z'                                                                      
 '-x, y+1/2, -z'                                                                
                                                                                
_cell_length_a     4.9409                                                       
_cell_length_b    39.0152                                                       
_cell_length_c     5.8447                                                       
_cell_angle_alpha  90.000                                                       
_cell_angle_beta  100.905                                                       
_cell_angle_gamma  90.000                                                       
                                                                                
_shelx_F_squared_multiplier     1.000                                           
                                                                                
loop_                                                                           
 _refln_index_h                                                                 
 _refln_index_k                                                                 
 _refln_index_l                                                                 
 _refln_F_squared_calc                                                          
 _refln_F_squared_meas                                                          
 _refln_F_squared_sigma                                                         
 _refln_observed_status                                                         
   0 -52   0         18.67         34.96        11.45 o                         
   1 -51   0          2.71          0.60         6.15 o                         
   0 -50   0         18.25         22.74        10.43 o                         
   1 -50   0         37.93         43.48         8.26 o                         
   1 -49   0         12.50         18.71         6.98 o                         
   2 -49   0         57.51         63.36         8.88 o                         
   0 -48   0         18.66         35.22        10.86 o                         
   1 -48   0         29.90         39.70         7.75 o                         
   2 -48   0          6.84         12.88         6.26 o                         
   1 -47   0         31.32         27.78         7.18 o                         
   2 -47   0          6.27          3.02         5.43 o                         
   0 -46   0          9.00          8.38         8.12 o                         
   1 -46   0         12.06         26.57         6.71 o                         
   2 -46   0         32.26         28.63         7.04 o                         
   3 -46   0          6.35          5.58         4.39 o                         
   1 -45   0          2.64         -2.33         4.98 o                         
   2 -45   0          8.31          5.92         5.27 o                         
   3 -45   0         21.09         20.06         4.83 o                         
   0 -44   0         19.30         27.95         9.83 o                         
   1 -44   0         60.61         80.42        10.39 o                         
   2 -44   0          1.64         -3.68         3.68 o                         
   3 -44   0         18.17         12.74         4.57 o                         
   1 -43   0        101.22        107.80        33.89 o                         
   2 -43   0          0.63          2.97         3.76 o                         
   3 -43   0         14.32         12.03         4.40 o                         
   0 -42   0         46.30         50.26        10.77 o                         
   1 -42   0         26.17         22.14         7.05 o                         
   2 -42   0          0.29          1.24         3.45 o                         
   3 -42   0         35.90         42.36         5.35 o                         
   1 -41   0          3.76          7.97         3.84 o                         
   2 -41   0         88.96        103.14         8.69 o                         
   3 -41   0         50.89         53.45         5.56 o                         
   4 -41   0         66.00         64.62        11.97 o                         
   0 -40   0        239.78        216.43        15.98 o                         
   1 -40   0        107.11        122.15         7.59 o                         
   2 -40   0         33.90         43.63         5.16 o                         
   3 -40   0        165.36        186.88         8.23 o                         
   4 -40   0         31.71         21.80         5.86 o                         
   1 -39   0        259.12        257.22         9.60 o                         
   2 -39   0         42.58         45.24         5.17 o                         
   3 -39   0        282.24        286.55        15.78 o                         
   4 -39   0         18.22          9.94         4.89 o                         
   0 -38   0        536.06        513.56        24.79 o                         
   1 -38   0        144.93        157.82         7.55 o                         
   2 -38   0         94.72        105.29         6.82 o                         
   3 -38   0          1.98          0.92         3.18 o                         
   4 -38   0         82.38         90.43         8.55 o                         
   1 -37   0        256.76        249.55         9.22 o                         
   2 -37   0          9.83         18.55         3.85 o                         
   3 -37   0          5.14          0.97         3.17 o                         
   4 -37   0         59.66         55.59        13.51 o                         
   0 -36   0         32.88         36.23         5.56 o                         
   1 -36   0        174.69        168.88         7.48 o                         
   2 -36   0        124.20        129.56         6.84 o                         
   3 -36   0         14.34         16.93         3.76 o                         
   4 -36   0         13.84         11.59         4.10 o                         
   1 -35   0        180.42        186.46         7.68 o                         
   2 -35   0        269.63        269.66        10.43 o                         
   3 -35   0         25.21         23.64         3.89 o                         
   4 -35   0         44.46         26.07         8.29 o                         
   0 -34   0        104.74        105.67         7.58 o                         
   1 -34   0        157.46        158.19         7.05 o                         
   2 -34   0        139.08        143.00         6.48 o                         
   3 -34   0         49.66         48.29         8.46 o                         
   4 -34   0          0.41          4.62         5.90 o                         
   1 -33   0        389.66        371.83        10.72 o                         
   2 -33   0        300.22        291.18         9.15 o                         
   3 -33   0          2.81          3.79         2.81 o                         
   4 -33   0         17.25         10.94         6.41 o                         
   0 -32   0         22.84         22.34         4.56 o                         
   1 -32   0          9.11         14.13         3.60 o                         
   2 -32   0        162.97        157.59         6.59 o                         
   3 -32   0         63.82         59.36         5.31 o                         
   4 -32   0          3.62         13.76         6.07 o                         
   1 -31   0        105.12        105.60         5.76 o                         
   2 -31   0          2.61          4.03         2.72 o                         
   3 -31   0         67.80         58.09         4.42 o                         
   4 -31   0        115.68        110.52        11.63 o                         
   0 -30   0        525.15        506.91        15.56 o                         
   1 -30   0        561.75        555.35        11.61 o                         
   2 -30   0         28.61         33.63         3.83 o                         
   3 -30   0         30.49         30.44         4.89 o                         
   4 -30   0          0.47          6.41         5.98 o                         
   1 -29   0        433.26        442.14         9.77 o                         
   2 -29   0        274.22        277.34        11.15 o                         
   3 -29   0          3.98          1.74         3.49 o                         
   4 -29   0         25.03         20.69         6.75 o                         
   0 -28   0        847.20        812.76        25.39 o                         
   1 -28   0         28.05         44.24         3.52 o                         
   2 -28   0        429.02        403.73         8.92 o                         
   3 -28   0        140.00        141.83         7.37 o                         
   4 -28   0          3.83          7.95         5.56 o                         
   1 -27   0         83.80        102.84         4.60 o                         
   2 -27   0         51.16         67.26         4.29 o                         
   3 -27   0         96.48         94.51         6.21 o                         
   4 -27   0          7.78          5.04         5.13 o                         
   0 -26   0          5.10          7.28         3.15 o                         
   1 -26   0        696.40        695.42        13.02 o                         
   2 -26   0        114.42        116.04         8.28 o                         
   3 -26   0        104.90        112.93         8.63 o                         
   4 -26   0         19.60         27.01         6.92 o                         
   1 -25   0        131.13        139.57         4.80 o                         
   2 -25   0          3.52          2.07         1.92 o                         
   3 -25   0        169.08        172.70         7.43 o                         
   4 -25   0         39.39         15.30         6.24 o                         
   0 -24   0       1381.69       1469.30        51.63 o                         
   1 -24   0        169.28        167.20         6.21 o                         
   2 -24   0         76.52         67.15         2.94 o                         
   3 -24   0        174.71        150.08         6.86 o                         
   4 -24   0         56.59         69.58         8.46 o                         
   1 -23   0         31.33         36.83         2.85 o                         
   2 -23   0        167.11        162.76         4.92 o                         
   3 -23   0         19.57         21.29         4.49 o                         
   4 -23   0         71.90         74.79         8.80 o                         
   0 -22   0         98.78        105.50         6.71 o                         
   1 -22   0        129.57        133.45         4.30 o                         
   2 -22   0        132.39        125.64         4.27 o                         
   3 -22   0         96.40         95.38         7.52 o                         
   4 -22   0         26.30         31.20         6.41 o                         
   1 -21   0         98.95        102.98         4.52 o                         
   2 -21   0         51.95         46.21         4.31 o                         
   3 -21   0         47.42         57.26         7.18 o                         
   4 -21   0          3.50          6.58         4.53 o                         
   0 -20   0         53.01         56.83         4.50 o                         
   1 -20   0         28.30         34.60         2.22 o                         
   2 -20   0        561.71        520.67         9.45 o                         
   3 -20   0          1.67          1.54         4.36 o                         
   4 -20   0        158.50        149.16        10.26 o                         
   1 -19   0          7.19          7.53         1.48 o                         
   2 -19   0        346.38        344.28         6.93 o                         
   3 -19   0         13.57         19.66         5.30 o                         
   4 -19   0        136.71        124.80         9.23 o                         
   0 -18   0        546.23        565.66        16.88 o                         
   1 -18   0        190.78        192.76         4.65 o                         
   2 -18   0        268.70        272.11         5.72 o                         
   3 -18   0         40.45         46.16         6.67 o                         
   4 -18   0         42.44         47.87         6.58 o                         
   1 -17   0         53.04         50.42         2.20 o                         
   2 -17   0        158.77        142.34         3.83 o                         
   3 -17   0        103.81        102.32         8.38 o                         
   4 -17   0        148.37        135.83         9.15 o                         
   0 -16   0        378.79        396.64        15.73 o                         
   1 -16   0        961.41        952.75        13.11 o                         
   2 -16   0         63.22         71.19         2.75 o                         
   3 -16   0         16.33         18.81         4.96 o                         
   4 -16   0         48.33         44.88         6.15 o                         
   1 -15   0        187.44        187.08         3.74 o                         
   2 -15   0        317.35        297.54         9.11 o                         
   3 -15   0        263.94        270.37        12.74 o                         
   4 -15   0        356.54        322.77        13.93 o                         
   0 -14   0       1668.03       1712.22        50.97 o                         
   1 -14   0        579.37        558.78         9.23 o                         
   2 -14   0        376.49        397.17        11.80 o                         
   3 -14   0        340.24        347.65        14.87 o                         
   4 -14   0         29.60         38.29         5.30 o                         
   1 -13   0         16.18         20.87         1.73 o                         
   2 -13   0        354.70        330.62         9.39 o                         
   3 -13   0        240.14        238.15        11.54 o                         
   4 -13   0         48.13         56.33         5.90 o                         
   0 -12   0       3289.76       3330.26        73.04 o                         
   1 -12   0        266.56        281.85         5.25 o                         
   2 -12   0        176.74        163.75         5.95 o                         
   3 -12   0        153.48        145.74         8.72 o                         
   1 -11   0        400.69        374.65         8.33 o                         
   2 -11   0        979.50       1040.08        22.33 o                         
   3 -11   0        109.29        118.05         7.69 o                         
   0 -10   0         36.59         45.98         2.52 o                         
   1 -10   0        597.34        565.31         7.91 o                         
   2 -10   0       1103.81       1106.79        23.51 o                         
   3 -10   0        445.83        422.44        15.64 o                         
   1  -9   0       5239.51       4970.18        59.42 o                         
   2  -9   0        229.78        227.42         6.42 o                         
   3  -9   0        245.76        270.29        11.11 o                         
   0  -8   0       1920.21       1931.70        59.02 o                         
   1  -8   0       4052.08       3758.80        59.70 o                         
   2  -8   0       1067.41       1006.09        30.17 o                         
   3  -8   0        134.45        135.14         7.18 o                         
   4  -8   0        296.76        290.80        11.28 o                         
   5  -8   0         28.38         34.62         6.50 o                         
   1  -7   0       2592.79       2363.01        77.23 o                         
   2  -7   0       1006.70        982.84        29.32 o                         
   3  -7   0         98.64         90.44         5.64 o                         
   4  -7   0        161.79        172.50         8.89 o                         
   5  -7   0         21.53         26.41         6.24 o                         
   0  -6   0         28.42         29.10         1.56 o                         
   1  -6   0       2387.62       2210.51        42.19 o                         
   2  -6   0        432.80        469.03        10.70 o                         
   3  -6   0          6.09          9.92         2.74 o                         
   4  -6   0        112.03        113.60         7.52 o                         
   5  -6   0         45.37         48.64         6.92 o                         
   1  -5   0        773.41        710.18        12.17 o                         
   2  -5   0        536.76        513.40        16.50 o                         
   3  -5   0        193.28        188.48         7.44 o                         
   4  -5   0        171.04        158.48         8.80 o                         
   5  -5   0        116.07        118.05         8.98 o                         
   0  -4   0       1691.86       1686.34        30.58 o                         
   1  -4   0        743.77        660.01        14.54 o                         
   2  -4   0        588.23        554.72        12.12 o                         
   3  -4   0        242.73        251.05         9.40 o                         
   4  -4   0         25.57         32.65         5.47 o                         
   5  -4   0         62.47         74.97         8.38 o                         
   6  -4   0         13.71          8.38         4.87 o                         
   1  -3   0        598.79        588.64        12.39 o                         
   2  -3   0         34.09         43.98         2.60 o                         
   3  -3   0         28.47         33.79         2.93 o                         
   4  -3   0        204.01        214.72        10.34 o                         
   5  -3   0         69.11        103.52         9.83 o                         
   6  -3   0         13.22         18.04         5.64 o                         
   1  -2   0       8995.82       8124.74       151.77 o                         
   2  -2   0        803.84        784.42        12.77 o                         
   3  -2   0        306.96        323.07         8.72 o                         
   4  -2   0          8.16         18.55         5.21 o                         
   5  -2   0        169.13        190.19        11.71 o                         
   6  -2   0         14.53         10.94         5.30 o                         
   1  -1   0       4665.95       4149.53        78.24 o                         
   2  -1   0       1459.62       1389.55        26.78 o                         
   3  -1   0        132.85        127.26         5.05 o                         
   4  -1   0        208.34        205.07        10.60 o                         
   5  -1   0         52.12         80.44         8.80 o                         
   6  -1   0          3.30          4.36         5.04 o                         
   1   0   0        628.49        534.60        10.79 o                         
   2   0   0         68.25         87.26         3.54 o                         
   3   0   0          4.46          9.76         2.56 o                         
   4   0   0         86.68         97.02         8.29 o                         
   5   0   0         14.00         25.71         8.04 o                         
   6   0   0          0.45          4.19         4.70 o                         
   1   1   0       4663.14       4158.38        77.85 o                         
   2   1   0       1460.88       1368.03        27.14 o                         
   3   1   0        132.62        141.30         5.50 o                         
   4   1   0        208.52        205.92        11.28 o                         
   5   1   0         52.26         62.06         5.54 o                         
   6   1   0          3.30          6.75         5.30 o                         
   1   2   0       8995.88       8182.51       159.87 o                         
   2   2   0        803.80        777.74        16.44 o                         
   3   2   0        306.84        325.52         9.10 o                         
   4   2   0          8.20         10.54         3.11 o                         
   5   2   0        168.87        177.01        16.67 o                         
   6   2   0         14.52         12.18         4.79 o                         
   1   3   0        599.83        607.43        10.86 o                         
   2   3   0         34.40         40.93         2.24 o                         
   3   3   0         28.40         41.13         2.74 o                         
   4   3   0        204.00        198.43         7.99 o                         
   5   3   0         69.37         91.50        12.31 o                         
   6   3   0         13.24          8.68         4.83 o                         
   0   4   0       1691.81       1683.17        27.80 o                         
   1   4   0        743.69        662.73        11.46 o                         
   2   4   0        589.60        569.03        10.48 o                         
   3   4   0        242.33        249.37         6.33 o                         
   4   4   0         25.42         27.71         3.98 o                         
   5   4   0         62.18         74.85         8.12 o                         
   6   4   0         13.67         14.00         8.93 o                         
   1   5   0        773.12        703.90        12.36 o                         
   2   5   0        535.75        506.45         9.84 o                         
   3   5   0        193.43        189.05         8.21 o                         
   4   5   0        171.53        157.58         8.68 o                         
   5   5   0        116.16        107.87         6.88 o                         
   6   5   0         37.04         30.52         7.99 o                         
   0   6   0         28.56         30.69         1.54 o                         
   1   6   0       2388.53       2228.34        35.57 o                         
   2   6   0        433.12        440.81         9.11 o                         
   3   6   0          6.12          9.64         2.77 o                         
   4   6   0        112.24        114.53         6.45 o                         
   5   6   0         45.30         42.09         5.46 o                         
   6   6   0          5.46          0.17         8.80 o                         
   1   7   0       2593.06       2383.07        38.10 o                         
   2   7   0       1006.80       1004.87        17.70 o                         
   3   7   0         98.49         90.98         5.90 o                         
   4   7   0        161.96        175.62         7.81 o                         
   5   7   0         21.54         23.39         5.05 o                         
   6   7   0          2.96         -3.16         8.12 o                         
   0   8   0       1920.73       1922.82        30.79 o                         
   1   8   0       4051.31       3816.74        59.85 o                         
   2   8   0       1068.21       1017.67        18.11 o                         
   3   8   0        134.32        148.51         6.38 o                         
   4   8   0        296.42        284.44        10.23 o                         
   5   8   0         28.22         29.86         5.38 o                         
   6   8   0         24.12         30.60        10.17 o                         
   1   9   0       5239.45       4895.65        77.54 o                         
   2   9   0        229.45        232.27         7.58 o                         
   3   9   0        245.85        271.38         9.15 o                         
   4   9   0        154.09        149.39         7.49 o                         
   5   9   0         48.68         49.37        12.48 o                         
   6   9   0          1.57          8.98         9.57 o                         
   0  10   0         36.50         44.35         2.99 o                         
   1  10   0        597.08        553.81        13.24 o                         
   2  10   0       1103.23       1103.47        24.44 o                         
   3  10   0        445.86        431.27        12.48 o                         
   4  10   0         37.84         46.06         5.37 o                         
   5  10   0        251.82        244.82        10.76 o                         
   6  10   0          1.49         -4.10         9.57 o                         
   1  11   0        400.51        355.28        12.86 o                         
   2  11   0        981.01       1017.83        23.14 o                         
   3  11   0        109.44        117.91         7.56 o                         
   4  11   0         40.76         53.83         8.72 o                         
   5  11   0        104.01        131.54        10.04 o                         
   6  11   0         26.47         42.74        11.71 o                         
   0  12   0       3289.99       3358.18        53.08 o                         
   1  12   0        266.66        261.84         8.07 o                         
   2  12   0        176.83        163.01         8.46 o                         
   3  12   0        153.53        141.90         6.97 o                         
   4  12   0        158.38        148.58        15.47 o                         
   5  12   0        139.43        145.35         9.96 o                         
   6  12   0         51.73         77.10        13.08 o                         
   1  13   0         16.30         18.44         5.43 o                         
   2  13   0        355.33        328.54        10.15 o                         
   3  13   0        240.69        236.09        10.09 o                         
   4  13   0         48.01         51.11         5.82 o                         
   5  13   0          4.76          4.19         7.78 o                         
   6  13   0        106.77        117.53        14.96 o                         
   0  14   0       1667.76       1737.58        32.45 o                         
   1  14   0        579.03        544.42        10.47 o                         
   2  14   0        376.64        383.60        11.51 o                         
   3  14   0        340.48        361.94        17.99 o                         
   4  14   0         29.63         49.05         9.57 o                         
   5  14   0         65.94         75.48        11.11 o                         
   6  14   0          9.89         13.25         9.83 o                         
   1  15   0        187.42        199.06         5.84 o                         
   2  15   0        317.30        289.50         9.76 o                         
   3  15   0        263.78        256.35         9.81 o                         
   4  15   0        356.36        313.47        11.81 o                         
   5  15   0         31.79         26.41         9.15 o                         
   6  15   0          3.77         16.41        10.17 o                         
   0  16   0        379.35        406.70        16.50 o                         
   1  16   0        961.18        952.73        14.37 o                         
   2  16   0         63.25         69.81         8.85 o                         
   3  16   0         16.58         18.69         4.09 o                         
   4  16   0         48.38         55.38        15.26 o                         
   5  16   0         19.10         37.27         9.92 o                         
   6  16   0         23.70         40.26        12.31 o                         
   1  17   0         52.96         50.41         2.30 o                         
   2  17   0        158.67        130.72         9.79 o                         
   3  17   0        103.75         96.80         7.86 o                         
   4  17   0        148.14        131.83        14.49 o                         
   5  17   0         49.35         49.75        10.86 o                         
   6  17   0         10.36         19.75        10.94 o                         
   0  18   0        546.65        568.33        30.30 o                         
   1  18   0        190.82        190.38         4.40 o                         
   2  18   0        268.27        240.84         9.28 o                         
   3  18   0         40.37         35.63         6.67 o                         
   4  18   0         42.42         52.82         6.41 o                         
   5  18   0         78.67         89.24        12.82 o                         
   6  18   0         16.06         21.54        11.37 o                         
   1  19   0          7.16          5.02         1.47 o                         
   2  19   0        345.53        362.77        16.50 o                         
   3  19   0         13.56         11.26         4.08 o                         
   4  19   0        136.51        128.48        12.99 o                         
   5  19   0          3.31          4.19         8.46 o                         
   6  19   0         24.28         37.87        12.31 o                         
   0  20   0         52.91         52.95         3.80 o                         
   1  20   0         28.33         32.08         2.76 o                         
   2  20   0        561.15        528.18        21.37 o                         
   3  20   0          1.71          5.85         3.96 o                         
   4  20   0        158.80        147.88        13.59 o                         
   5  20   0         24.91         22.05         9.83 o                         
   6  20   0          8.96         20.26        11.37 o                         
   1  21   0         99.04        105.41         4.24 o                         
   2  21   0         51.98         48.94         9.53 o                         
   3  21   0         47.40         39.99         7.09 o                         
   4  21   0          3.50         -2.65         6.58 o                         
   5  21   0         10.33         24.96         9.83 o                         
   0  22   0         98.52        116.76         8.04 o                         
   1  22   0        129.29        129.18         4.76 o                         
   2  22   0        132.33        132.61         7.21 o                         
   3  22   0         96.59         97.19         8.72 o                         
   4  22   0         26.24         23.16         8.46 o                         
   5  22   0         42.61         49.32        11.03 o                         
   1  23   0         31.46         34.57         3.04 o                         
   2  23   0        167.31        157.41         7.97 o                         
   3  23   0         19.51         29.31         6.15 o                         
   4  23   0         71.97         66.16        10.86 o                         
   5  23   0          7.27         -1.37         8.29 o                         
   0  24   0       1382.28       1364.25        43.17 o                         
   1  24   0        169.20        168.45         5.62 o                         
   2  24   0         76.48         68.39        11.97 o                         
   3  24   0        174.72        144.80        12.57 o                         
   4  24   0         56.53         42.74        10.00 o                         
   5  24   0          3.28         -1.45         8.98 o                         
   1  25   0        131.18        134.66         5.20 o                         
   2  25   0          3.53          9.05         7.35 o                         
   3  25   0        168.99        148.73        12.74 o                         
   4  25   0         39.47         37.70        10.09 o                         
   5  25   0         15.24         16.16         9.92 o                         
   0  26   0          5.06         14.45         4.96 o                         
   1  26   0        696.25        712.34        14.52 o                         
   2  26   0        114.45        114.15        12.05 o                         
   3  26   0        104.87        120.27        12.48 o                         
   4  26   0         19.57         27.10         9.32 o                         
   5  26   0         33.25         34.28        11.20 o                         
   1  27   0         83.93         94.68         6.98 o                         
   2  27   0         51.34         65.29         6.38 o                         
   3  27   0         96.44         86.59        11.03 o                         
   4  27   0          7.79         -1.54         6.92 o                         
   5  27   0         12.57          9.15        10.00 o                         
   0  28   0        846.14        754.61        27.52 o                         
   1  28   0         27.78         37.10         4.42 o                         
   2  28   0        428.80        371.20        13.57 o                         
   3  28   0        139.60        144.20        13.59 o                         
   4  28   0          3.88          3.85         8.12 o                         
   5  28   0          9.80         13.08        10.09 o                         
   1  29   0        432.78        408.89        12.44 o                         
   2  29   0        273.83        267.55        16.16 o                         
   3  29   0          3.99         10.77         7.18 o                         
   4  29   0         25.07         26.07         9.32 o                         
   5  29   0         18.68         23.34        11.11 o                         
   0  30   0        524.90        492.53        20.43 o                         
   1  30   0        561.39        547.02        15.04 o                         
   2  30   0         28.79         39.41         8.12 o                         
   3  30   0         30.52         33.94         8.72 o                         
   4  30   0          0.47         -6.58         6.58 o                         
   5  30   0          1.20         -0.17         8.72 o                         
   1  31   0        105.25         95.47         8.55 o                         
   2  31   0          2.58         12.99         6.33 o                         
   3  31   0         67.69         49.75        10.17 o                         
   4  31   0        115.62        105.23        14.02 o                         
   5  31   0         48.98         68.90        13.85 o                         
   0  32   0         22.90         19.06         6.15 o                         
   1  32   0          9.13         10.09         3.49 o                         
   2  32   0        163.60        156.85        12.91 o                         
   3  32   0         63.86         63.43        10.77 o                         
   4  32   0          3.61          1.45         7.18 o                         
   5  32   0         17.13         23.76        11.54 o                         
   1  33   0        389.82        365.94        33.21 o                         
   2  33   0        300.32        299.61        17.78 o                         
   3  33   0          2.78          1.20         6.75 o                         
   4  33   0         17.19         17.10         8.80 o                         
   5  33   0          5.84         14.19        10.94 o                         
   0  34   0        104.55        120.10        10.86 o                         
   1  34   0        157.69        158.48         7.66 o                         
   2  34   0        138.64        162.92        14.19 o                         
   3  34   0         49.57         44.19         9.74 o                         
   4  34   0          0.41         -3.59         6.67 o                         
   1  35   0        181.13        185.41        13.59 o                         
   2  35   0        269.69        243.27        16.33 o                         
   3  35   0         25.16         28.29         9.06 o                         
   4  35   0         44.45         49.83        11.11 o                         
   0  36   0         32.84         31.20         7.35 o                         
   1  36   0        173.96        167.45        13.08 o                         
   2  36   0        124.04        125.83        13.33 o                         
   3  36   0         14.37          3.76         7.52 o                         
   4  36   0         13.92         20.43         9.49 o                         
   1  37   0        256.86        286.61        16.84 o                         
   2  37   0          9.83         20.77         7.69 o                         
   3  37   0          5.08         -0.09         6.67 o                         
   4  37   0         59.74         58.98        12.05 o                         
   0  38   0        535.32        536.30        22.91 o                         
   1  38   0        145.24        151.21        14.02 o                         
   2  38   0         95.06        115.14        13.08 o                         
   3  38   0          1.96         17.95         8.63 o                         
   4  38   0         82.08         82.40        13.76 o                         
   1  39   0        258.75        246.95        16.67 o                         
   2  39   0         42.37         44.53         9.66 o                         
   3  39   0        282.15        289.95        19.75 o                         
   4  39   0         18.25         20.17        10.00 o                         
   0  40   0        240.66        232.50        14.53 o                         
   1  40   0        106.97        114.97        12.91 o                         
   2  40   0         33.83         30.77         9.57 o                         
   3  40   0        165.50        200.88        18.46 o                         
   4  40   0         31.80         26.67        10.51 o                         
   1  41   0          3.75          8.63         7.35 o                         
   2  41   0         88.73         76.08        12.05 o                         
   3  41   0         50.85         45.39        11.03 o                         
   4  41   0         65.99         58.64        12.65 o                         
   0  42   0         45.92         42.14         7.95 o                         
   1  42   0         26.29         27.01         8.38 o                         
   2  42   0          0.30          6.33         7.61 o                         
   3  42   0         36.11         36.93        11.20 o                         
   1  43   0        101.12        109.84        13.51 o                         
   2  43   0          0.64          2.82         7.01 o                         
   3  43   0         14.26         16.07         9.06 o                         
   1  44   0         60.31         70.09        11.20 o                         
   2  44   0          1.62          0.34         7.01 o                         
   3  44   0         18.24         24.79        10.43 o                         
   1  45   0          2.65          5.73         7.01 o                         
   2  45   0          8.32          2.91         8.63 o                         
   3  45   0         21.14         23.59        10.51 o                         
   1  46   0         12.13         10.51         8.04 o                         
   2  46   0         32.25         32.40        10.60 o                         
   3  46   0          6.35         -2.74         8.98 o                         
   1  47   0         31.34         20.86         8.72 o                         
   2  47   0          6.25         15.39         8.55 o                         
   1  48   0         29.77         30.26         9.15 o                         
   2  48   0          6.81          0.43         7.52 o                         
   2  49   0         57.52         61.97        12.31 o                         
  -1 -51   1          6.28          3.84         6.19 o                         
   0 -51   1         15.87         22.76         7.62 o                         
   1 -51   1         11.04          9.15         6.42 o                         
  -1 -50   1         22.70         34.76         7.52 o                         
   0 -50   1         23.14         25.67         7.69 o                         
   1 -50   1         14.16         25.16         7.04 o                         
  -2 -49   1          2.40         -1.49         8.46 o                         
  -1 -49   1         38.00         41.00         7.87 o                         
   0 -49   1         25.46         29.02         7.47 o                         
   1 -49   1          0.31         -2.20         5.81 o                         
  -2 -48   1         17.14         13.12         9.87 o                         
  -1 -48   1         47.03         46.71         8.10 o                         
   0 -48   1         66.00         58.03         8.79 o                         
   1 -48   1         45.70         47.57         8.07 o                         
   2 -48   1         14.25         11.65         6.18 o                         
  -2 -47   1          7.49         11.25         5.93 o                         
  -1 -47   1         51.37         48.11         9.36 o                         
   0 -47   1          8.86          5.99         5.59 o                         
   1 -47   1         15.62         15.92         6.30 o                         
   2 -47   1         11.62          4.28         6.28 o                         
  -3 -46   1          1.67          9.02         4.45 o                         
  -2 -46   1         24.70         25.21         6.61 o                         
  -1 -46   1         18.79         34.96         7.04 o                         
   0 -46   1         47.10         51.87         8.19 o                         
   1 -46   1         75.48         84.86         9.31 o                         
   2 -46   1        116.60        117.92        12.27 o                         
  -3 -45   1         20.04         17.33         4.85 o                         
  -2 -45   1          2.18          0.24         7.27 o                         
  -1 -45   1        100.26        100.82         9.72 o                         
   0 -45   1        233.37        222.31        12.30 o                         
   1 -45   1          4.22         12.29         5.73 o                         
   2 -45   1         32.83         30.07        10.81 o                         
   3 -45   1         23.77         24.37         6.45 o                         
  -3 -44   1          0.16          0.78         4.39 o                         
  -2 -44   1         47.43         51.74         6.09 o                         
  -1 -44   1         60.78         56.30        13.33 o                         
   0 -44   1         65.36         82.16         8.82 o                         
   1 -44   1         54.32         61.38        12.39 o                         
   2 -44   1          9.91         15.27         5.67 o                         
   3 -44   1        103.56        103.23         9.50 o                         
  -3 -43   1         17.93         17.62         5.22 o                         
  -2 -43   1         50.87         55.30         9.11 o                         
  -1 -43   1          6.96         10.82         5.14 o                         
   0 -43   1         77.15         79.58        12.39 o                         
   1 -43   1         91.52        101.00        19.10 o                         
   2 -43   1         26.71         19.74         5.89 o                         
   3 -43   1         68.41         62.14         6.28 o                         
  -3 -42   1         25.64         22.55         4.65 o                         
  -2 -42   1          2.36          6.11         3.66 o                         
  -1 -42   1          7.40         12.57         5.18 o                         
   0 -42   1         37.55         54.10         7.46 o                         
   1 -42   1        170.72        169.40        11.17 o                         
   2 -42   1         51.64         60.18         6.13 o                         
   3 -42   1         64.18         85.32         6.90 o                         
  -4 -41   1         16.28          2.56         7.18 o                         
  -3 -41   1         20.45         23.71         4.64 o                         
  -2 -41   1          3.90          1.87         4.90 o                         
  -1 -41   1         68.84         83.92         6.56 o                         
   0 -41   1         96.89        107.57        10.04 o                         
   1 -41   1        273.08        257.84        12.39 o                         
   2 -41   1         10.36         15.29         4.10 o                         
   3 -41   1         29.55         36.50         5.20 o                         
  -4 -40   1         29.47         33.04         5.91 o                         
  -3 -40   1          8.51          5.48         3.69 o                         
  -2 -40   1         38.10         31.79         4.83 o                         
  -1 -40   1         21.20         30.14         5.19 o                         
   0 -40   1         84.93        107.15         9.96 o                         
   1 -40   1         21.11         34.94         7.56 o                         
   2 -40   1         10.01         10.49         4.04 o                         
   3 -40   1         58.46         76.06         6.35 o                         
  -4 -39   1          4.03         -1.43         4.74 o                         
  -3 -39   1          3.31          1.99         3.35 o                         
  -2 -39   1         49.38         55.24         5.44 o                         
  -1 -39   1        113.66        108.34         7.02 o                         
   0 -39   1         48.47         59.31         8.08 o                         
   1 -39   1         88.24         97.55         6.91 o                         
   2 -39   1         65.74         68.64         6.02 o                         
   3 -39   1         95.34        100.30         6.89 o                         
   4 -39   1         32.36         29.06         5.93 o                         
  -4 -38   1         11.16         10.02         6.45 o                         
  -3 -38   1         86.58         95.30         6.28 o                         
  -2 -38   1          4.59          5.11         6.08 o                         
  -1 -38   1         18.95         28.08         4.48 o                         
   0 -38   1         99.04        115.58        14.28 o                         
   1 -38   1        183.78        178.23         8.04 o                         
   2 -38   1         10.34         11.15         3.74 o                         
   3 -38   1        116.64        103.68         6.92 o                         
   4 -38   1         19.78         15.46         5.18 o                         
  -4 -37   1          3.65          3.08         6.24 o                         
  -3 -37   1         18.93         25.85         4.07 o                         
  -2 -37   1          0.20          0.71         3.04 o                         
  -1 -37   1        283.54        261.04         9.39 o                         
   0 -37   1        276.99        251.14        18.76 o                         
   1 -37   1        127.74        141.39         7.42 o                         
   2 -37   1         90.44         91.94         7.30 o                         
   3 -37   1         21.52         25.11         4.38 o                         
   4 -37   1        104.15        105.17        14.10 o                         
  -4 -36   1         42.24         35.22         9.06 o                         
  -3 -36   1         32.62         32.80         4.25 o                         
  -2 -36   1         45.28         50.99         5.91 o                         
  -1 -36   1        101.85        109.73         6.68 o                         
   0 -36   1         91.70        101.44         5.73 o                         
   1 -36   1        143.23        137.72         7.16 o                         
   2 -36   1        195.38        193.33         8.04 o                         
   3 -36   1         11.74          9.36         3.62 o                         
   4 -36   1         16.59         12.28         4.89 o                         
  -4 -35   1          6.32         11.20         6.75 o                         
  -3 -35   1         45.33         45.51         4.54 o                         
  -2 -35   1        287.60        258.05        10.76 o                         
  -1 -35   1         39.50         52.17         4.98 o                         
   0 -35   1         41.27         45.71         4.15 o                         
   1 -35   1        110.78        111.50         6.56 o                         
   2 -35   1         19.53         28.55         4.53 o                         
   3 -35   1         28.04         20.28         4.00 o                         
   4 -35   1          5.15          8.28         4.66 o                         
  -4 -34   1         71.69         82.57        11.03 o                         
  -3 -34   1         38.38         38.88         4.12 o                         
  -2 -34   1         45.28         60.00         4.94 o                         
  -1 -34   1        212.29        206.00         9.75 o                         
   0 -34   1         29.80         35.08         3.81 o                         
   1 -34   1         98.19         97.25         6.24 o                         
   2 -34   1         83.75         83.09         5.88 o                         
   3 -34   1         27.82         31.47         4.29 o                         
   4 -34   1         13.42         15.57         6.75 o                         
  -4 -33   1         45.07         66.67         9.83 o                         
  -3 -33   1         39.68         41.25         4.02 o                         
  -2 -33   1         13.92         21.66         3.62 o                         
  -1 -33   1        501.91        473.03        12.53 o                         
   0 -33   1         43.16         49.53         4.15 o                         
   1 -33   1         23.23         24.61         6.41 o                         
   2 -33   1         34.53         49.36         4.82 o                         
   3 -33   1         28.17         17.61         3.64 o                         
   4 -33   1         30.21         23.20         4.97 o                         
  -4 -32   1         99.09        108.47        11.80 o                         
  -3 -32   1          3.58          2.97         3.31 o                         
  -2 -32   1        606.99        567.03        13.54 o                         
  -1 -32   1         10.48         15.84         2.85 o                         
   0 -32   1        182.63        192.95         6.59 o                         
   1 -32   1         13.85         15.08         3.54 o                         
   2 -32   1          9.51         11.54         3.41 o                         
   3 -32   1         39.40         36.42         4.26 o                         
   4 -32   1          2.47          5.68         8.12 o                         
  -4 -31   1         13.12          9.23         6.15 o                         
  -3 -31   1          6.03          6.52         3.76 o                         
  -2 -31   1          2.32          9.48         2.83 o                         
  -1 -31   1         26.49         36.53         3.60 o                         
   0 -31   1        158.93        158.27         5.98 o                         
   1 -31   1         88.22         85.44         4.97 o                         
   2 -31   1        194.07        177.74         9.29 o                         
   3 -31   1         16.12         26.56         3.71 o                         
   4 -31   1         16.17         14.79         6.67 o                         
  -4 -30   1         40.48         49.32         8.55 o                         
  -3 -30   1         17.54         16.09         4.27 o                         
  -2 -30   1         10.25         19.00         3.17 o                         
  -1 -30   1         58.33         64.22         4.28 o                         
   0 -30   1         77.95         88.89         4.87 o                         
   1 -30   1         48.23         55.33         4.16 o                         
   2 -30   1         11.99         15.90         3.44 o                         
   3 -30   1        282.27        268.97         9.44 o                         
   4 -30   1         15.80         20.00         7.18 o                         
  -4 -29   1         75.01         67.02         9.40 o                         
  -3 -29   1         14.78         18.54         4.11 o                         
  -2 -29   1        388.28        391.35        14.15 o                         
  -1 -29   1        337.99        338.61         8.43 o                         
   0 -29   1        152.28        153.18         5.65 o                         
   1 -29   1         25.37         34.51         3.48 o                         
   2 -29   1         74.42         74.06         5.02 o                         
   3 -29   1        330.36        294.15        10.29 o                         
   4 -29   1         15.15         14.62         6.41 o                         
  -4 -28   1         17.85         15.81         6.24 o                         
  -3 -28   1         11.32          8.42         3.49 o                         
  -2 -28   1       1149.01       1114.23        19.99 o                         
  -1 -28   1        623.62        629.85        12.43 o                         
   0 -28   1        315.29        320.68         8.16 o                         
   1 -28   1         24.33         25.67         3.11 o                         
   2 -28   1         83.40         86.85         5.14 o                         
   3 -28   1         13.74         18.57         4.42 o                         
   4 -28   1          6.50         13.68         4.05 o                         
  -4 -27   1         32.49         38.47         7.61 o                         
  -3 -27   1        417.26        415.66        12.70 o                         
  -2 -27   1        843.14        833.47        24.18 o                         
  -1 -27   1          6.64          9.67         2.31 o                         
   0 -27   1        110.66        122.67         4.88 o                         
   1 -27   1        347.14        345.52        11.75 o                         
   2 -27   1         78.72         79.11         6.02 o                         
   3 -27   1         14.22         26.83         5.56 o                         
   4 -27   1         66.43         56.79         6.88 o                         
  -4 -26   1          8.24          0.09         5.21 o                         
  -3 -26   1       1262.18       1157.05        32.70 o                         
  -2 -26   1         70.85         87.64         3.99 o                         
  -1 -26   1         64.24         69.61         3.97 o                         
   0 -26   1         55.32         70.89         4.06 o                         
   1 -26   1        424.91        405.94         9.10 o                         
   2 -26   1        206.09        211.14         7.33 o                         
   3 -26   1          0.33          3.69         4.44 o                         
   4 -26   1         35.33         24.64         5.90 o                         
  -4 -25   1         10.66          8.04         5.13 o                         
  -3 -25   1        365.47        365.91        11.36 o                         
  -2 -25   1        156.24        172.35         5.43 o                         
  -1 -25   1         60.31         64.10         3.75 o                         
   0 -25   1        280.34        269.97         7.01 o                         
   1 -25   1         39.44         44.63         3.35 o                         
   2 -25   1         73.79         81.25         4.13 o                         
   3 -25   1         83.45         76.76         6.11 o                         
   4 -25   1         35.15         30.60         4.65 o                         
  -4 -24   1         76.65         81.29         9.23 o                         
  -3 -24   1         81.40         90.33         5.60 o                         
  -2 -24   1        534.34        520.19         9.97 o                         
  -1 -24   1         53.20         67.00         3.67 o                         
   0 -24   1         68.78         78.78         4.04 o                         
   1 -24   1         88.68         89.23         4.79 o                         
   2 -24   1        250.16        235.69         6.23 o                         
   3 -24   1         14.93         14.37         3.93 o                         
   4 -24   1         20.92         11.74         3.86 o                         
  -4 -23   1         49.45         57.36         7.69 o                         
  -3 -23   1        205.42        187.88        12.31 o                         
  -2 -23   1        106.93        115.16         4.23 o                         
  -1 -23   1        423.21        418.35         9.65 o                         
   0 -23   1         19.19         17.55         2.46 o                         
   1 -23   1        110.87        120.61         4.48 o                         
   2 -23   1          7.94          6.88         2.12 o                         
   3 -23   1         12.85         12.56         3.59 o                         
   4 -23   1          3.79          5.54         3.59 o                         
  -4 -22   1        142.44        131.13        10.26 o                         
  -3 -22   1         35.35         36.84         7.01 o                         
  -2 -22   1         95.10         93.60         3.78 o                         
  -1 -22   1         18.34         27.29         2.48 o                         
   0 -22   1        102.13        110.69         4.20 o                         
   1 -22   1        518.18        514.21        10.11 o                         
   2 -22   1        147.90        150.16         5.86 o                         
   3 -22   1         86.34         86.94         6.16 o                         
   4 -22   1        119.94        107.68         6.50 o                         
  -4 -21   1         61.56         61.80         7.78 o                         
  -3 -21   1         91.52        102.40         9.83 o                         
  -2 -21   1        146.27        152.37         4.47 o                         
  -1 -21   1        178.28        183.40         5.04 o                         
   0 -21   1        272.42        311.27         7.56 o                         
   1 -21   1        165.35        182.69         5.23 o                         
   2 -21   1        172.35        148.09         5.76 o                         
   3 -21   1         20.42         11.29         3.69 o                         
   4 -21   1        118.39        108.34         6.30 o                         
  -4 -20   1          8.50          4.36         4.27 o                         
  -3 -20   1         56.77         56.50         7.44 o                         
  -2 -20   1        384.70        358.29         7.22 o                         
  -1 -20   1        115.07        128.98         3.62 o                         
   0 -20   1          1.05          7.04         2.00 o                         
   1 -20   1        667.62        720.99        16.19 o                         
   2 -20   1        192.75        210.69         5.58 o                         
   3 -20   1        152.35        158.94        16.71 o                         
   4 -20   1         77.45         75.29         9.32 o                         
  -4 -19   1          9.28          9.57         4.79 o                         
  -3 -19   1         67.29         63.08         7.61 o                         
  -2 -19   1          9.44         11.36         1.82 o                         
  -1 -19   1        163.54        162.86         4.40 o                         
   0 -19   1       1416.66       1522.72        23.45 o                         
   1 -19   1         18.46         30.27         2.51 o                         
   2 -19   1        113.15        117.65         4.11 o                         
   3 -19   1         67.70         81.90         5.67 o                         
   4 -19   1         69.02         65.98         8.72 o                         
  -4 -18   1         13.31         14.70         4.96 o                         
  -3 -18   1        112.35        109.84         8.98 o                         
  -2 -18   1         54.42         53.99         2.70 o                         
  -1 -18   1          5.42         10.49         1.55 o                         
   0 -18   1       1050.76       1120.01        17.86 o                         
   1 -18   1        483.35        494.13         9.18 o                         
   2 -18   1        276.06        277.93        10.03 o                         
   3 -18   1        254.43        261.36        17.05 o                         
   4 -18   1         33.15         43.75         4.47 o                         
  -4 -17   1        318.92        302.43        14.10 o                         
  -3 -17   1        103.48        100.10         8.38 o                         
  -2 -17   1        216.92        217.74         4.85 o                         
  -1 -17   1        779.64        806.68        11.62 o                         
   0 -17   1        318.75        342.14         7.13 o                         
   1 -17   1         97.74         96.28         3.95 o                         
   2 -17   1        188.51        193.75         5.07 o                         
   3 -17   1         34.15         37.18         4.19 o                         
   4 -17   1         63.38         61.96         4.93 o                         
  -4 -16   1         96.69        100.18         7.78 o                         
  -3 -16   1          2.28          4.19         4.10 o                         
  -2 -16   1        331.28        324.80         7.41 o                         
  -1 -16   1        265.22        273.88         5.07 o                         
   0 -16   1       2205.60       2296.40        33.38 o                         
   1 -16   1        172.00        175.38         4.05 o                         
   2 -16   1        319.91        341.40         7.90 o                         
   3 -16   1         14.87         17.98         3.08 o                         
   4 -16   1         27.07         26.54         3.87 o                         
  -4 -15   1        234.25        228.06        11.28 o                         
  -3 -15   1          2.68          0.85         3.59 o                         
  -2 -15   1        113.43        120.47         5.61 o                         
  -1 -15   1        279.65        282.36         5.27 o                         
   0 -15   1        357.66        365.64         7.19 o                         
   1 -15   1        155.44        174.49         3.94 o                         
   2 -15   1         21.14         35.15         2.49 o                         
   3 -15   1          7.35          8.85         3.51 o                         
   4 -15   1         16.05         13.19         3.37 o                         
  -4 -14   1         78.45         75.82         7.01 o                         
  -3 -14   1        168.05        158.14         9.66 o                         
  -2 -14   1        214.39        195.64         7.04 o                         
  -1 -14   1        135.19        138.11         3.73 o                         
   0 -14   1       4644.33       4488.86        55.71 o                         
   1 -14   1        167.72        162.72         4.35 o                         
   2 -14   1        220.87        243.22         5.39 o                         
   3 -14   1         20.70         22.21         3.95 o                         
   4 -14   1         32.34         23.93         5.56 o                         
  -4 -13   1        145.78        126.34         7.69 o                         
  -3 -13   1        119.69        116.85         8.21 o                         
  -2 -13   1        252.73        254.04         7.94 o                         
  -1 -13   1        423.45        426.78         7.62 o                         
   0 -13   1        328.30        330.46         5.29 o                         
   1 -13   1       1260.82       1308.49        19.49 o                         
   2 -13   1        165.63        182.09         4.52 o                         
   3 -13   1        154.83        152.04         5.28 o                         
   4 -13   1         26.30         44.71         6.24 o                         
  -3 -12   1         36.98         46.93         5.64 o                         
  -2 -12   1        577.05        604.68        14.56 o                         
  -1 -12   1         86.05         78.34         2.76 o                         
   0 -12   1          1.29          2.41         1.12 o                         
   1 -12   1       3343.87       3290.92        49.24 o                         
   2 -12   1        877.54        923.71        14.27 o                         
   3 -12   1         47.32         60.07         3.47 o                         
   4 -12   1         81.21         85.65         7.44 o                         
   6 -12   1         45.88         20.26         6.07 o                         
  -3 -11   1        387.76        384.49        14.45 o                         
  -2 -11   1       1210.30       1236.95        26.29 o                         
  -1 -11   1        474.54        461.14         7.75 o                         
   0 -11   1        573.28        549.07         7.80 o                         
   1 -11   1        862.47        806.67        12.67 o                         
   2 -11   1        909.20        927.53        14.29 o                         
   3 -11   1        272.45        268.66         6.69 o                         
   5 -11   1         58.18         64.20         8.04 o                         
   6 -11   1          2.50         -0.17         5.30 o                         
  -3 -10   1         34.52         33.08         4.70 o                         
  -2 -10   1        119.80        108.92         4.44 o                         
  -1 -10   1        899.51        865.54        12.89 o                         
   0 -10   1       1708.66       1646.46        20.50 o                         
   1 -10   1       1689.65       1617.11        25.65 o                         
   2 -10   1        733.53        754.51        11.87 o                         
   3 -10   1        222.88        235.30         6.16 o                         
   6 -10   1         22.61         19.66         6.41 o                         
  -3  -9   1        111.24        114.12         6.92 o                         
  -2  -9   1        196.67        207.63         6.04 o                         
  -1  -9   1       2984.87       3043.63        36.70 o                         
   0  -9   1       1503.14       1327.59        16.13 o                         
   1  -9   1         34.25         39.68         2.67 o                         
   2  -9   1       1216.90       1204.99        17.69 o                         
   3  -9   1        254.92        256.28         8.03 o                         
   6  -9   1         21.29         25.05         6.67 o                         
  -3  -8   1         37.37         41.03         4.44 o                         
  -2  -8   1        263.26        269.86        10.86 o                         
  -1  -8   1       3451.56       3416.84        41.44 o                         
   0  -8   1       1088.60       1024.62        12.38 o                         
   1  -8   1       1591.11       1540.76        21.64 o                         
   2  -8   1        398.35        414.57         8.82 o                         
   3  -8   1        120.76        113.08         4.28 o                         
   4  -8   1        103.86        112.66         8.63 o                         
   5  -8   1         47.27         59.84         8.63 o                         
   6  -8   1         25.01         12.14         6.07 o                         
  -3  -7   1        140.49        135.49         6.75 o                         
  -2  -7   1        239.97        261.40        10.17 o                         
  -1  -7   1       4223.10       3838.24        45.84 o                         
   0  -7   1       2966.14       2787.87        34.74 o                         
   1  -7   1        971.70        951.24        14.18 o                         
   2  -7   1         63.65         76.78         5.09 o                         
   3  -7   1         51.44         60.64         7.02 o                         
   4  -7   1         60.55         64.37         7.61 o                         
   5  -7   1        128.33        141.30        10.60 o                         
   6  -7   1         13.36         12.05         6.07 o                         
  -3  -6   1         92.33         93.17         5.04 o                         
  -2  -6   1        651.93        635.74        14.28 o                         
  -1  -6   1       7239.77       6927.27        82.79 o                         
   0  -6   1       2710.77       2581.23        28.95 o                         
   1  -6   1        254.62        234.98         4.29 o                         
   2  -6   1        707.10        645.32        14.44 o                         
   3  -6   1        120.41        119.81         5.45 o                         
   4  -6   1        175.32        188.57        10.60 o                         
   5  -6   1        116.32        116.29         6.43 o                         
   6  -6   1          7.60         10.17         5.90 o                         
  -5  -5   1         25.26         37.35         5.73 o                         
  -2  -5   1        164.73        167.64         5.11 o                         
  -1  -5   1        183.29        180.33         5.60 o                         
   0  -5   1       4321.69       4002.83        55.89 o                         
   1  -5   1        196.00        180.28         4.74 o                         
   2  -5   1        937.93        931.56        16.17 o                         
   3  -5   1         64.62         72.70         3.58 o                         
   4  -5   1         17.72         31.03         6.58 o                         
   5  -5   1         77.21         78.32         5.81 o                         
   6  -5   1          4.40         -0.34         5.21 o                         
  -5  -4   1         65.17         63.34         7.18 o                         
  -4  -4   1         20.52         36.16         4.44 o                         
  -2  -4   1         89.59         96.57         3.63 o                         
  -1  -4   1        394.79        373.82         5.34 o                         
   0  -4   1       7163.64       6385.23        70.97 o                         
   1  -4   1          8.68         11.06         1.32 o                         
   2  -4   1       1265.24       1268.26        21.19 o                         
   3  -4   1         97.69         88.08         3.72 o                         
   4  -4   1        109.43        150.02         9.83 o                         
   5  -4   1         83.72         87.43         8.38 o                         
   6  -4   1          1.89          8.29         5.90 o                         
  -5  -3   1         58.73         64.62         7.44 o                         
  -4  -3   1         38.52         35.73         4.70 o                         
  -2  -3   1        305.28        323.46         7.28 o                         
  -1  -3   1        219.59        218.55         6.32 o                         
   0  -3   1         99.74         81.26         2.10 o                         
   1  -3   1        510.20        467.56         6.82 o                         
   2  -3   1        771.96        757.03        13.49 o                         
   3  -3   1          7.20         12.91         4.23 o                         
   4  -3   1        553.66        582.88        21.37 o                         
   5  -3   1         30.87         31.58         9.15 o                         
   6  -3   1         17.64          9.15         6.33 o                         
  -6  -2   1          3.91          4.79         3.85 o                         
  -5  -2   1          7.29          7.09         5.47 o                         
  -4  -2   1         19.78         18.72         4.53 o                         
  -3  -2   1        736.90        733.91        15.32 o                         
  -1  -2   1       5938.74       5332.92        70.29 o                         
   0  -2   1       2340.33       2069.00        23.36 o                         
   1  -2   1        875.41        877.49        19.07 o                         
   2  -2   1        229.40        229.68         5.50 o                         
   3  -2   1        143.24        146.40         4.51 o                         
   4  -2   1        292.65        327.31        10.12 o                         
   5  -2   1         29.96         33.59         5.30 o                         
   6  -2   1          9.96          4.10         6.15 o                         
  -6  -1   1          7.11          6.92         4.36 o                         
  -5  -1   1         96.85         99.84         8.63 o                         
  -4  -1   1         81.76         93.26         7.01 o                         
  -3  -1   1        258.90        284.88         7.31 o                         
  -2  -1   1        483.08        506.12        10.67 o                         
  -1  -1   1        325.16        261.80         5.03 o                         
   0  -1   1        478.50        418.77         5.01 o                         
   1  -1   1        452.03        436.26        11.01 o                         
   2  -1   1         52.73         56.69         2.45 o                         
   3  -1   1        440.76        426.58        11.51 o                         
   4  -1   1        622.80        593.12        15.56 o                         
   5  -1   1         23.37         23.08         4.74 o                         
   6  -1   1          2.19          6.24         5.90 o                         
  -6   0   1          0.01         -2.74         4.10 o                         
  -5   0   1         77.19         83.00         8.46 o                         
  -4   0   1        434.75        458.60        16.92 o                         
  -3   0   1         25.03         29.02         2.75 o                         
  -2   0   1        101.13        116.72         3.90 o                         
  -1   0   1       1861.29       1610.23        21.84 o                         
   0   0   1         60.30         44.80         1.43 o                         
   1   0   1        159.14        160.06         3.67 o                         
   2   0   1          3.68          3.47         1.35 o                         
   3   0   1        193.62        187.20         8.68 o                         
   5   0   1         54.47         49.95         5.90 o                         
   6   0   1          9.34         13.68         8.89 o                         
  -6   1   1          7.14          5.13         4.79 o                         
  -5   1   1         96.82        117.62        10.17 o                         
  -4   1   1         81.69         97.62         7.61 o                         
  -3   1   1        258.49        262.19         7.65 o                         
  -2   1   1        483.95        503.01        11.15 o                         
  -1   1   1        325.50        272.21         5.82 o                         
   0   1   1        478.99        419.08         5.89 o                         
   1   1   1        451.94        429.20        10.00 o                         
   2   1   1         52.75         54.70         2.06 o                         
   3   1   1        441.71        430.00        11.53 o                         
   4   1   1        622.65        603.78        15.95 o                         
   5   1   1         23.31         35.00         5.19 o                         
   6   1   1          2.17          4.62         8.46 o                         
  -6   2   1          3.86          5.90         4.87 o                         
  -5   2   1          7.29         14.86         4.62 o                         
  -4   2   1         19.86         31.20         5.73 o                         
  -3   2   1        735.88        727.51        16.26 o                         
  -2   2   1         36.33         51.16         3.11 o                         
  -1   2   1       5938.82       5332.43       100.77 o                         
   0   2   1       2340.75       2078.98        25.37 o                         
   1   2   1        877.24        857.18        11.39 o                         
   2   2   1        228.99        230.09         4.16 o                         
   3   2   1        142.79        145.93         6.24 o                         
   4   2   1        292.65        316.33        14.10 o                         
   5   2   1         29.99         28.03         5.13 o                         
   6   2   1          9.87         17.87         9.23 o                         
  -6   3   1         24.25         33.33         5.34 o                         
  -5   3   1         58.66         57.62        12.10 o                         
  -4   3   1         38.57         30.69         5.90 o                         
  -3   3   1        240.88        264.64         7.89 o                         
  -2   3   1        304.83        315.36         8.93 o                         
  -1   3   1        219.40        222.49         8.81 o                         
   0   3   1         99.52         77.06         2.68 o                         
   1   3   1        509.69        475.96         6.86 o                         
   2   3   1        770.73        775.02        11.93 o                         
   3   3   1          7.21         13.05         3.89 o                         
   4   3   1        553.81        576.28        15.92 o                         
   5   3   1         31.01         34.68         5.40 o                         
   6   3   1         17.64         19.23         9.23 o                         
  -6   4   1         37.05         32.22         5.50 o                         
  -5   4   1         65.08         63.16         6.41 o                         
  -4   4   1         20.46         27.24         6.62 o                         
  -3   4   1         14.88         26.24         2.31 o                         
  -2   4   1         89.27         99.40         3.62 o                         
  -1   4   1        394.85        372.48         7.35 o                         
   0   4   1       7164.10       6555.25        97.51 o                         
   1   4   1          8.83         11.09         1.52 o                         
   2   4   1       1264.76       1296.48        22.18 o                         
   3   4   1         97.76         94.84         5.40 o                         
   4   4   1        109.26        119.63         8.12 o                         
   5   4   1         83.70         88.36        14.57 o                         
   6   4   1          1.90         -1.03         8.46 o                         
  -6   5   1          3.54         -0.99         6.58 o                         
  -5   5   1         25.34         28.11         4.48 o                         
  -4   5   1        203.04        184.08        10.39 o                         
  -3   5   1        146.80        145.43         4.65 o                         
  -2   5   1        164.87        158.81         4.40 o                         
  -1   5   1        183.45        177.54         8.10 o                         
   0   5   1       4322.95       4025.69        48.85 o                         
   1   5   1        196.32        179.33         3.52 o                         
   2   5   1        937.62        966.29        21.24 o                         
   3   5   1         64.53         72.98         5.40 o                         
   4   5   1         17.53         25.01         4.79 o                         
   5   5   1         77.02         84.58         7.56 o                         
   6   5   1          4.38         -8.55         8.55 o                         
  -6   6   1         20.44         17.93         5.25 o                         
  -5   6   1         80.45         84.96        14.36 o                         
  -4   6   1         33.30         38.77         4.33 o                         
  -3   6   1         92.27         83.81         8.25 o                         
  -2   6   1        651.60        614.66        11.69 o                         
  -1   6   1       7240.48       6971.43       107.89 o                         
   0   6   1       2710.03       2566.84        28.90 o                         
   1   6   1        254.46        241.87         4.28 o                         
   2   6   1        705.71        646.07        15.59 o                         
   3   6   1        120.03        122.96         6.18 o                         
   4   6   1        175.50        167.08         8.13 o                         
   5   6   1        116.29        132.38         8.38 o                         
   6   6   1          7.70          5.13         9.32 o                         
  -6   7   1         16.66         11.35         5.01 o                         
  -5   7   1         95.90        102.81        10.30 o                         
  -4   7   1         99.49         93.60         8.25 o                         
  -3   7   1        140.44        146.10         5.89 o                         
  -2   7   1        239.42        238.02         6.02 o                         
  -1   7   1       4222.52       3736.80        59.98 o                         
   0   7   1       2966.46       2829.64        31.51 o                         
   1   7   1        971.44        960.74        14.38 o                         
   2   7   1         64.08         77.87        11.75 o                         
   3   7   1         51.35         55.64         6.33 o                         
   4   7   1         60.79         59.29         8.12 o                         
   5   7   1        128.07        135.75        18.59 o                         
   6   7   1         13.40         14.70         9.66 o                         
  -6   8   1          2.46          9.57         8.21 o                         
  -5   8   1         55.35         56.85         5.98 o                         
  -4   8   1         55.27         61.52         5.39 o                         
  -3   8   1         37.45         49.56         4.11 o                         
  -2   8   1        263.70        266.88         6.61 o                         
  -1   8   1       3451.31       3425.65        54.40 o                         
   0   8   1       1088.25       1025.91        12.33 o                         
   1   8   1       1591.49       1502.82        31.56 o                         
   2   8   1        399.97        420.36        11.66 o                         
   3   8   1        120.30        131.91         6.78 o                         
   4   8   1        103.90        118.46        14.36 o                         
   5   8   1         47.34         57.94         9.66 o                         
   6   8   1         25.04         19.15         9.74 o                         
  -6   9   1          6.56          1.97         8.04 o                         
  -5   9   1         69.27         66.83         6.37 o                         
  -4   9   1         47.72         47.71         5.09 o                         
  -3   9   1        111.16        124.72         5.89 o                         
  -2   9   1        197.12        212.50         7.13 o                         
  -1   9   1       2983.56       2940.56        48.20 o                         
   0   9   1       1502.75       1344.06        16.14 o                         
   1   9   1         34.23         43.36         2.90 o                         
   2   9   1       1216.07       1204.00        26.73 o                         
   3   9   1        254.57        272.51        16.67 o                         
   4   9   1         10.27          8.52         5.51 o                         
   5   9   1         18.09         19.23         8.29 o                         
   6   9   1         21.32         37.53        10.77 o                         
  -6  10   1          9.65          2.39         8.89 o                         
  -5  10   1         12.62         24.26         5.43 o                         
  -4  10   1        182.26        180.74        14.45 o                         
  -3  10   1         34.43         34.98         3.97 o                         
  -2  10   1        119.14        116.00         5.26 o                         
  -1  10   1        899.23        852.04        18.83 o                         
   0  10   1       1708.01       1649.77        19.17 o                         
   1  10   1       1691.20       1580.55        25.74 o                         
   2  10   1        732.76        750.67        18.34 o                         
   3  10   1        223.26        238.37         9.32 o                         
   4  10   1          5.67          4.60         4.06 o                         
   5  10   1         16.12         12.31         8.12 o                         
   6  10   1         22.66         28.98        10.77 o                         
  -6  11   1         21.40         24.28         9.83 o                         
  -5  11   1         60.00         60.82         6.53 o                         
  -4  11   1        184.89        177.50        15.26 o                         
  -3  11   1        387.58        361.22        11.21 o                         
  -2  11   1       1211.32       1234.02        27.08 o                         
  -1  11   1        474.93        461.16        16.41 o                         
   0  11   1        572.45        549.73         7.66 o                         
   1  11   1        861.84        823.10        12.53 o                         
   2  11   1        909.07        945.24        21.93 o                         
   3  11   1        272.83        274.55        15.94 o                         
   4  11   1         49.77         47.05         5.96 o                         
   5  11   1         58.16         61.12        11.20 o                         
   6  11   1          2.49          3.33         9.40 o                         
  -6  12   1         43.20         43.17        10.43 o                         
  -5  12   1        147.13        137.41         8.46 o                         
  -4  12   1         58.90         80.53         6.44 o                         
  -3  12   1         36.78         45.53         4.59 o                         
  -2  12   1        576.88        606.20        16.84 o                         
  -1  12   1         86.30         74.77         4.20 o                         
   0  12   1          1.28          3.17         1.18 o                         
   1  12   1       3343.19       3289.42        67.99 o                         
   2  12   1        877.55        920.29        21.84 o                         
   3  12   1         47.43         53.13         5.56 o                         
   4  12   1         81.23         94.78        13.33 o                         
   5  12   1          7.29         20.43         8.89 o                         
   6  12   1         45.86         45.99        12.05 o                         
  -6  13   1          8.48         11.20         9.06 o                         
  -5  13   1        150.04        146.28         8.53 o                         
  -4  13   1        145.76        124.85         7.35 o                         
  -3  13   1        119.26        120.59         6.55 o                         
  -2  13   1        251.87        250.00        10.13 o                         
  -1  13   1        423.87        450.36        16.61 o                         
   0  13   1        328.15        338.27        10.19 o                         
   1  13   1       1261.89       1320.10        21.48 o                         
   2  13   1        165.47        181.49         7.61 o                         
   3  13   1        155.00        144.50         7.69 o                         
   4  13   1         26.38         30.00        11.80 o                         
   5  13   1          8.69         13.16         8.98 o                         
   6  13   1          4.51          8.89        10.51 o                         
  -6  14   1          9.45          8.55         9.83 o                         
  -5  14   1         44.85         44.87         6.31 o                         
  -4  14   1         78.34         83.24         6.84 o                         
  -3  14   1        168.33        163.68         7.56 o                         
  -2  14   1        214.12        196.83         7.59 o                         
  -1  14   1        135.26        135.44         5.39 o                         
   0  14   1       4642.97       4561.32       106.88 o                         
   1  14   1        167.60        175.31         4.23 o                         
   2  14   1        220.56        230.26        10.34 o                         
   3  14   1         20.70         27.00         6.15 o                         
   4  14   1         32.22         37.75        12.61 o                         
   5  14   1          8.62         -2.65         8.21 o                         
   6  14   1          4.33          4.10        10.26 o                         
  -6  15   1          1.53         -2.56         8.80 o                         
  -5  15   1         78.64         93.86        11.88 o                         
  -4  15   1        233.98        232.69        15.26 o                         
  -3  15   1          2.73         -2.85         4.27 o                         
  -2  15   1        113.23        108.95         5.94 o                         
  -1  15   1        279.42        293.13         5.50 o                         
   0  15   1        358.61        369.68         6.91 o                         
   1  15   1        155.41        172.92         5.17 o                         
   2  15   1         21.00         26.57         4.83 o                         
   3  15   1          7.39          5.01         3.86 o                         
   4  15   1         16.05         19.30         7.48 o                         
   5  15   1         52.21         57.96        11.28 o                         
   6  15   1         11.77         25.13        11.71 o                         
  -6  16   1         25.58         48.38        11.80 o                         
  -5  16   1         39.08         36.67         9.66 o                         
  -4  16   1         96.86        102.26         7.72 o                         
  -3  16   1          2.34          6.51         3.34 o                         
  -2  16   1        331.63        317.60        10.40 o                         
  -1  16   1        265.26        274.27         8.30 o                         
   0  16   1       2205.81       2317.12        34.84 o                         
   1  16   1        171.77        174.01         5.28 o                         
   2  16   1        320.37        342.81        11.27 o                         
   3  16   1         14.78         19.51         4.60 o                         
   4  16   1         27.09         22.99         8.72 o                         
   5  16   1          2.17          4.62         8.63 o                         
  -6  17   1         39.03         45.73        11.80 o                         
  -5  17   1          8.76         19.49         8.89 o                         
  -4  17   1        318.66        313.69        12.11 o                         
  -3  17   1        103.44        112.10        15.00 o                         
  -2  17   1        216.99        222.03         8.52 o                         
  -1  17   1        779.77        808.28        12.64 o                         
   0  17   1        318.16        358.19         7.77 o                         
   1  17   1         97.68        102.11         4.12 o                         
   2  17   1        188.69        220.79        12.65 o                         
   3  17   1         34.14         35.03         5.23 o                         
   4  17   1         63.29         80.27        11.03 o                         
   5  17   1         22.51         12.82         9.40 o                         
  -6  18   1         23.99         35.39        11.11 o                         
  -5  18   1         87.33        101.29        12.99 o                         
  -4  18   1         13.38         10.66         5.00 o                         
  -3  18   1        112.36        104.86         7.22 o                         
  -2  18   1         54.30         62.33         5.07 o                         
  -1  18   1          5.49          8.76         1.85 o                         
   0  18   1       1049.95       1135.25        17.41 o                         
   1  18   1        483.66        483.14        14.95 o                         
   2  18   1        276.16        262.34        14.53 o                         
   3  18   1        254.05        246.72        10.55 o                         
   4  18   1         33.24         33.34         9.40 o                         
   5  18   1         11.79          2.22         8.55 o                         
  -6  19   1         46.82         62.66        12.57 o                         
  -5  19   1         33.02         29.66         9.40 o                         
  -4  19   1          9.23         18.57         4.89 o                         
  -3  19   1         67.01         68.33         6.22 o                         
  -2  19   1          9.43          2.00         3.80 o                         
  -1  19   1        163.78        167.45         8.16 o                         
   0  19   1       1417.10       1542.02        22.92 o                         
   1  19   1         18.49         30.07         5.08 o                         
   2  19   1        113.26        116.07         9.15 o                         
   3  19   1         67.71         61.58         9.70 o                         
   4  19   1         69.13         75.14        11.37 o                         
   5  19   1         54.41         51.89        11.45 o                         
  -6  20   1         15.51         21.03        10.77 o                         
  -5  20   1         26.41         15.22         8.80 o                         
  -4  20   1          8.54         11.88         7.27 o                         
  -3  20   1         56.75         56.55         8.16 o                         
  -2  20   1        384.98        363.80        16.92 o                         
  -1  20   1        115.05        120.88         6.18 o                         
   0  20   1          1.04          7.52         1.96 o                         
   1  20   1        667.09        731.20        21.40 o                         
   2  20   1        193.02        201.67         8.97 o                         
   3  20   1        152.39        138.60        13.12 o                         
   4  20   1         77.51         77.10        11.71 o                         
   5  20   1          7.45          5.30         8.63 o                         
  -6  21   1         25.02         16.50        10.68 o                         
  -5  21   1         11.55          2.05         8.21 o                         
  -4  21   1         61.49         69.24        10.34 o                         
  -3  21   1         91.78        104.80         7.58 o                         
  -2  21   1        146.33        144.50         7.43 o                         
  -1  21   1        179.10        186.06         7.61 o                         
   0  21   1        272.46        293.92        19.10 o                         
   1  21   1        165.36        190.65         8.59 o                         
   2  21   1        172.20        158.16         7.99 o                         
   3  21   1         20.47          8.58         4.33 o                         
   4  21   1        118.26        133.86        14.02 o                         
   5  21   1         46.50         49.41        11.71 o                         
  -6  22   1          7.65          7.18        10.26 o                         
  -5  22   1         17.76         19.75         9.32 o                         
  -4  22   1        142.14        151.81        14.10 o                         
  -3  22   1         35.41         36.97         5.44 o                         
  -2  22   1         95.47         99.66        17.27 o                         
  -1  22   1         18.24         21.08         2.63 o                         
   0  22   1        102.35        107.86         8.63 o                         
   1  22   1        518.12        523.36        11.42 o                         
   2  22   1        147.86        136.91         8.76 o                         
   3  22   1         86.79         79.50        10.94 o                         
   4  22   1        120.05        133.95        14.10 o                         
   5  22   1          6.87         13.08        10.09 o                         
  -5  23   1         74.95         68.73        12.22 o                         
  -4  23   1         49.46         64.11        10.51 o                         
  -3  23   1        205.06        185.39         9.66 o                         
  -2  23   1        107.55        114.61         7.14 o                         
  -1  23   1        423.49        418.88         9.65 o                         
   0  23   1         19.02         22.18         3.68 o                         
   1  23   1        110.74        132.33         9.13 o                         
   2  23   1          7.96         13.40         4.07 o                         
   3  23   1         12.77         10.51         6.92 o                         
   4  23   1          3.76         17.87         8.80 o                         
   5  23   1          3.37          8.46         9.74 o                         
  -5  24   1          8.14          7.27         8.55 o                         
  -4  24   1         76.98         64.45        10.94 o                         
  -3  24   1         81.53         63.43        10.00 o                         
  -2  24   1        533.82        484.56        15.35 o                         
  -1  24   1         53.16         63.03         3.92 o                         
   0  24   1         68.69         88.58         5.80 o                         
   1  24   1         88.62         86.99         4.62 o                         
   2  24   1        250.34        229.35        11.54 o                         
   3  24   1         14.93         10.68         6.92 o                         
   4  24   1         21.04         25.99         9.57 o                         
   5  24   1          5.37         -0.60         9.49 o                         
  -5  25   1         22.22         17.18         9.74 o                         
  -4  25   1         10.71         15.90         8.21 o                         
  -3  25   1        365.29        351.83        19.15 o                         
  -2  25   1        156.13        157.77         8.34 o                         
  -1  25   1         60.23         60.89         4.04 o                         
   0  25   1        280.51        270.52         9.40 o                         
   1  25   1         39.34         38.92         3.62 o                         
   2  25   1         73.72         77.16        13.21 o                         
   3  25   1         83.51         90.95        11.20 o                         
   4  25   1         35.05         28.98        10.34 o                         
   5  25   1          3.69         -7.44         8.98 o                         
  -5  26   1         33.21         43.00        11.20 o                         
  -4  26   1          8.17          4.62         7.52 o                         
  -3  26   1       1262.74       1103.80        40.60 o                         
  -2  26   1         70.92         76.16         6.62 o                         
  -1  26   1         64.27         67.35         5.22 o                         
   0  26   1         55.54         68.15         5.53 o                         
   1  26   1        424.17        398.26         9.98 o                         
   2  26   1        205.99        180.88         9.44 o                         
   3  26   1          0.34         -1.37         6.15 o                         
   4  26   1         35.46         33.68         9.92 o                         
   5  26   1          4.95         -1.03         9.74 o                         
  -5  27   1         20.00         33.51        11.03 o                         
  -4  27   1         32.42         30.09         9.74 o                         
  -3  27   1        417.10        407.14        21.03 o                         
  -2  27   1        843.17        832.69        22.55 o                         
  -1  27   1          6.57          8.81         2.92 o                         
   0  27   1        111.09        110.35         6.41 o                         
   1  27   1        347.19        349.27        15.34 o                         
   2  27   1         78.68         90.52        11.03 o                         
   3  27   1         14.19         13.42         7.78 o                         
   4  27   1         66.38         56.16        11.80 o                         
   5  27   1         46.95         39.83        12.39 o                         
  -5  28   1         14.32          9.15         9.66 o                         
  -4  28   1         17.75         16.16         8.21 o                         
  -3  28   1         11.34          9.83         6.58 o                         
  -2  28   1       1148.63       1085.15        27.95 o                         
  -1  28   1        623.47        617.89        16.19 o                         
   0  28   1        315.43        307.38        10.73 o                         
   1  28   1         24.46         35.30         4.50 o                         
   2  28   1         83.31        109.33        11.71 o                         
   3  28   1         13.79         19.92         8.46 o                         
   4  28   1          6.51          8.55         8.72 o                         
   5  28   1          1.86         10.86        10.77 o                         
  -5  29   1         35.72         16.67        10.51 o                         
  -4  29   1         75.18         64.28        11.45 o                         
  -3  29   1         14.73         10.94         7.18 o                         
  -2  29   1        388.78        382.18        19.66 o                         
  -1  29   1        338.11        332.52        10.80 o                         
   0  29   1        152.41        152.63         7.55 o                         
   1  29   1         25.19         35.10         5.26 o                         
   2  29   1         74.64         67.53        10.00 o                         
   3  29   1        330.61        305.33        18.81 o                         
   4  29   1         15.09         30.00        10.77 o                         
   5  29   1         14.40          8.72        11.20 o                         
  -5  30   1          1.99          1.11         9.06 o                         
  -4  30   1         40.39         41.71        10.43 o                         
  -3  30   1         17.47          9.23         6.84 o                         
  -2  30   1         10.37         10.17         6.07 o                         
  -1  30   1         58.37         68.56         5.59 o                         
   0  30   1         77.80         99.87         6.74 o                         
   1  30   1         48.21         59.97        13.46 o                         
   2  30   1         11.95         16.92         7.27 o                         
   3  30   1        282.30        250.03        17.35 o                         
   4  30   1         15.76         17.87         9.49 o                         
   5  30   1         40.68         30.86        12.65 o                         
  -5  31   1         30.39         43.68        11.71 o                         
  -4  31   1         13.09         15.47         8.29 o                         
  -3  31   1          6.06         -3.42         6.07 o                         
  -2  31   1          2.27         23.93         7.18 o                         
  -1  31   1         26.83         26.30         8.55 o                         
   0  31   1        158.78        151.20         7.71 o                         
   1  31   1         88.13        105.00        15.00 o                         
   2  31   1        194.05        176.86        13.76 o                         
   3  31   1         16.07         25.22         8.98 o                         
   4  31   1         16.15         22.91         9.83 o                         
   5  31   1         73.06         78.38        15.47 o                         
  -5  32   1          8.35          9.15        10.34 o                         
  -4  32   1         99.02         99.50        13.42 o                         
  -3  32   1          3.58          5.04         7.35 o                         
  -2  32   1        607.78        561.43        25.47 o                         
  -1  32   1         10.47         22.25         5.51 o                         
   0  32   1        182.59        178.53         8.49 o                         
   1  32   1         13.96          9.34         6.71 o                         
   2  32   1          9.64         12.82         7.01 o                         
   3  32   1         39.17         52.48        10.60 o                         
   4  32   1          2.47          8.46         8.63 o                         
  -5  33   1         36.31         34.28        12.14 o                         
  -4  33   1         45.26         52.48        11.20 o                         
  -3  33   1         39.64         32.23         8.98 o                         
  -2  33   1         13.77         16.50         7.18 o                         
  -1  33   1        501.31        484.15        23.89 o                         
   0  33   1         42.87         50.79         5.47 o                         
   1  33   1         23.11         23.49         4.39 o                         
   2  33   1         34.48         49.49         9.57 o                         
   3  33   1         28.21         27.78         9.23 o                         
   4  33   1         30.21         26.84        10.09 o                         
  -5  34   1          7.86         14.45        10.51 o                         
  -4  34   1         71.83         87.96        13.08 o                         
  -3  34   1         38.34         22.31         8.63 o                         
  -2  34   1         45.03         66.33        10.09 o                         
  -1  34   1        212.30        196.78         8.58 o                         
   0  34   1         29.73         41.60         5.22 o                         
   1  34   1         98.33         95.87         7.69 o                         
   2  34   1         84.07         85.14        11.80 o                         
   3  34   1         28.01         33.59         9.32 o                         
   4  34   1         13.45          3.08         8.04 o                         
  -4  35   1          6.28          4.36         7.95 o                         
  -3  35   1         45.52         20.94         8.80 o                         
  -2  35   1        287.51        264.13        17.01 o                         
  -1  35   1         39.46         47.18         8.46 o                         
   0  35   1         41.24         42.50         6.67 o                         
   1  35   1        110.50        119.67        12.05 o                         
   2  35   1         19.49         22.31         7.95 o                         
   3  35   1         28.09          4.36         8.12 o                         
   4  35   1          5.22         -7.86         7.86 o                         
  -4  36   1         42.28         47.95        11.11 o                         
  -3  36   1         32.55         43.34         9.92 o                         
  -2  36   1         45.42         56.84         9.92 o                         
  -1  36   1        102.01        121.81        12.22 o                         
   0  36   1         91.68         93.57         7.16 o                         
   1  36   1        143.44        149.76        12.48 o                         
   2  36   1        195.62        176.86        14.70 o                         
   3  36   1         11.74         14.53         8.72 o                         
   4  36   1         16.60         13.51         9.57 o                         
  -4  37   1          3.70         18.89         9.40 o                         
  -3  37   1         19.00         35.05         9.66 o                         
  -2  37   1          0.21          1.97         5.64 o                         
  -1  37   1        283.52        261.99        16.33 o                         
   0  37   1        277.05        286.19        12.99 o                         
   1  37   1        127.81        144.03        12.31 o                         
   2  37   1         90.14         91.21        12.31 o                         
   3  37   1         21.51         26.07         9.66 o                         
   4  37   1        104.27        123.86        15.98 o                         
  -4  38   1         11.09          5.21         8.12 o                         
  -3  38   1         86.73         83.43        12.65 o                         
  -2  38   1          4.54         12.22         7.18 o                         
  -1  38   1         18.96         35.56         8.21 o                         
   0  38   1         98.89         99.33         7.46 o                         
   1  38   1        183.71        189.00        14.10 o                         
   2  38   1         10.31         12.22         7.27 o                         
   3  38   1        116.96        124.29        14.87 o                         
   4  38   1         19.76         18.29         9.92 o                         
  -4  39   1          4.03          0.51         7.78 o                         
  -3  39   1          3.33          1.71         7.27 o                         
  -2  39   1         49.36         54.62        10.34 o                         
  -1  39   1        113.61         95.82        11.71 o                         
   0  39   1         48.42         48.20         9.40 o                         
   1  39   1         88.23        102.32        11.97 o                         
   2  39   1         65.68         86.68        12.39 o                         
   3  39   1         95.41        117.19        14.70 o                         
   4  39   1         32.36         31.11        11.37 o                         
  -4  40   1         29.54         16.16         9.66 o                         
  -3  40   1          8.54         11.80         8.63 o                         
  -2  40   1         38.18         22.74         8.80 o                         
  -1  40   1         21.14         30.17         8.04 o                         
   0  40   1         84.91         98.05         7.58 o                         
   1  40   1         20.92         21.28         7.86 o                         
   2  40   1         10.00         25.56         8.72 o                         
   3  40   1         58.21         79.24        13.25 o                         
  -4  41   1         16.30         23.59         9.92 o                         
  -3  41   1         20.34         25.22         9.40 o                         
  -2  41   1          3.86         -5.56         5.56 o                         
  -1  41   1         68.83         84.88        11.11 o                         
   0  41   1         96.99        102.30         8.51 o                         
   1  41   1        273.59        264.05        17.01 o                         
   2  41   1         10.36         19.49         8.55 o                         
   3  41   1         29.70         43.25        11.37 o                         
  -3  42   1         25.77         31.88        10.26 o                         
  -2  42   1          2.33         -0.60         5.81 o                         
  -1  42   1          7.32         11.63         7.01 o                         
   0  42   1         37.38         44.88         8.29 o                         
   1  42   1        170.73        164.98        14.02 o                         
   2  42   1         51.59         62.14        11.54 o                         
   3  42   1         64.17         94.88        14.45 o                         
  -3  43   1         17.93         32.40        10.09 o                         
  -2  43   1         50.78         75.14        11.63 o                         
  -1  43   1          6.95         12.39         6.92 o                         
   1  43   1         91.55        100.87        12.91 o                         
   2  43   1         26.72         37.95        10.09 o                         
   3  43   1         68.21         83.34        14.02 o                         
  -3  44   1          0.15         -0.26         7.09 o                         
  -2  44   1         47.43         33.76         9.49 o                         
  -1  44   1         60.79         59.66        10.34 o                         
   1  44   1         54.30         69.75        11.28 o                         
   2  44   1          9.95          3.08         7.95 o                         
   3  44   1        103.76        105.74        15.22 o                         
  -3  45   1         19.93         23.16        10.09 o                         
  -2  45   1          2.15         -0.17         7.44 o                         
  -1  45   1        100.16        107.45        13.16 o                         
   1  45   1          4.31         17.69         7.86 o                         
   2  45   1         32.88         35.56        10.43 o                         
   3  45   1         23.86         19.75        10.51 o                         
  -3  46   1          1.68          3.68         8.12 o                         
  -2  46   1         24.62         27.10         9.23 o                         
  -1  46   1         18.75          7.01         7.52 o                         
   1  46   1         75.51         66.42        11.37 o                         
   2  46   1        116.72        123.00        15.30 o                         
  -2  47   1          7.52         11.37         7.95 o                         
  -1  47   1         51.28         67.70        11.45 o                         
   1  47   1         15.74         17.61         8.21 o                         
   2  47   1         11.60         30.60        10.68 o                         
  -2  48   1         17.10         21.03         9.23 o                         
  -1  48   1         46.98         38.21         9.92 o                         
   2  48   1         14.27         19.15         9.83 o                         
  -2  49   1          2.38         10.86         7.86 o                         
  -1 -50   2          4.25         17.62         6.71 o                         
   0 -50   2         57.73         61.27         9.35 o                         
  -1 -49   2         78.70         85.64         9.82 o                         
   0 -49   2         41.45         37.91         7.81 o                         
   1 -49   2         14.47         16.11         6.77 o                         
  -2 -48   2         61.56         84.51        18.21 o                         
  -1 -48   2          2.23          6.23         5.81 o                         
   0 -48   2         14.30         18.40         6.89 o                         
   1 -48   2          7.62         13.09         6.30 o                         
  -2 -47   2         43.23         56.34        10.13 o                         
  -1 -47   2         64.04         73.52         9.66 o                         
   0 -47   2         31.39         43.72         7.97 o                         
   1 -47   2         15.87          9.79         7.74 o                         
  -2 -46   2          2.11          5.19         5.48 o                         
  -1 -46   2         77.24         92.22        16.37 o                         
   0 -46   2          6.98          5.79         5.70 o                         
   1 -46   2         19.32         10.52         6.07 o                         
   2 -46   2          5.99          9.53         6.07 o                         
  -3 -45   2         40.93         43.75         5.70 o                         
  -2 -45   2         34.86         47.52         7.73 o                         
  -1 -45   2         22.46         28.93         6.65 o                         
   0 -45   2         30.40         24.34         7.18 o                         
   1 -45   2         10.73         10.87         5.81 o                         
   2 -45   2          3.22          1.61         5.00 o                         
  -3 -44   2         84.18         89.77         7.09 o                         
  -2 -44   2         45.15         46.31         7.47 o                         
  -1 -44   2         87.69         81.66         9.01 o                         
   0 -44   2         74.43         79.49         8.97 o                         
   1 -44   2          4.24         -1.94         6.58 o                         
   2 -44   2         39.89         44.81        14.92 o                         
  -3 -43   2         14.21         12.15         4.43 o                         
  -2 -43   2          4.10          9.13         4.25 o                         
  -1 -43   2          6.70          5.58         6.54 o                         
   0 -43   2         34.77         41.17         6.89 o                         
   1 -43   2         13.91         11.39         5.71 o                         
   2 -43   2          3.25          3.57         5.00 o                         
  -3 -42   2          3.88          0.76         3.61 o                         
  -2 -42   2         59.71         48.97         5.77 o                         
  -1 -42   2         48.13         58.22         7.52 o                         
   0 -42   2         12.38         13.76         5.68 o                         
   1 -42   2         16.84         15.65         5.55 o                         
   2 -42   2          1.13          0.50         4.74 o                         
   3 -42   2          5.81          9.15         5.53 o                         
  -3 -41   2         23.52         20.68         4.46 o                         
  -2 -41   2         25.07         28.94         4.89 o                         
  -1 -41   2          6.77         13.57         5.26 o                         
   0 -41   2         49.27         60.03         7.83 o                         
   1 -41   2         24.63         18.59         5.92 o                         
   2 -41   2          1.94          6.83         5.22 o                         
   3 -41   2         18.08         10.32        11.75 o                         
  -4 -40   2         15.61          2.31         7.09 o                         
  -3 -40   2          3.00          0.68         3.36 o                         
  -2 -40   2          8.32          5.87         3.71 o                         
  -1 -40   2          5.72         -3.17         4.10 o                         
   0 -40   2         18.96         15.81         5.55 o                         
   1 -40   2         10.34          2.62         4.50 o                         
   2 -40   2         34.61         36.30         6.65 o                         
   3 -40   2         10.82         16.32         4.76 o                         
  -4 -39   2         10.17         16.83         4.67 o                         
  -3 -39   2         38.43         38.65         4.87 o                         
  -2 -39   2         99.64         98.98         6.79 o                         
  -1 -39   2          0.59          0.75         3.10 o                         
   0 -39   2         65.36         56.76        19.19 o                         
   1 -39   2         13.40         16.10         5.44 o                         
   2 -39   2         11.67         13.18         8.63 o                         
   3 -39   2          2.37          6.10         5.47 o                         
  -4 -38   2         32.23         29.47         9.83 o                         
  -3 -38   2         33.09         38.12         8.30 o                         
  -2 -38   2          1.84          9.79         3.48 o                         
  -1 -38   2         29.60         29.66         4.64 o                         
   0 -38   2        109.19        120.49        21.71 o                         
   1 -38   2         25.98         28.66         6.45 o                         
   2 -38   2         28.65         27.18         4.67 o                         
   3 -38   2         26.36         20.65         4.69 o                         
  -4 -37   2         17.68         13.66         4.37 o                         
  -3 -37   2         32.86         28.89         4.41 o                         
  -2 -37   2         32.64         33.15         5.64 o                         
  -1 -37   2         30.71         25.22         7.21 o                         
   0 -37   2         34.11         30.03         5.88 o                         
   1 -37   2        176.03        178.99        10.21 o                         
   2 -37   2         24.18         17.95         4.20 o                         
   3 -37   2         11.10          8.94         4.70 o                         
  -4 -36   2         11.64          7.92         7.01 o                         
  -3 -36   2         60.17         58.77         5.16 o                         
  -2 -36   2         52.74         59.28         5.24 o                         
  -1 -36   2        125.55        114.57         7.04 o                         
   0 -36   2        115.56        125.19         9.37 o                         
   1 -36   2        109.65        104.68         8.96 o                         
   2 -36   2        143.12        139.76         9.79 o                         
   3 -36   2         71.67         46.82         5.39 o                         
   4 -36   2          5.69          0.60         7.35 o                         
  -4 -35   2         15.75         10.00         6.84 o                         
  -3 -35   2          9.97         12.86         3.47 o                         
  -2 -35   2         10.70         13.06         4.19 o                         
  -1 -35   2        139.15        125.65         8.04 o                         
   0 -35   2        271.15        230.03        22.65 o                         
   1 -35   2         11.01          7.65         3.59 o                         
   2 -35   2         37.57         35.90         4.80 o                         
   3 -35   2         27.43         37.37         5.42 o                         
   4 -35   2         20.61         16.24         7.78 o                         
  -4 -34   2         36.75         42.06         9.06 o                         
  -3 -34   2         20.67         23.86         4.49 o                         
  -2 -34   2         57.54         60.92         5.07 o                         
  -1 -34   2         37.03         33.73         4.33 o                         
   0 -34   2         23.49         28.61         7.73 o                         
   1 -34   2         33.85         23.91         4.28 o                         
   2 -34   2        100.02        100.19         6.63 o                         
   3 -34   2        260.55        218.53         8.81 o                         
   4 -34   2         73.90         81.12        10.77 o                         
  -4 -33   2          1.70          5.39         5.64 o                         
  -3 -33   2          2.14          2.51         2.87 o                         
  -2 -33   2         72.45         62.99         5.04 o                         
  -1 -33   2          6.01          5.05         2.88 o                         
   0 -33   2         30.46         26.36         3.71 o                         
   1 -33   2          4.90          6.01         3.29 o                         
   2 -33   2         98.35         97.01         9.39 o                         
   3 -33   2         26.72         26.43         4.49 o                         
   4 -33   2         18.15         14.34         4.13 o                         
  -4 -32   2         31.85         33.42         8.21 o                         
  -3 -32   2          3.98          0.85         2.62 o                         
  -2 -32   2         13.58         19.64         3.64 o                         
  -1 -32   2          1.15         -1.02         2.57 o                         
   0 -32   2         35.11         31.93         3.90 o                         
   1 -32   2         97.97        102.58         6.51 o                         
   2 -32   2        292.93        250.78        11.74 o                         
   3 -32   2          8.32          6.35         3.52 o                         
   4 -32   2          6.96          3.15         3.63 o                         
  -4 -31   2          4.10          3.16         5.56 o                         
  -3 -31   2         12.11         10.57         3.01 o                         
  -2 -31   2         89.99         93.70         5.62 o                         
  -1 -31   2         21.72         22.73         4.46 o                         
   0 -31   2         13.69         20.57         3.68 o                         
   1 -31   2         40.58         41.91         4.60 o                         
   2 -31   2         80.55         88.95         6.02 o                         
   3 -31   2         16.92          9.06         3.53 o                         
   4 -31   2         10.34          6.89         3.70 o                         
  -4 -30   2         33.95         34.28         8.12 o                         
  -3 -30   2         69.98         73.70         5.36 o                         
  -2 -30   2        107.62        112.08         5.62 o                         
  -1 -30   2         40.53         40.36         4.13 o                         
   0 -30   2         57.48         64.37         5.49 o                         
   1 -30   2         99.13         90.21         5.91 o                         
   2 -30   2        153.84        149.49         6.81 o                         
   3 -30   2         17.44         12.81         3.63 o                         
   4 -30   2          0.63         -1.43         4.05 o                         
  -4 -29   2          4.34         13.25         6.07 o                         
  -3 -29   2         14.48         19.24         4.27 o                         
  -2 -29   2         31.74         38.97         3.93 o                         
  -1 -29   2         57.25         61.20         5.33 o                         
   0 -29   2        179.14        178.49         6.32 o                         
   1 -29   2        169.63        166.23         7.12 o                         
   2 -29   2         38.84         50.36         4.82 o                         
   3 -29   2         30.50         30.91         6.48 o                         
   4 -29   2          6.44          5.10         6.71 o                         
  -4 -28   2         16.79         17.18         6.41 o                         
  -3 -28   2         60.73         71.09         7.39 o                         
  -2 -28   2         75.47         80.66         5.45 o                         
  -1 -28   2          9.78         10.89         2.71 o                         
   0 -28   2          4.95          9.67         2.70 o                         
   1 -28   2        370.79        339.80         8.90 o                         
   2 -28   2         18.83         21.05         6.00 o                         
   3 -28   2         59.12         52.03         4.84 o                         
   4 -28   2          0.41          5.06         4.31 o                         
  -4 -27   2         10.27         18.98         6.41 o                         
  -3 -27   2         20.79         26.67         4.57 o                         
  -2 -27   2         56.83         66.42         8.16 o                         
  -1 -27   2         30.94         35.31         5.43 o                         
   0 -27   2         51.99         52.90         3.97 o                         
   1 -27   2        153.40        161.78         8.28 o                         
   2 -27   2        149.61        141.31         6.52 o                         
   3 -27   2          2.74          1.93         2.97 o                         
   4 -27   2          3.07          2.54         4.49 o                         
  -4 -26   2         50.68         36.84         7.61 o                         
  -3 -26   2        115.66        114.36         6.72 o                         
  -2 -26   2          7.61          5.26         2.31 o                         
  -1 -26   2         17.17         16.27         2.77 o                         
   0 -26   2          4.35          4.43         2.42 o                         
   1 -26   2        118.34        108.70         5.12 o                         
   2 -26   2        202.11        207.01         7.53 o                         
   3 -26   2        106.23         89.23         7.10 o                         
   4 -26   2         61.81         54.65         6.16 o                         
  -4 -25   2         34.24         36.59         7.09 o                         
  -3 -25   2         73.62         74.76         5.71 o                         
  -2 -25   2         95.25         89.52         4.21 o                         
  -1 -25   2          5.31          5.77         2.30 o                         
   0 -25   2         40.39         40.23         4.50 o                         
   1 -25   2        383.97        372.97         8.98 o                         
   2 -25   2        222.99        230.88        10.76 o                         
   3 -25   2         40.33         34.24         5.29 o                         
   4 -25   2         15.38          9.77         4.14 o                         
  -4 -24   2         53.01         38.72         7.18 o                         
  -3 -24   2         46.02         53.17         4.91 o                         
  -2 -24   2        444.55        412.37         8.88 o                         
  -1 -24   2         62.08         65.30         3.89 o                         
   0 -24   2         23.20         24.19         3.54 o                         
   1 -24   2         32.42         32.02         3.26 o                         
   2 -24   2         43.05         51.39         4.51 o                         
   3 -24   2         44.78         36.38         5.29 o                         
   4 -24   2          0.96          4.69         4.00 o                         
  -4 -23   2         17.20         14.79         5.73 o                         
  -3 -23   2         35.86         55.34         6.71 o                         
  -2 -23   2         93.53         96.15         4.08 o                         
  -1 -23   2         82.80         86.11         4.12 o                         
   0 -23   2         56.98         61.17         3.85 o                         
   1 -23   2         86.93         94.84         4.56 o                         
   2 -23   2         62.86         64.64         4.12 o                         
   3 -23   2         50.46         37.77         6.28 o                         
   4 -23   2          7.16         10.63         4.40 o                         
  -4 -22   2         53.03         51.72         7.52 o                         
  -3 -22   2       1072.19       1060.24        23.78 o                         
  -2 -22   2        252.39        240.79         6.01 o                         
  -1 -22   2        125.51        111.87         4.40 o                         
   0 -22   2        233.30        236.81         6.50 o                         
   1 -22   2        127.54        139.47         5.05 o                         
   2 -22   2          1.39          1.32         2.29 o                         
   3 -22   2         12.07         13.94         4.22 o                         
   4 -22   2         38.25         33.77         5.10 o                         
  -4 -21   2         63.72         59.32         7.95 o                         
  -3 -21   2        806.96        778.80        18.62 o                         
  -2 -21   2        184.94        192.89         4.61 o                         
  -1 -21   2        180.80        187.12         5.44 o                         
   0 -21   2        265.92        304.38         7.40 o                         
   1 -21   2        178.57        165.00         5.36 o                         
   2 -21   2         52.49         50.03         4.31 o                         
   3 -21   2         11.54          9.13         3.89 o                         
   4 -21   2         44.04         32.31         7.44 o                         
  -4 -20   2        271.29        244.13        13.42 o                         
  -3 -20   2        827.84        776.00        18.33 o                         
  -2 -20   2        134.50        125.45         4.33 o                         
  -1 -20   2        826.33        787.29        13.81 o                         
   0 -20   2         77.59         94.50         4.23 o                         
   1 -20   2         32.01         43.61         3.32 o                         
   2 -20   2         59.81         64.76         4.61 o                         
   3 -20   2          0.05          0.48         3.34 o                         
   4 -20   2         14.92         11.63         6.41 o                         
  -4 -19   2         62.30         81.12         8.12 o                         
  -3 -19   2         23.29         43.96         5.81 o                         
  -2 -19   2         41.30         49.69         3.04 o                         
  -1 -19   2         43.56         51.92         3.34 o                         
   0 -19   2        574.60        548.15        10.51 o                         
   1 -19   2         23.72         25.61         2.74 o                         
   2 -19   2        227.49        214.15         8.80 o                         
   3 -19   2         46.18         31.22         4.74 o                         
   4 -19   2         10.17          5.98         6.15 o                         
  -4 -18   2        285.85        293.71        14.10 o                         
  -3 -18   2        264.55        264.47        13.93 o                         
  -2 -18   2        524.16        529.42         9.69 o                         
  -1 -18   2        353.21        368.57         7.78 o                         
   0 -18   2       1032.70       1066.34        17.55 o                         
   1 -18   2        107.33        113.83         4.28 o                         
   2 -18   2         49.11         52.23         4.09 o                         
   3 -18   2         27.51         27.17         4.51 o                         
   4 -18   2         30.08         31.03         7.35 o                         
  -4 -17   2        142.93        137.11         9.49 o                         
  -3 -17   2        153.03        136.60        10.09 o                         
  -2 -17   2        520.10        530.91         9.59 o                         
  -1 -17   2         61.95         59.54         3.18 o                         
   0 -17   2        965.19       1013.74        16.58 o                         
   1 -17   2        227.59        236.87         6.07 o                         
   2 -17   2         87.30         82.47         4.65 o                         
   3 -17   2         11.31          5.44         3.47 o                         
   4 -17   2         52.11         49.92         7.95 o                         
  -4 -16   2         11.29         11.37         4.53 o                         
  -3 -16   2         87.07         89.75         8.46 o                         
  -2 -16   2        899.09        919.60        17.09 o                         
  -1 -16   2        690.86        741.81        12.74 o                         
   0 -16   2        459.45        482.28         9.31 o                         
   1 -16   2        273.85        276.92         6.58 o                         
   2 -16   2         40.11         46.09         6.08 o                         
   3 -16   2         45.31         42.14         6.97 o                         
   4 -16   2        101.78         89.07         9.40 o                         
  -3 -15   2        319.87        312.26        14.36 o                         
  -2 -15   2        745.57        712.66        13.86 o                         
  -1 -15   2        481.21        521.78         8.45 o                         
   0 -15   2        463.88        462.74         9.04 o                         
   1 -15   2        173.67        169.78         4.95 o                         
   2 -15   2          7.84          9.59         2.65 o                         
   3 -15   2          9.31         18.68         3.89 o                         
   4 -15   2         49.26         61.29         8.38 o                         
   5 -15   2          4.97          9.06         6.92 o                         
  -3 -14   2         61.07         66.59         7.27 o                         
  -2 -14   2          3.00         10.03         1.73 o                         
  -1 -14   2       2267.76       2319.03        29.92 o                         
   0 -14   2          2.41          2.34         3.16 o                         
   1 -14   2          0.44          3.10         1.72 o                         
   2 -14   2        101.89        109.57         4.82 o                         
   3 -14   2         70.83         67.41         5.51 o                         
   4 -14   2         23.23         19.57         6.58 o                         
   5 -14   2          0.80          5.47         6.84 o                         
  -3 -13   2         38.32         41.20         6.07 o                         
  -2 -13   2        717.99        704.89        11.39 o                         
  -1 -13   2       1049.75       1112.81        15.34 o                         
   0 -13   2        682.80        689.39        12.01 o                         
   1 -13   2        384.69        369.97         8.95 o                         
   2 -13   2         27.46         31.45         3.11 o                         
   3 -13   2         15.24         13.74         3.83 o                         
   4 -13   2         17.02         13.85         6.24 o                         
   5 -13   2         21.49         18.55         7.69 o                         
  -3 -12   2         66.38         68.81         6.92 o                         
  -2 -12   2        782.78        791.59        12.38 o                         
  -1 -12   2         44.02         65.49         6.32 o                         
   0 -12   2        716.64        738.57        13.32 o                         
   1 -12   2         25.87         32.44         2.94 o                         
   2 -12   2        263.35        262.07         9.16 o                         
   3 -12   2         26.92         23.07         4.11 o                         
   4 -12   2         21.44         19.06         6.15 o                         
   5 -12   2          1.48          5.04         6.75 o                         
  -3 -11   2         36.10         47.70         5.73 o                         
  -2 -11   2        593.28        608.08         9.82 o                         
  -1 -11   2       2252.25       2215.33        36.06 o                         
   0 -11   2         45.31         47.87         2.76 o                         
   1 -11   2        496.70        473.44        10.51 o                         
   2 -11   2        125.52        132.70         5.49 o                         
   3 -11   2        145.84        147.68         7.03 o                         
   4 -11   2          3.90          5.64         5.64 o                         
   5 -11   2          7.20         12.99         7.01 o                         
  -3 -10   2         77.68         76.08         6.58 o                         
  -2 -10   2        278.19        282.26         6.31 o                         
  -1 -10   2        396.64        428.03         7.01 o                         
   0 -10   2        499.31        509.80        10.24 o                         
   1 -10   2         50.96         53.10         3.39 o                         
   2 -10   2        623.32        600.88        12.32 o                         
   3 -10   2         53.42         57.71         5.07 o                         
   4 -10   2         55.38         50.18         7.86 o                         
   5 -10   2          6.37          6.85         4.49 o                         
  -3  -9   2        477.02        465.95        16.67 o                         
  -2  -9   2        129.27        129.69         3.92 o                         
  -1  -9   2         39.63         42.94         2.27 o                         
   0  -9   2        195.45        210.68         5.04 o                         
   1  -9   2        314.36        281.34         7.19 o                         
   2  -9   2         78.59        111.37         5.74 o                         
   3  -9   2         25.86         34.57         7.01 o                         
   4  -9   2         29.35         26.24         7.09 o                         
   5  -9   2         31.47         27.79         5.37 o                         
  -3  -8   2         60.85         66.16         5.81 o                         
  -2  -8   2        239.03        231.02         5.45 o                         
  -1  -8   2       2448.52       2429.67        27.88 o                         
   0  -8   2        917.21        893.53        14.23 o                         
   1  -8   2         49.80         52.68         3.29 o                         
   2  -8   2        210.72        233.71         8.19 o                         
   3  -8   2        154.30        143.31         6.75 o                         
   4  -8   2         84.15         97.62         9.83 o                         
   5  -8   2         22.77         23.56         5.16 o                         
  -3  -7   2        139.31        149.43         7.09 o                         
  -2  -7   2        309.14        316.34         6.72 o                         
  -1  -7   2         81.00         93.16         2.64 o                         
   0  -7   2         57.43         58.82         2.88 o                         
   1  -7   2        248.66        248.71         6.55 o                         
   2  -7   2        316.91        353.19        29.79 o                         
   3  -7   2         17.79         26.56         5.26 o                         
   4  -7   2         74.92         69.24         8.98 o                         
   5  -7   2         23.78         18.83         5.01 o                         
  -5  -6   2        112.88        118.56         7.78 o                         
  -3  -6   2          5.75          9.57         2.10 o                         
  -2  -6   2         43.67         55.50         4.87 o                         
  -1  -6   2       1356.63       1353.98        15.05 o                         
   0  -6   2        354.78        325.20         6.74 o                         
   1  -6   2        526.46        544.20        10.99 o                         
   2  -6   2        111.29        132.63         5.92 o                         
   3  -6   2        321.63        324.33        19.02 o                         
   4  -6   2          8.88         14.45         6.75 o                         
   5  -6   2          3.85          8.66         4.76 o                         
  -5  -5   2         79.05         80.27         6.75 o                         
  -4  -5   2         19.97         32.23         4.53 o                         
  -3  -5   2        183.78        188.44         5.77 o                         
  -2  -5   2        543.41        514.99         9.63 o                         
  -1  -5   2        280.03        305.74         4.44 o                         
   0  -5   2        195.44        222.73        14.81 o                         
   1  -5   2        813.58        822.53        16.41 o                         
   2  -5   2        556.84        555.40        13.93 o                         
   3  -5   2        484.15        481.65        17.18 o                         
   4  -5   2          2.50         13.68         5.90 o                         
   5  -5   2         49.17         51.11         6.19 o                         
  -5  -4   2          2.87          9.66         4.53 o                         
  -4  -4   2         26.67         37.35         5.04 o                         
  -3  -4   2         41.93         45.62         4.70 o                         
  -2  -4   2         93.94         94.20         4.01 o                         
  -1  -4   2        768.81        744.72         8.81 o                         
   0  -4   2       2866.00       2690.02        37.85 o                         
   1  -4   2         97.00        112.68        17.82 o                         
   2  -4   2        329.39        320.76         9.51 o                         
   3  -4   2        383.69        375.34        14.79 o                         
   4  -4   2        244.90        255.93        13.68 o                         
   5  -4   2          4.67          1.80         5.21 o                         
  -5  -3   2         47.79         55.48         6.58 o                         
  -4  -3   2         95.56         89.67         6.75 o                         
  -3  -3   2        341.74        343.63         8.85 o                         
  -2  -3   2        523.99        521.37         9.64 o                         
  -1  -3   2         95.87         90.78         2.18 o                         
   0  -3   2       1840.19       1686.26        22.12 o                         
   1  -3   2        701.52        681.59        15.62 o                         
   2  -3   2        310.32        328.20         9.75 o                         
   3  -3   2        391.55        385.92        20.52 o                         
   4  -3   2        431.08        461.85        19.75 o                         
   5  -3   2          3.14          3.50         5.47 o                         
  -5  -2   2         13.92         22.05         5.56 o                         
  -4  -2   2          5.65          7.09         3.93 o                         
  -3  -2   2        151.94        159.73         5.65 o                         
  -2  -2   2        376.43        345.83         8.34 o                         
  -1  -2   2         50.13         47.58         1.67 o                         
   0  -2   2        790.84        757.76        10.86 o                         
   1  -2   2        893.71        871.89        20.25 o                         
   2  -2   2         86.59         95.24         4.74 o                         
   3  -2   2         70.90         85.49         5.09 o                         
   4  -2   2        338.27        362.49        12.27 o                         
   5  -2   2          8.35         10.60         6.07 o                         
  -6  -1   2         17.53         17.87         4.87 o                         
  -5  -1   2        103.87        113.09         8.55 o                         
  -4  -1   2         37.30         37.44         5.64 o                         
  -3  -1   2        211.57        217.57         6.82 o                         
  -2  -1   2        100.26        111.19         3.79 o                         
  -1  -1   2        373.24        355.01         4.55 o                         
   0  -1   2        139.70        127.57         3.34 o                         
   1  -1   2        206.31        223.41         9.80 o                         
   2  -1   2         52.20         59.46         4.24 o                         
   3  -1   2         52.05         62.69         5.33 o                         
   4  -1   2         91.90        107.78         7.40 o                         
   5  -1   2         14.14         17.45         5.26 o                         
  -6   0   2          0.04          2.48         4.10 o                         
  -5   0   2          0.92         -0.68         4.70 o                         
  -4   0   2          2.51          1.80         4.02 o                         
  -3   0   2         27.03         37.05         6.41 o                         
  -2   0   2        948.13        902.44        10.94 o                         
  -1   0   2          6.06          4.74         1.23 o                         
   0   0   2         71.16         68.78         2.85 o                         
   1   0   2        814.73        819.70        15.15 o                         
   2   0   2         58.74         59.22         4.31 o                         
   3   0   2        213.52        213.35         6.39 o                         
   4   0   2          6.22         22.01         5.47 o                         
   5   0   2         50.92         40.34         6.24 o                         
  -6   1   2         17.50         14.02         5.21 o                         
  -5   1   2        104.00        102.32         5.55 o                         
  -4   1   2         37.22         43.59         5.98 o                         
  -3   1   2        211.40        213.47         7.07 o                         
  -2   1   2        100.23        111.97         3.69 o                         
  -1   1   2        373.19        362.26         4.52 o                         
   0   1   2        139.64        135.77         6.43 o                         
   1   1   2        206.09        220.84        10.16 o                         
   2   1   2         52.07         56.87         3.59 o                         
   3   1   2         51.95         67.14         3.95 o                         
   4   1   2         91.94        109.64         9.87 o                         
   5   1   2         14.12         12.92         5.20 o                         
  -6   2   2          2.85          1.97         4.70 o                         
  -5   2   2         14.01         16.42         3.97 o                         
  -4   2   2          5.58          5.23         2.95 o                         
  -3   2   2        151.75        159.36         4.74 o                         
  -2   2   2        375.89        338.21         8.59 o                         
  -1   2   2         50.30         45.66         1.97 o                         
   0   2   2        791.57        746.68        13.81 o                         
   1   2   2        894.40        903.23        16.27 o                         
   2   2   2         86.19         99.41         4.17 o                         
   3   2   2         70.92         80.59         5.12 o                         
   4   2   2        338.03        360.69        12.66 o                         
   5   2   2          8.31         -2.82         7.52 o                         
  -6   3   2          1.44          5.04         4.87 o                         
  -5   3   2         47.75         41.97         4.59 o                         
  -4   3   2         95.57         92.18         5.05 o                         
  -3   3   2        341.96        344.55         7.86 o                         
  -2   3   2        523.28        503.15        15.60 o                         
  -1   3   2         96.00         91.66         2.81 o                         
   0   3   2       1839.89       1684.15        28.84 o                         
   1   3   2        700.98        661.02        12.88 o                         
   2   3   2        310.03        338.05         8.04 o                         
   3   3   2        390.99        358.88         8.82 o                         
   4   3   2        431.20        459.48        14.72 o                         
   5   3   2          3.14          3.68         7.52 o                         
  -6   4   2          5.00          6.46         4.17 o                         
  -5   4   2          2.88          5.76         3.47 o                         
  -4   4   2         26.61         23.41         3.67 o                         
  -3   4   2         41.63         48.50         3.77 o                         
  -2   4   2         93.90         96.50         3.79 o                         
  -1   4   2        768.07        726.02        11.68 o                         
   0   4   2       2865.70       2649.38        53.93 o                         
   1   4   2         96.98        109.38         5.07 o                         
   2   4   2        329.40        321.17         9.40 o                         
   3   4   2        383.14        386.61        12.45 o                         
   4   4   2        245.87        257.68        14.45 o                         
   5   4   2          4.67          8.63         8.29 o                         
  -6   5   2         10.15          9.28         4.51 o                         
  -5   5   2         79.03         74.50         5.99 o                         
  -4   5   2         20.04         25.23         3.71 o                         
  -3   5   2        183.83        191.01        12.39 o                         
  -2   5   2        543.10        496.22        12.60 o                         
  -1   5   2        279.35        306.12         5.87 o                         
   0   5   2        195.64        209.68         6.89 o                         
   1   5   2        813.00        802.68        76.42 o                         
   2   5   2        556.89        543.89        11.44 o                         
   3   5   2        484.47        486.38        14.60 o                         
   4   5   2          2.52          9.16         4.56 o                         
   5   5   2         49.17         55.22        10.68 o                         
  -6   6   2         13.06         22.50         6.67 o                         
  -5   6   2        113.03        109.38         6.92 o                         
  -4   6   2         65.62         67.19         5.31 o                         
  -3   6   2          5.70          7.96         2.73 o                         
  -2   6   2         43.80         49.86         3.87 o                         
  -1   6   2       1357.63       1337.18        22.40 o                         
   0   6   2        355.12        326.94         7.40 o                         
   1   6   2        526.72        538.40        13.28 o                         
   2   6   2        111.78        119.74         4.71 o                         
   3   6   2        322.39        357.46        11.84 o                         
   4   6   2          8.93          6.83         6.67 o                         
   5   6   2          3.84          6.84         8.38 o                         
  -6   7   2         38.68         44.05         7.82 o                         
  -5   7   2          0.53          4.44         3.57 o                         
  -4   7   2        125.15        110.52         6.28 o                         
  -3   7   2        139.13        155.14         6.36 o                         
  -2   7   2        309.23        307.95         9.25 o                         
  -1   7   2         80.92         93.35         5.93 o                         
   0   7   2         57.64         61.31         5.61 o                         
   1   7   2        248.61        256.39         8.46 o                         
   2   7   2        316.25        354.01         8.44 o                         
   3   7   2         17.74         22.88         4.57 o                         
   4   7   2         75.00         78.18         7.14 o                         
   5   7   2         23.81         24.28         9.57 o                         
  -6   8   2          0.81         11.88         8.04 o                         
  -5   8   2         36.67         39.46         5.28 o                         
  -4   8   2          6.97          1.03         3.02 o                         
  -3   8   2         60.90         69.41         5.01 o                         
  -2   8   2        238.82        219.75         7.74 o                         
  -1   8   2       2449.74       2363.98        39.21 o                         
   0   8   2        918.30        890.31        16.16 o                         
   1   8   2         49.88         50.44         6.63 o                         
   2   8   2        210.84        240.52         6.82 o                         
   3   8   2        154.64        158.31         7.97 o                         
   4   8   2         84.19         79.57         7.26 o                         
   5   8   2         22.89         17.27         9.23 o                         
  -6   9   2         14.02          9.57         8.04 o                         
  -5   9   2         28.21         27.12         9.19 o                         
  -4   9   2          2.23          7.55         3.45 o                         
  -3   9   2        477.18        459.95        12.96 o                         
  -2   9   2        128.48        118.11         5.76 o                         
  -1   9   2         39.57         36.57         5.68 o                         
   0   9   2        195.52        212.36         5.71 o                         
   1   9   2        314.52        289.91         7.23 o                         
   2   9   2         78.49        101.66         4.47 o                         
   3   9   2         25.97         25.00         4.80 o                         
   4   9   2         29.25         29.97         5.42 o                         
   5   9   2         31.49         23.51        10.00 o                         
  -6  10   2          9.66          2.22         8.04 o                         
  -5  10   2         79.83         81.10        11.71 o                         
  -4  10   2        149.93        150.81         7.52 o                         
  -3  10   2         77.76         77.67         5.56 o                         
  -2  10   2        278.28        269.52         9.01 o                         
  -1  10   2        396.75        435.41         8.70 o                         
   0  10   2        499.39        500.03        10.81 o                         
   1  10   2         50.92         55.81         5.92 o                         
   2  10   2        623.37        597.05        12.39 o                         
   3  10   2         53.55         57.81         6.10 o                         
   4  10   2         55.45         41.84         6.01 o                         
   5  10   2          6.34          0.68         8.38 o                         
  -6  11   2          3.99         -1.28         7.61 o                         
  -5  11   2         21.02         17.61         4.89 o                         
  -4  11   2        129.25        115.65         6.84 o                         
  -3  11   2         35.94         39.09         4.46 o                         
  -2  11   2        593.34        575.08        15.32 o                         
  -1  11   2       2252.20       2178.59        40.41 o                         
   0  11   2         45.55         47.17         4.87 o                         
   1  11   2        496.15        483.55        10.43 o                         
   2  11   2        125.59        122.48         4.82 o                         
   3  11   2        145.92        153.39         8.14 o                         
   4  11   2          3.87          3.68         6.92 o                         
   5  11   2          7.17          6.24         8.89 o                         
  -6  12   2          6.07          5.81         7.86 o                         
  -5  12   2          1.16         -1.84         5.34 o                         
  -4  12   2         24.38         31.75         4.74 o                         
  -3  12   2         66.24         59.16         5.35 o                         
  -2  12   2        782.66        768.86        22.52 o                         
  -1  12   2         44.29         72.04        10.57 o                         
   0  12   2        716.42        753.11        14.21 o                         
   1  12   2         25.81         27.65         2.82 o                         
   2  12   2        263.85        258.00         7.04 o                         
   3  12   2         26.97         32.78         5.26 o                         
   4  12   2         21.38         13.76         8.04 o                         
   5  12   2          1.45         -0.34         8.72 o                         
  -6  13   2         27.22         41.20        10.34 o                         
  -5  13   2         98.72        105.36        11.45 o                         
  -4  13   2        215.67        201.11        13.51 o                         
  -3  13   2         37.96         39.40         4.66 o                         
  -2  13   2        717.96        689.23        17.67 o                         
  -1  13   2       1049.29       1096.28        19.76 o                         
   0  13   2        682.68        710.85        16.36 o                         
   1  13   2        384.30        385.88         9.00 o                         
   2  13   2         27.46         35.65         3.73 o                         
   3  13   2         15.43         14.17         5.77 o                         
   4  13   2         16.99         33.76         9.06 o                         
   5  13   2         21.50         35.05        10.77 o                         
  -6  14   2         30.98         20.17         9.57 o                         
  -5  14   2         47.07         55.39        10.00 o                         
  -4  14   2         76.27         77.06         8.85 o                         
  -3  14   2         61.28         62.90         5.63 o                         
  -2  14   2          2.97          7.73         2.93 o                         
  -1  14   2       2267.57       2253.67        57.48 o                         
   0  14   2          2.38          4.49         2.15 o                         
   1  14   2          0.46          2.17         1.92 o                         
   2  14   2        101.96        102.89         4.55 o                         
   3  14   2         70.77         65.96         6.63 o                         
   4  14   2         23.27         33.51         9.23 o                         
   5  14   2          0.81          7.69         9.32 o                         
  -6  15   2         13.56         19.32         9.49 o                         
  -5  15   2         34.91         27.87         8.38 o                         
  -4  15   2        150.59        147.66         8.16 o                         
  -3  15   2        319.43        303.01        10.91 o                         
  -2  15   2        746.71        705.03        18.24 o                         
  -1  15   2        481.52        499.15        10.72 o                         
   0  15   2        464.13        464.26        10.03 o                         
   1  15   2        173.39        171.63         5.66 o                         
   2  15   2          7.77          8.66         2.49 o                         
   3  15   2          9.40          7.97         4.03 o                         
   4  15   2         49.22         68.13        11.20 o                         
   5  15   2          4.97         14.28         9.74 o                         
  -6  16   2         27.93         23.59         9.92 o                         
  -5  16   2        139.22        152.92        14.36 o                         
  -4  16   2         11.27         13.68         4.37 o                         
  -3  16   2         86.63         81.84         6.39 o                         
  -2  16   2        900.27        887.31        22.23 o                         
  -1  16   2        691.17        755.09        14.57 o                         
   0  16   2        459.49        469.45         8.90 o                         
   1  16   2        274.29        281.06         7.60 o                         
   2  16   2         40.24         49.05         7.05 o                         
   3  16   2         45.37         48.81         5.98 o                         
   4  16   2        101.90        102.06        12.74 o                         
   5  16   2         19.91         24.79        10.60 o                         
  -6  17   2          9.00          7.86         9.06 o                         
  -5  17   2         62.22         68.81        11.03 o                         
  -4  17   2        142.84        125.47        10.26 o                         
  -3  17   2        153.62        148.47         7.78 o                         
  -2  17   2        519.93        523.52        15.07 o                         
  -1  17   2         62.37         65.70         3.74 o                         
   0  17   2        965.28        984.76        16.05 o                         
   1  17   2        227.40        233.37         6.90 o                         
   2  17   2         87.43         78.02         8.60 o                         
   3  17   2         11.30          5.98         7.01 o                         
   4  17   2         52.04         47.10        10.34 o                         
   5  17   2          6.82         18.98        10.09 o                         
  -6  18   2          1.14          1.11         8.98 o                         
  -5  18   2         68.18         70.69        11.37 o                         
  -4  18   2        285.60        258.52        11.22 o                         
  -3  18   2        264.63        264.01        10.60 o                         
  -2  18   2        523.35        507.61        15.02 o                         
  -1  18   2        352.57        376.26         8.86 o                         
   0  18   2       1033.31       1068.28        17.08 o                         
   1  18   2        107.59        113.05         4.96 o                         
   2  18   2         49.12         47.37         3.95 o                         
   3  18   2         27.43         19.57         7.52 o                         
   4  18   2         30.08         38.64        10.00 o                         
   5  18   2          0.97          7.69         9.92 o                         
  -6  19   2         22.51         21.88        10.09 o                         
  -5  19   2          3.36         21.54         9.15 o                         
  -4  19   2         62.43         53.68         9.74 o                         
  -3  19   2         23.41         44.15        10.94 o                         
  -2  19   2         41.31         46.24         7.27 o                         
  -1  19   2         43.59         45.86         3.43 o                         
   0  19   2        575.48        525.31        11.51 o                         
   1  19   2         23.52         27.14         3.14 o                         
   2  19   2        227.56        214.46         6.65 o                         
   3  19   2         46.20         29.32         8.55 o                         
   4  19   2         10.21          7.69         7.95 o                         
   5  19   2         22.15         11.63        10.00 o                         
  -6  20   2          4.63         10.17        10.17 o                         
  -5  20   2         17.15         18.89         8.89 o                         
  -4  20   2        271.81        250.80        16.07 o                         
  -3  20   2        827.39        761.46        21.21 o                         
  -2  20   2        134.66        120.25         8.29 o                         
  -1  20   2        826.33        790.27        15.56 o                         
   0  20   2         77.14         93.47         5.77 o                         
   1  20   2         31.86         33.75         3.41 o                         
   2  20   2         59.78         59.77         4.43 o                         
   3  20   2          0.06          3.59         6.75 o                         
   4  20   2         14.81         17.69         8.72 o                         
   5  20   2          0.55         21.11        10.51 o                         
  -6  21   2          7.74         13.93        10.17 o                         
  -5  21   2         34.65         24.19         9.49 o                         
  -4  21   2         63.57         77.53        10.77 o                         
  -3  21   2        807.36        765.41        21.52 o                         
  -2  21   2        185.82        198.48        11.50 o                         
  -1  21   2        180.98        182.34         6.48 o                         
   0  21   2        265.82        311.85        14.40 o                         
   1  21   2        178.15        156.02         5.95 o                         
   2  21   2         52.53         43.33         5.48 o                         
   3  21   2         11.56         19.49         8.04 o                         
   4  21   2         43.99         38.04        10.34 o                         
   5  21   2          6.50          9.49        10.26 o                         
  -5  22   2         17.35         19.57         8.98 o                         
  -4  22   2         53.06         43.85         9.40 o                         
  -3  22   2       1072.62       1005.80        26.68 o                         
  -2  22   2        251.98        230.33         9.73 o                         
  -1  22   2        125.28        116.62         4.91 o                         
   0  22   2        233.77        240.05        11.11 o                         
   1  22   2        127.51        137.60         5.70 o                         
   2  22   2          1.34          2.05         2.22 o                         
   3  22   2         12.02         20.09         7.86 o                         
   4  22   2         38.42         38.47        10.86 o                         
   5  22   2          0.37         11.88        10.94 o                         
  -5  23   2         34.40         47.53        10.68 o                         
  -4  23   2         17.30         36.84         9.32 o                         
  -3  23   2         35.79         38.38         8.63 o                         
  -2  23   2         93.54         85.12         7.18 o                         
  -1  23   2         82.77         92.26         5.39 o                         
   0  23   2         56.84         64.22         8.33 o                         
   1  23   2         86.51         87.98         5.21 o                         
   2  23   2         62.87         68.55        10.00 o                         
   3  23   2         50.44         63.25        10.51 o                         
   4  23   2          7.19         11.11         9.23 o                         
   5  23   2          8.74         15.64        11.03 o                         
  -5  24   2         29.85         28.46         9.57 o                         
  -4  24   2         53.00         34.28         9.23 o                         
  -3  24   2         46.14         44.11         8.98 o                         
  -2  24   2        444.51        413.06        13.87 o                         
  -1  24   2         62.25         63.96         4.28 o                         
   0  24   2         23.19         19.56         4.08 o                         
   1  24   2         32.28         44.16         3.90 o                         
   2  24   2         43.42         54.96         9.49 o                         
   3  24   2         44.86         27.61         8.63 o                         
   4  24   2          0.96         -2.74         7.78 o                         
   5  24   2         38.09         36.41        12.48 o                         
  -5  25   2          1.81          1.54         8.46 o                         
  -4  25   2         34.14         46.84         9.66 o                         
  -3  25   2         73.31         93.26        11.45 o                         
  -2  25   2         95.21         99.94         9.57 o                         
  -1  25   2          5.36          4.85         2.53 o                         
   0  25   2         40.35         39.68         4.89 o                         
   1  25   2        384.50        386.67        14.70 o                         
   2  25   2        222.62        239.43        15.30 o                         
   3  25   2         40.24         38.29         9.83 o                         
   4  25   2         15.37         16.16         9.49 o                         
   5  25   2         27.90         28.12        12.22 o                         
  -5  26   2         44.91         41.88        11.20 o                         
  -4  26   2         50.81         59.92        10.86 o                         
  -3  26   2        115.56        102.40        11.97 o                         
  -2  26   2          7.57         12.63         4.23 o                         
  -1  26   2         17.18         11.16         2.76 o                         
   0  26   2          4.39          6.75         3.41 o                         
   1  26   2        118.55        130.22         9.66 o                         
   2  26   2        201.89        193.95        14.28 o                         
   3  26   2        106.23         95.05        12.57 o                         
   4  26   2         61.71         44.11        11.45 o                         
   5  26   2         25.54         14.36        11.37 o                         
  -5  27   2         16.62         23.42        10.09 o                         
  -4  27   2         10.18          8.89         8.04 o                         
  -3  27   2         20.65          8.72         7.01 o                         
  -2  27   2         56.77         41.97         8.55 o                         
  -1  27   2         30.99         24.38         4.25 o                         
   0  27   2         52.10         53.06         5.50 o                         
   1  27   2        153.40        167.48         7.96 o                         
   2  27   2        149.91        156.77        12.91 o                         
   3  27   2          2.74         15.73         8.04 o                         
   4  27   2          3.05         -8.29         8.29 o                         
   5  27   2         10.54          2.31        10.94 o                         
  -5  28   2          3.60          3.59         9.06 o                         
  -4  28   2         16.70         23.59         9.15 o                         
  -3  28   2         60.92         74.97        10.86 o                         
  -2  28   2         75.66         97.28        10.94 o                         
  -1  28   2          9.77          7.82         6.54 o                         
   0  28   2          4.93          8.39         3.72 o                         
   1  28   2        370.51        370.54        12.05 o                         
   2  28   2         18.78         10.17         7.18 o                         
   3  28   2         59.10         58.55        10.86 o                         
   4  28   2          0.42         -7.27         7.78 o                         
  -5  29   2         14.86         16.24        10.17 o                         
  -4  29   2          4.38          5.30         7.78 o                         
  -3  29   2         14.38         13.08         7.18 o                         
  -2  29   2         31.71         36.50         8.21 o                         
  -1  29   2         57.11         75.20         5.99 o                         
   0  29   2        178.45        176.34        13.08 o                         
   1  29   2        169.81        178.60         9.57 o                         
   2  29   2         39.02         51.03         9.74 o                         
   3  29   2         30.38         31.97         9.15 o                         
   4  29   2          6.46          9.83         8.98 o                         
  -5  30   2         44.10         61.72        12.91 o                         
  -4  30   2         33.99         27.95         9.83 o                         
  -3  30   2         70.12         78.47        11.37 o                         
  -2  30   2        107.84        105.99        11.97 o                         
  -1  30   2         40.70         48.27         9.27 o                         
   0  30   2         57.47         74.29         6.38 o                         
   1  30   2         99.38        106.84         7.15 o                         
   2  30   2        154.23        159.68        14.28 o                         
   3  30   2         17.58          7.61         7.44 o                         
   4  30   2          0.63         -1.37         8.55 o                         
  -5  31   2          6.13          6.33         8.98 o                         
  -4  31   2          4.08          8.72         8.38 o                         
  -3  31   2         12.08          8.98         7.18 o                         
  -2  31   2         89.75         93.43        11.37 o                         
  -1  31   2         21.70         19.85        12.01 o                         
   0  31   2         13.56         13.70         4.23 o                         
   1  31   2         40.29         42.87         5.20 o                         
   2  31   2         80.22        110.70        12.57 o                         
   3  31   2         16.95         15.30         8.63 o                         
   4  31   2         10.33         25.22        10.34 o                         
  -5  32   2         13.40          9.23        10.17 o                         
  -4  32   2         31.97         16.24         9.06 o                         
  -3  32   2          4.02          2.91         6.84 o                         
  -2  32   2         13.61         22.82         7.35 o                         
  -1  32   2          1.14          2.45         3.45 o                         
   0  32   2         35.01         35.76         5.08 o                         
   1  32   2         98.19        117.01        14.79 o                         
   2  32   2        292.66        289.35        17.78 o                         
   3  32   2          8.46         21.20         9.06 o                         
   4  32   2          7.00          8.89         9.40 o                         
  -5  33   2         20.87         17.18        11.37 o                         
  -4  33   2          1.69          6.58         7.78 o                         
  -3  33   2          2.07          0.51         6.84 o                         
  -2  33   2         72.28         78.04        10.77 o                         
  -1  33   2          5.94          3.93         5.56 o                         
   0  33   2         30.43         31.40         5.11 o                         
   1  33   2          4.76          4.20         3.71 o                         
   2  33   2         98.49        131.98        13.51 o                         
   3  33   2         26.78         25.99         9.66 o                         
   4  33   2         18.20         21.03        10.77 o                         
  -4  34   2         36.67         30.52         9.92 o                         
  -3  34   2         20.68         20.26         8.21 o                         
  -2  34   2         57.70         42.40         9.23 o                         
  -1  34   2         37.31         35.39         7.95 o                         
   0  34   2         23.35         21.75         4.62 o                         
   1  34   2         33.81         11.88         7.27 o                         
   2  34   2         99.71        100.87        12.57 o                         
   3  34   2        260.46        215.15        17.61 o                         
   4  34   2         74.11         93.51        14.79 o                         
  -4  35   2         15.73         13.59         9.06 o                         
  -3  35   2          9.96         13.51         8.04 o                         
  -2  35   2         10.76         20.86         7.27 o                         
  -1  35   2        138.95        130.10        12.65 o                         
   0  35   2        270.91        230.53        13.85 o                         
   1  35   2         10.94          7.44         6.58 o                         
   2  35   2         37.71         51.37        10.09 o                         
   3  35   2         27.43         51.63        11.37 o                         
   4  35   2         20.60         23.08        11.28 o                         
  -4  36   2         11.56         21.11         9.32 o                         
  -3  36   2         60.07         69.58        11.63 o                         
  -2  36   2         52.84         55.05        10.00 o                         
  -1  36   2        125.40        129.07        12.65 o                         
   0  36   2        115.78        133.57         8.49 o                         
   1  36   2        109.49        126.42        12.99 o                         
   2  36   2        142.99        158.56        15.47 o                         
   3  36   2         71.48         70.01        12.91 o                         
   4  36   2          5.69         10.94        10.26 o                         
  -4  37   2         17.73         14.79         9.15 o                         
  -3  37   2         32.88         46.42        10.51 o                         
  -2  37   2         32.70         32.82         8.63 o                         
  -1  37   2         30.73         32.40         8.12 o                         
   0  37   2         34.18         50.06         6.01 o                         
   1  37   2        175.88        191.99        14.70 o                         
   2  37   2         24.05         26.41         8.89 o                         
   3  37   2         11.05         19.32         9.66 o                         
  -4  38   2         32.28         27.27        10.43 o                         
  -3  38   2         32.99         30.35         9.49 o                         
  -2  38   2          1.87          8.98         7.01 o                         
  -1  38   2         29.57         35.30         8.12 o                         
   0  38   2        109.05        114.67         8.18 o                         
   1  38   2         25.92         12.74         7.52 o                         
   2  38   2         28.64         30.77         9.15 o                         
   3  38   2         26.41         21.20        10.00 o                         
  -4  39   2         10.24          6.75         8.72 o                         
  -3  39   2         38.42         52.48        11.37 o                         
  -2  39   2         99.46        103.09        12.91 o                         
  -1  39   2          0.60         -3.33         5.39 o                         
   0  39   2         65.68         76.60         7.07 o                         
   1  39   2         13.45          7.52         7.35 o                         
   2  39   2         11.73         12.05         7.44 o                         
   3  39   2          2.36         -1.71         8.38 o                         
  -4  40   2         15.65          9.92         9.06 o                         
  -3  40   2          2.96         15.13         8.72 o                         
  -2  40   2          8.41          4.27         6.15 o                         
  -1  40   2          5.79         17.27         7.27 o                         
   0  40   2         18.88         15.64         4.62 o                         
   1  40   2         10.37          5.47         6.92 o                         
   2  40   2         34.62         24.11         9.23 o                         
   3  40   2         10.83         13.76         9.40 o                         
  -4  41   2          9.06         16.84         8.89 o                         
  -3  41   2         23.55         11.97         8.29 o                         
  -2  41   2         25.15         25.22         8.29 o                         
  -1  41   2          6.74          7.44         6.50 o                         
   0  41   2         49.37         62.74         9.23 o                         
   1  41   2         24.61         36.16         9.40 o                         
   2  41   2          1.94         19.57         9.06 o                         
   3  41   2         17.96         16.75         9.66 o                         
  -3  42   2          3.90          3.93         8.04 o                         
  -2  42   2         59.50         54.02        10.94 o                         
  -1  42   2         48.23         42.40         9.32 o                         
   1  42   2         16.76         30.77         9.32 o                         
   2  42   2          1.14         -1.37         7.52 o                         
   3  42   2          5.82          9.57         9.49 o                         
  -3  43   2         14.11         11.03         8.46 o                         
  -2  43   2          4.08         10.77         7.61 o                         
  -1  43   2          6.71          7.09         6.75 o                         
   1  43   2         13.89         16.58         8.38 o                         
   2  43   2          3.22         -0.68         7.35 o                         
  -3  44   2         83.96         63.25        12.65 o                         
  -2  44   2         45.03         64.62        11.63 o                         
  -1  44   2         87.69         97.62        12.31 o                         
   1  44   2          4.26         13.25         8.38 o                         
   2  44   2         39.88         47.70        11.71 o                         
  -3  45   2         41.09         50.77        11.63 o                         
  -2  45   2         34.96         31.71         9.83 o                         
  -1  45   2         22.61         30.94         8.72 o                         
   1  45   2         10.81         16.50         9.06 o                         
   2  45   2          3.20         -0.94         8.46 o                         
  -2  46   2          2.08         -0.09         6.75 o                         
  -1  46   2         76.91         84.03        12.05 o                         
   2  46   2          5.94          6.24         9.06 o                         
  -2  47   2         43.35         78.98        12.99 o                         
  -1  47   2         63.99         51.46        10.26 o                         
  -2  48   2         61.62         71.46        12.31 o                         
  -1 -48   3          4.64          2.52         6.50 o                         
   0 -48   3          6.44         -2.94         6.33 o                         
  -1 -47   3         13.14         15.62         6.73 o                         
   0 -47   3          2.88          1.89         5.81 o                         
  -2 -46   3         13.05         10.59         7.31 o                         
  -1 -46   3         14.20         16.60         7.78 o                         
   0 -46   3          0.49          2.96         5.69 o                         
   1 -46   3          0.22          4.78         5.31 o                         
  -2 -45   3          4.56          2.34         5.39 o                         
  -1 -45   3          8.46          4.19         5.57 o                         
   0 -45   3         10.94          9.02         6.16 o                         
   1 -45   3         12.31         20.70         8.33 o                         
  -2 -44   3         21.05         11.06         5.89 o                         
  -1 -44   3          0.07         -1.12         4.70 o                         
   0 -44   3         13.16         16.23         6.22 o                         
   1 -44   3         19.76         21.78         6.58 o                         
  -3 -43   3          6.19          8.84         4.44 o                         
  -2 -43   3         30.19         42.80         7.43 o                         
  -1 -43   3         17.29         16.87         5.94 o                         
   0 -43   3         10.02          6.42        11.24 o                         
   1 -43   3          5.88          0.04         4.87 o                         
   2 -43   3         19.02         19.39         8.59 o                         
  -3 -42   3         18.65         17.75         4.81 o                         
  -2 -42   3         13.20          5.92         7.86 o                         
  -1 -42   3          0.13         -1.28         4.48 o                         
   0 -42   3          9.65          4.75         5.17 o                         
   1 -42   3         60.76         58.52         8.21 o                         
   2 -42   3          6.85         11.88         5.63 o                         
  -3 -41   3          0.98          2.57         3.82 o                         
  -2 -41   3          0.89          6.30         4.86 o                         
  -1 -41   3         17.94         18.65         5.77 o                         
   0 -41   3          1.06          5.00         5.09 o                         
   1 -41   3         14.83          8.54         5.30 o                         
   2 -41   3          3.14          0.79         5.01 o                         
  -3 -40   3        126.61        128.46         7.88 o                         
  -2 -40   3          8.55         15.48         4.19 o                         
  -1 -40   3          6.48          7.84         5.43 o                         
   0 -40   3          5.52          8.49         5.18 o                         
   1 -40   3         75.85         64.15         8.04 o                         
   2 -40   3          5.61         -0.10         4.87 o                         
  -3 -39   3         47.59         57.22         5.78 o                         
  -2 -39   3         22.88         26.86         4.80 o                         
  -1 -39   3         31.40         35.09         6.41 o                         
   0 -39   3         65.16         53.64        21.75 o                         
   1 -39   3          6.35         -2.97         4.64 o                         
   2 -39   3         17.56         17.63         6.01 o                         
   3 -39   3         10.65         11.55         5.50 o                         
  -4 -38   3         22.18         21.80         6.67 o                         
  -3 -38   3         39.37         47.67         5.32 o                         
  -2 -38   3          2.62         -1.59         3.69 o                         
  -1 -38   3         36.98         31.68         6.22 o                         
   0 -38   3         19.95         19.18         5.80 o                         
   1 -38   3         15.46         11.02         5.33 o                         
   2 -38   3         37.14         24.14         8.80 o                         
   3 -38   3          1.96          5.79         9.53 o                         
  -4 -37   3         33.76         30.17         7.09 o                         
  -3 -37   3         27.76         35.70         4.79 o                         
  -2 -37   3         16.47         12.31         4.10 o                         
  -1 -37   3         51.73         40.35         6.47 o                         
   0 -37   3         10.21         16.37         5.56 o                         
   1 -37   3         19.70         16.75         5.53 o                         
   2 -37   3         12.20         13.08         5.55 o                         
   3 -37   3          5.30          4.43         5.19 o                         
  -4 -36   3         48.65         49.32         7.95 o                         
  -3 -36   3          0.93          1.48         3.24 o                         
  -2 -36   3         20.65         12.74         3.93 o                         
  -1 -36   3         75.73         63.00         7.28 o                         
   0 -36   3         12.45          7.47         4.80 o                         
   1 -36   3          0.70          3.35         4.46 o                         
   2 -36   3          8.83          7.46         4.99 o                         
   3 -36   3          5.66          2.35         4.71 o                         
  -4 -35   3          7.89          8.12         5.04 o                         
  -3 -35   3         26.84         25.58         4.21 o                         
  -2 -35   3          8.71          0.41         3.21 o                         
  -1 -35   3          0.79          1.68         3.17 o                         
   0 -35   3         15.47          8.81         4.84 o                         
   1 -35   3         25.51         23.09         5.44 o                         
   2 -35   3          0.84          0.21         4.12 o                         
   3 -35   3          7.29          7.35         5.17 o                         
  -4 -34   3         22.43         21.28         5.73 o                         
  -3 -34   3         35.06         48.40        12.56 o                         
  -2 -34   3         82.69         87.63         6.17 o                         
  -1 -34   3         37.69         27.19         4.47 o                         
   0 -34   3         42.65         57.46        11.33 o                         
   1 -34   3          7.83         12.40         5.05 o                         
   2 -34   3         27.00         15.83         5.41 o                         
   3 -34   3         23.20         11.68         8.25 o                         
  -4 -33   3          0.87          1.03         4.10 o                         
  -3 -33   3          1.30          0.21         2.84 o                         
  -2 -33   3         32.61         39.44         4.70 o                         
  -1 -33   3        106.39         98.63        10.90 o                         
   0 -33   3         24.64         29.10         9.02 o                         
   1 -33   3          4.41         -0.25         4.20 o                         
   2 -33   3          2.31          2.43         4.23 o                         
   3 -33   3          4.24          3.23         4.03 o                         
  -4 -32   3         65.13         65.82         7.44 o                         
  -3 -32   3         35.27         35.47         5.24 o                         
  -2 -32   3         17.42         19.41         3.72 o                         
  -1 -32   3         51.16         64.60         5.72 o                         
   0 -32   3         88.56         96.90        14.70 o                         
   1 -32   3          7.28          2.52         4.25 o                         
   2 -32   3         12.65         12.41         4.00 o                         
   3 -32   3          4.32          2.92         3.89 o                         
   4 -32   3          9.77         11.11         7.86 o                         
  -3 -31   3         16.70         18.38         3.51 o                         
  -2 -31   3        205.66        165.67         8.98 o                         
  -1 -31   3          6.67          6.69         3.24 o                         
   0 -31   3        158.23        166.08         9.31 o                         
   1 -31   3          9.72          7.21         3.61 o                         
   2 -31   3         29.16         31.49         5.57 o                         
   3 -31   3          6.13          4.81         4.79 o                         
   4 -31   3          0.55         -4.67         4.67 o                         
  -4 -30   3         61.48         64.45         9.83 o                         
  -3 -30   3        132.96        113.62         8.55 o                         
  -2 -30   3         11.89          7.43         3.09 o                         
  -1 -30   3         39.57         34.37         7.25 o                         
   0 -30   3        150.58        139.30        22.44 o                         
   1 -30   3         15.66          9.89         3.67 o                         
   2 -30   3         40.62         49.35         8.90 o                         
   3 -30   3         11.76         11.53         6.79 o                         
   4 -30   3          4.94         -3.54         5.02 o                         
  -4 -29   3          6.65         10.34         5.98 o                         
  -3 -29   3         74.11         80.07         5.51 o                         
  -2 -29   3         56.19         57.22         7.99 o                         
  -1 -29   3        308.35        254.46         8.87 o                         
   0 -29   3         22.18         27.35         4.15 o                         
   1 -29   3         12.22         13.15         3.63 o                         
   2 -29   3         41.89         43.99         5.07 o                         
   3 -29   3         16.59          7.05         3.66 o                         
   4 -29   3          2.34         -2.16         4.86 o                         
  -4 -28   3         75.15         87.53        10.77 o                         
  -3 -28   3         96.03        105.72         5.43 o                         
  -2 -28   3         83.74         82.16         5.38 o                         
  -1 -28   3        120.65        110.42         6.20 o                         
   0 -28   3         27.89         25.96         3.57 o                         
   1 -28   3         20.96         23.67         4.08 o                         
   2 -28   3         54.42         47.74         5.12 o                         
   3 -28   3         10.30          8.56         3.81 o                         
   4 -28   3          2.26          3.24         5.07 o                         
  -4 -27   3         43.35         52.66         8.89 o                         
  -3 -27   3         68.09         67.30         4.58 o                         
  -2 -27   3        141.21        119.17         8.40 o                         
  -1 -27   3         28.17         30.47         4.84 o                         
   0 -27   3        124.55        126.69         7.74 o                         
   1 -27   3         46.79         42.29         4.64 o                         
   2 -27   3         88.06         77.29         7.41 o                         
   3 -27   3         18.77         14.95         4.03 o                         
   4 -27   3          3.31          4.36         7.61 o                         
  -4 -26   3         27.88         30.43         7.01 o                         
  -3 -26   3         16.29         15.86         3.02 o                         
  -2 -26   3         75.56         68.53         4.90 o                         
  -1 -26   3         47.31         50.56         6.52 o                         
   0 -26   3        134.06        116.32         5.40 o                         
   1 -26   3         66.49         65.73         5.38 o                         
   2 -26   3        184.25        202.03        20.34 o                         
   3 -26   3          0.07         -0.30         3.64 o                         
   4 -26   3         33.23         15.56         8.04 o                         
  -4 -25   3          1.19          1.20         4.62 o                         
  -3 -25   3         29.53         23.71         3.12 o                         
  -2 -25   3          2.45          2.76         2.55 o                         
  -1 -25   3        498.12        460.22        10.47 o                         
   0 -25   3         54.89         63.81         4.39 o                         
   1 -25   3        256.10        257.53         9.01 o                         
   2 -25   3        139.60        145.10         7.11 o                         
   3 -25   3         41.00         29.30         4.43 o                         
   4 -25   3          1.33          1.45         7.01 o                         
  -4 -24   3        143.25        148.22        11.37 o                         
  -3 -24   3        138.21        123.23         5.27 o                         
  -2 -24   3         21.51         21.01         3.69 o                         
  -1 -24   3          3.84          9.38         2.60 o                         
   0 -24   3        388.11        370.90         9.28 o                         
   1 -24   3        600.41        591.41        17.83 o                         
   2 -24   3         60.35         47.72         6.60 o                         
   3 -24   3          7.17         11.29         5.09 o                         
   4 -24   3          0.67         -2.74         6.58 o                         
  -3 -23   3        212.23        189.32         8.59 o                         
  -2 -23   3         19.80         16.09         2.75 o                         
  -1 -23   3        100.74        103.75         4.91 o                         
   0 -23   3        150.31        136.38         5.58 o                         
   1 -23   3        891.43        881.41        19.23 o                         
   2 -23   3         45.52         48.66         4.87 o                         
   3 -23   3          7.01          3.98         4.18 o                         
   4 -23   3          9.57         12.65         7.35 o                         
  -4 -22   3          6.68          3.50         3.93 o                         
  -3 -22   3        196.86        192.91         8.25 o                         
  -2 -22   3        242.42        240.42         9.73 o                         
  -1 -22   3        169.76        166.00         5.70 o                         
   0 -22   3        110.88        113.08         5.69 o                         
   1 -22   3        424.19        409.47        13.02 o                         
   2 -22   3         74.69         78.47         5.56 o                         
   3 -22   3         16.70         19.04         4.89 o                         
   4 -22   3         22.21         23.93         8.12 o                         
  -4 -21   3         16.13         24.62         4.87 o                         
  -3 -21   3        156.71        161.00         7.61 o                         
  -2 -21   3        451.12        411.43         9.07 o                         
  -1 -21   3        109.60        112.02         4.69 o                         
   0 -21   3        363.45        347.78         8.67 o                         
   1 -21   3         53.52         61.76         4.26 o                         
   2 -21   3        126.54        114.35         9.92 o                         
   3 -21   3          6.53          6.95         4.16 o                         
   4 -21   3         18.92          6.41         6.92 o                         
  -4 -20   3         83.77         77.96         6.67 o                         
  -3 -20   3        241.94        244.02         9.05 o                         
  -2 -20   3        132.22        142.22         4.90 o                         
  -1 -20   3        184.43        182.26         5.74 o                         
   0 -20   3        285.12        295.53         7.73 o                         
   1 -20   3        347.90        345.09         8.64 o                         
   2 -20   3         10.36         14.11         3.53 o                         
   3 -20   3          1.88          0.67         3.76 o                         
   4 -20   3          5.28          8.72         7.35 o                         
  -4 -19   3         89.76         96.42         6.84 o                         
  -3 -19   3        200.01        208.63         8.68 o                         
  -2 -19   3        136.57        131.52         4.68 o                         
  -1 -19   3          9.14         17.40         3.21 o                         
   0 -19   3         65.29         59.63         3.91 o                         
   1 -19   3        187.90        188.96         6.75 o                         
   2 -19   3        211.47        204.70         7.55 o                         
   3 -19   3         37.84         38.45         5.73 o                         
   4 -19   3         13.78         11.11         7.69 o                         
   5 -19   3          9.26          3.08         8.21 o                         
  -4 -18   3        190.40        165.40         8.63 o                         
  -3 -18   3         59.41         61.08         5.09 o                         
  -2 -18   3          0.80          0.28         1.88 o                         
  -1 -18   3         68.31         77.58         4.01 o                         
   0 -18   3        300.08        286.35         7.45 o                         
   1 -18   3        239.24        229.67         6.74 o                         
   2 -18   3        181.75        182.12        11.50 o                         
   3 -18   3         10.15          9.42         4.23 o                         
   4 -18   3         15.39         30.35         8.55 o                         
   5 -18   3          2.44         -7.18         7.18 o                         
  -4 -17   3         13.28         21.71         4.44 o                         
  -3 -17   3         59.32         78.93         8.80 o                         
  -2 -17   3         41.84         43.60         3.06 o                         
  -1 -17   3         69.63         72.95         3.90 o                         
   0 -17   3         44.89         39.53         3.32 o                         
   1 -17   3         88.77        100.44         4.66 o                         
   2 -17   3         28.67         40.53         5.32 o                         
   3 -17   3         10.13          8.89         4.13 o                         
   4 -17   3         21.73          9.49         7.27 o                         
   5 -17   3          2.40          3.08         7.69 o                         
  -4 -16   3         51.97         56.50         5.81 o                         
  -3 -16   3        691.22        660.92        24.49 o                         
  -2 -16   3         10.64         10.58         2.47 o                         
  -1 -16   3        258.29        273.58         8.06 o                         
   0 -16   3        123.96        124.34         4.72 o                         
   1 -16   3        268.67        254.66         6.96 o                         
   2 -16   3        128.77        156.42         8.11 o                         
   3 -16   3         58.66         56.15         5.95 o                         
   4 -16   3         59.47         76.93        10.51 o                         
   5 -16   3          1.13         14.19         7.78 o                         
  -4 -15   3        125.87        124.54         7.44 o                         
  -3 -15   3        333.43        320.93        14.10 o                         
  -2 -15   3         33.11         43.99         2.80 o                         
  -1 -15   3        142.59        143.19         4.79 o                         
   0 -15   3        209.41        208.14         5.97 o                         
   1 -15   3         47.23         48.32         3.62 o                         
   2 -15   3        163.53        185.68         8.64 o                         
   3 -15   3         30.61         34.16         8.29 o                         
   4 -15   3        112.30        105.14        11.71 o                         
   5 -15   3         24.52         18.81         8.89 o                         
  -4 -14   3        335.26        312.60        12.57 o                         
  -3 -14   3        164.29        174.67         7.00 o                         
  -2 -14   3        113.22        117.59         3.84 o                         
  -1 -14   3        273.03        267.66         7.99 o                         
   0 -14   3        112.15        116.44         4.45 o                         
   1 -14   3          3.07          7.04         2.84 o                         
   2 -14   3        519.95        492.39        14.84 o                         
   3 -14   3         51.18         50.90         5.62 o                         
   4 -14   3         36.89         26.76         8.12 o                         
   5 -14   3         35.56         19.57         8.55 o                         
  -4 -13   3        139.25        153.44         8.12 o                         
  -3 -13   3         86.14         89.89         5.36 o                         
  -2 -13   3        269.06        251.05         6.37 o                         
  -1 -13   3        114.91        124.84         4.37 o                         
   0 -13   3        137.36        130.15         5.59 o                         
   1 -13   3        241.05        228.21         6.37 o                         
   2 -13   3         52.74         71.55         6.28 o                         
   3 -13   3         69.53         56.94         5.84 o                         
   4 -13   3         44.20         35.30         8.46 o                         
   5 -13   3         24.93         19.92         8.46 o                         
  -4 -12   3        128.79        130.78         7.44 o                         
  -3 -12   3         28.64         43.78         5.34 o                         
  -2 -12   3        174.26        183.13         4.79 o                         
  -1 -12   3        107.60        120.36         4.25 o                         
   0 -12   3        154.03        151.66         4.93 o                         
   1 -12   3         63.84         73.37         3.98 o                         
   2 -12   3         60.62         64.00         5.83 o                         
   3 -12   3         75.59         87.64         7.91 o                         
   4 -12   3          5.23         10.26         7.35 o                         
   5 -12   3         12.51          6.41         8.04 o                         
  -4 -11   3        326.27        311.49        12.65 o                         
  -3 -11   3        177.37        174.82         7.54 o                         
  -2 -11   3         63.47         72.66         3.15 o                         
  -1 -11   3        574.17        544.58        10.36 o                         
   0 -11   3         12.18         13.34         2.17 o                         
   1 -11   3        153.18        139.18         4.89 o                         
   2 -11   3        296.31        271.13        10.21 o                         
   3 -11   3        234.04        236.27        16.54 o                         
   4 -11   3         16.82         17.78         7.61 o                         
   5 -11   3          1.09          4.53         8.04 o                         
  -4 -10   3         52.79         55.82         5.81 o                         
  -3 -10   3         31.24         35.78         5.55 o                         
  -2 -10   3        467.40        462.26         8.56 o                         
  -1 -10   3        503.34        517.89         9.79 o                         
   0 -10   3        194.11        234.12         8.56 o                         
   1 -10   3         74.78         74.02         3.92 o                         
   2 -10   3        346.63        320.95        10.99 o                         
   3 -10   3        340.56        298.84        15.04 o                         
   4 -10   3          3.11          2.43         4.39 o                         
   5 -10   3          9.41          6.24         8.04 o                         
  -4  -9   3         23.05         27.78         4.79 o                         
  -3  -9   3         78.77         83.29         4.48 o                         
  -2  -9   3        220.56        241.67         5.56 o                         
  -1  -9   3        577.17        592.90         9.60 o                         
   0  -9   3        520.15        592.35        10.99 o                         
   1  -9   3         12.60         13.51         2.94 o                         
   2  -9   3        124.63        112.63         6.83 o                         
   3  -9   3        192.20        187.23         8.53 o                         
   4  -9   3         38.98         40.94         6.17 o                         
   5  -9   3          1.53         10.60         8.63 o                         
  -4  -8   3        199.51        180.02         9.23 o                         
  -3  -8   3         97.59        102.92         4.67 o                         
  -2  -8   3        137.28        134.51         3.96 o                         
  -1  -8   3        563.78        578.66        11.94 o                         
   0  -8   3       1456.63       1408.84        22.08 o                         
   1  -8   3        134.40        139.99         5.46 o                         
   2  -8   3         13.66         28.68         4.43 o                         
   3  -8   3        137.96        138.61         7.31 o                         
   4  -8   3         69.03         66.45         6.83 o                         
   5  -8   3          6.78         -1.03         7.61 o                         
  -5  -7   3         24.39         36.16         5.81 o                         
  -4  -7   3         70.74         77.19         6.50 o                         
  -3  -7   3        200.09        205.96         7.32 o                         
  -2  -7   3         84.38         91.80         3.36 o                         
  -1  -7   3        182.01        206.46         5.54 o                         
   0  -7   3        403.61        449.24         9.09 o                         
   1  -7   3         34.82         54.75         5.47 o                         
   2  -7   3        200.11        205.26        16.63 o                         
   3  -7   3         15.78         27.95         3.67 o                         
   4  -7   3         77.49         76.10         7.10 o                         
   5  -7   3         10.91         16.41         8.72 o                         
  -5  -6   3        152.76        161.04         9.83 o                         
  -4  -6   3          6.20         16.50         4.44 o                         
  -3  -6   3         67.14         74.15         3.36 o                         
  -2  -6   3        146.97        143.44         4.12 o                         
  -1  -6   3         14.88         23.73         3.31 o                         
   0  -6   3        688.35        671.19        10.74 o                         
   1  -6   3        220.05        222.04         6.71 o                         
   2  -6   3         66.97         85.44        10.94 o                         
   3  -6   3        111.93        117.16         5.60 o                         
   4  -6   3          2.34          0.36         4.41 o                         
   5  -6   3          8.80         -0.60         7.78 o                         
  -5  -5   3         91.50         93.34         7.95 o                         
  -4  -5   3         11.23         11.11         4.36 o                         
  -3  -5   3        135.28        146.27         3.61 o                         
  -2  -5   3          5.03         14.31         2.17 o                         
  -1  -5   3        422.08        449.63         7.62 o                         
   0  -5   3        326.95        332.96         6.62 o                         
   1  -5   3         69.53         84.85         5.03 o                         
   2  -5   3         36.15         43.21         3.99 o                         
   3  -5   3         51.78         55.79         4.52 o                         
   4  -5   3         31.08         29.52         9.15 o                         
   5  -5   3         20.78         18.38         8.80 o                         
  -6  -4   3         24.51         19.32         4.79 o                         
  -5  -4   3         37.78         52.40         6.92 o                         
  -4  -4   3         44.74         56.16         6.33 o                         
  -3  -4   3         87.28         80.72         3.84 o                         
  -2  -4   3        587.33        584.89        10.23 o                         
  -1  -4   3       1365.38       1298.81        21.46 o                         
   0  -4   3        533.87        502.28         8.67 o                         
   1  -4   3        100.70        101.08         4.71 o                         
   2  -4   3         15.02         17.82         3.19 o                         
   3  -4   3          6.29          4.32         2.91 o                         
   4  -4   3         18.06         20.35         5.26 o                         
   5  -4   3          9.31          9.06         8.38 o                         
  -5  -3   3         95.82        112.15         8.63 o                         
  -4  -3   3         32.02         41.73         3.74 o                         
  -3  -3   3          4.14          9.45         2.21 o                         
  -2  -3   3        107.12         97.04         3.52 o                         
  -1  -3   3         93.43        111.49         5.22 o                         
   0  -3   3          7.25         11.18         1.89 o                         
   1  -3   3        276.69        269.01        10.24 o                         
   2  -3   3         50.75         46.13         4.06 o                         
   3  -3   3          1.40         -0.92         2.48 o                         
   4  -3   3          8.10          8.11         4.64 o                         
   5  -3   3         21.88         23.59         9.32 o                         
  -6  -2   3         19.47         22.91         5.64 o                         
  -5  -2   3         42.46         46.66         5.98 o                         
  -4  -2   3         32.57         32.17         3.38 o                         
  -3  -2   3        114.63        114.02         4.22 o                         
  -2  -2   3         69.61         76.93         3.23 o                         
  -1  -2   3        447.34        421.58         6.79 o                         
   0  -2   3        242.57        259.42         5.54 o                         
   1  -2   3         75.96        114.88         6.79 o                         
   2  -2   3         22.14         29.32         3.48 o                         
   3  -2   3         14.33         17.68         3.31 o                         
   4  -2   3         10.26         38.12         8.63 o                         
   5  -2   3          6.43         -1.45         8.04 o                         
  -6  -1   3         17.66         16.67         5.30 o                         
  -5  -1   3        128.12        121.84         6.09 o                         
  -4  -1   3          5.18          2.90         2.76 o                         
  -3  -1   3         11.66          7.32         2.22 o                         
  -2  -1   3        214.03        201.72         5.03 o                         
  -1  -1   3         42.39         44.18         3.00 o                         
   0  -1   3        113.38        144.09         4.58 o                         
   1  -1   3        866.35        907.70        17.54 o                         
   2  -1   3         35.46         42.61         3.92 o                         
   3  -1   3         31.27         29.42         3.67 o                         
   4  -1   3         16.26         14.28         7.86 o                         
   5  -1   3         22.68         21.28         9.40 o                         
  -6   0   3          4.23          4.70         4.79 o                         
  -5   0   3          5.36         18.51         3.73 o                         
  -4   0   3          7.34          5.81         2.74 o                         
  -3   0   3          4.50          2.29         1.93 o                         
  -2   0   3          2.05          1.01         1.63 o                         
  -1   0   3         50.85         50.71         2.96 o                         
   0   0   3         84.04         91.84         3.80 o                         
   1   0   3        750.58        808.53        16.09 o                         
   2   0   3         60.43         65.92         5.61 o                         
   3   0   3          0.45          2.29         2.55 o                         
   4   0   3          1.78         -4.79         7.09 o                         
   5   0   3          3.91          3.08         8.55 o                         
  -6   1   3         17.63         18.21         6.07 o                         
  -5   1   3        128.16        124.05         6.47 o                         
  -4   1   3          5.21          9.33         3.02 o                         
  -3   1   3         11.77         21.25         3.21 o                         
  -2   1   3        213.81        204.10         5.06 o                         
  -1   1   3         42.70         44.00         2.60 o                         
   0   1   3        113.73        146.28         4.95 o                         
   1   1   3        866.45        893.98        21.09 o                         
   2   1   3         35.38         43.13         3.90 o                         
   3   1   3         31.30         33.76         4.93 o                         
   4   1   3         16.24          8.72         7.61 o                         
   5   1   3         22.70         14.45         9.15 o                         
  -6   2   3         19.45         16.16         6.07 o                         
  -5   2   3         42.49         50.07         5.12 o                         
  -4   2   3         32.53         29.66         4.06 o                         
  -3   2   3        114.39        125.43         5.87 o                         
  -2   2   3         69.22         77.48         3.74 o                         
  -1   2   3        447.74        427.47         7.24 o                         
   0   2   3        242.64        259.74         6.21 o                         
   1   2   3         75.76        118.62        13.29 o                         
   2   2   3         22.17         23.67         3.29 o                         
   3   2   3         14.36         12.23         3.91 o                         
   4   2   3         10.34          9.66         7.69 o                         
   5   2   3          6.45          8.72         9.06 o                         
  -6   3   3         25.77         26.41         6.58 o                         
  -5   3   3         96.00         90.54         6.18 o                         
  -4   3   3         32.01         37.02         4.34 o                         
  -3   3   3          4.12          1.23         2.69 o                         
  -2   3   3        107.12        104.34         6.22 o                         
  -1   3   3         93.61        100.03         4.22 o                         
   0   3   3          7.35         11.97         3.21 o                         
   1   3   3        276.51        262.13         9.16 o                         
   2   3   3         50.74         51.80         4.12 o                         
   3   3   3          1.41         -0.07         2.47 o                         
   5   3   3         21.84         29.49        10.17 o                         
  -6   4   3         24.58         17.64         5.05 o                         
  -5   4   3         37.66         49.79         5.40 o                         
  -4   4   3         44.69         44.83         8.68 o                         
  -3   4   3         87.15         88.18         5.38 o                         
  -2   4   3        587.52        579.88        11.83 o                         
  -1   4   3       1366.20       1310.97        20.06 o                         
   0   4   3        534.41        515.04         9.65 o                         
   1   4   3        100.51         93.65         4.56 o                         
   2   4   3         15.04         11.70         2.83 o                         
   3   4   3          6.24          8.43         3.16 o                         
  -6   5   3         20.66         18.79         5.28 o                         
  -5   5   3         91.29         84.24        10.30 o                         
  -4   5   3         11.19          4.02         4.70 o                         
  -3   5   3        135.20        153.51         6.83 o                         
  -2   5   3          4.90          6.50         2.05 o                         
  -1   5   3        421.75        417.97         8.20 o                         
   0   5   3        327.07        349.84         7.42 o                         
   1   5   3         69.54         83.85         4.55 o                         
   2   5   3         36.18         36.25         3.68 o                         
   3   5   3         51.81         56.56         4.93 o                         
  -6   6   3          0.45          1.62         7.01 o                         
  -5   6   3        152.58        156.70         8.08 o                         
  -4   6   3          6.21         15.42         5.43 o                         
  -3   6   3         66.99         78.88         8.12 o                         
  -2   6   3        147.45        140.62         4.83 o                         
  -1   6   3         14.92         25.58         2.72 o                         
   0   6   3        688.16        667.08        11.85 o                         
   1   6   3        220.07        214.76         6.71 o                         
   2   6   3         67.21         67.22         5.06 o                         
   3   6   3        112.03        127.02        10.43 o                         
  -6   7   3          0.15          6.58         7.61 o                         
  -5   7   3         24.37         25.40         4.95 o                         
  -4   7   3         70.60         72.03         7.95 o                         
  -3   7   3        200.33        202.22         8.22 o                         
  -2   7   3         83.75         92.65         3.98 o                         
  -1   7   3        182.22        201.86         7.42 o                         
   0   7   3        403.11        460.30        10.30 o                         
   1   7   3         34.89         46.45         3.66 o                         
   2   7   3        199.91        196.48        10.39 o                         
   3   7   3         15.81         22.31         6.50 o                         
  -6   8   3          4.55         11.63         7.69 o                         
  -5   8   3         23.03         23.11         4.93 o                         
  -4   8   3        199.59        182.30         8.22 o                         
  -3   8   3         97.75        102.53         6.33 o                         
  -2   8   3        137.61        135.11         4.70 o                         
  -1   8   3        564.96        576.39        14.58 o                         
   0   8   3       1455.29       1410.05        25.07 o                         
   1   8   3        134.51        147.23         5.56 o                         
   2   8   3         13.80         19.14         3.67 o                         
   3   8   3        137.86        129.31         8.37 o                         
   4   8   3         69.12         60.69        11.63 o                         
  -6   9   3          6.46          7.35         8.12 o                         
  -5   9   3         72.90         89.45         7.32 o                         
  -4   9   3         23.01         26.90         4.44 o                         
  -3   9   3         78.64         75.99         5.92 o                         
  -2   9   3        220.77        241.61         6.72 o                         
  -1   9   3        576.91        569.92        16.13 o                         
   0   9   3        520.03        571.19        12.35 o                         
   1   9   3         12.61          8.63         2.49 o                         
   2   9   3        124.61        118.99         6.36 o                         
   3   9   3        192.39        211.65        14.70 o                         
   4   9   3         39.03         38.12        10.34 o                         
  -6  10   3         21.75         21.28         9.15 o                         
  -5  10   3        150.78        131.60        20.30 o                         
  -4  10   3         52.74         48.51         5.56 o                         
  -3  10   3         31.22         36.13         4.59 o                         
  -2  10   3        467.29        432.25        13.26 o                         
  -1  10   3        503.61        501.94        11.16 o                         
   0  10   3        194.09        228.47         6.99 o                         
   1  10   3         75.17         77.77         4.56 o                         
   2  10   3        346.86        320.03        10.61 o                         
   3  10   3        340.32        334.74        18.12 o                         
   4  10   3          3.08         -0.26         8.04 o                         
   5  10   3          9.39          9.23        10.51 o                         
  -6  11   3         25.42         26.58         9.49 o                         
  -5  11   3          5.50          2.55         6.84 o                         
  -4  11   3        326.06        333.92        11.88 o                         
  -3  11   3        177.37        172.66         8.68 o                         
  -2  11   3         63.42         63.98         6.58 o                         
  -1  11   3        574.53        534.34        11.69 o                         
   0  11   3         12.13         14.27         2.58 o                         
   1  11   3        153.47        143.57         5.69 o                         
   2  11   3        296.48        286.06         9.98 o                         
   3  11   3        233.75        259.94        16.24 o                         
   4  11   3         16.81          2.05         8.63 o                         
   5  11   3          1.08          2.14         9.74 o                         
  -6  12   3         55.24         49.49        10.34 o                         
  -5  12   3         84.99         89.41        10.86 o                         
  -4  12   3        129.02        117.48         7.51 o                         
  -3  12   3         28.78         38.96         9.70 o                         
  -2  12   3        174.58        178.66         7.98 o                         
  -1  12   3        107.87        109.49         4.81 o                         
   0  12   3        154.09        157.18         5.58 o                         
   1  12   3         63.73         71.91         5.98 o                         
   2  12   3         60.28         58.94         5.44 o                         
   3  12   3         75.55         95.05        11.71 o                         
   4  12   3          5.22         -0.77         7.86 o                         
   5  12   3         12.58         11.71        10.60 o                         
  -6  13   3         14.11         29.75         8.98 o                         
  -5  13   3         38.86         35.22         8.72 o                         
  -4  13   3        139.24        156.61        11.07 o                         
  -3  13   3         86.12         83.59         6.44 o                         
  -2  13   3        269.06        223.77         9.22 o                         
  -1  13   3        114.95        119.06         6.33 o                         
   0  13   3        137.13        123.28         5.10 o                         
   1  13   3        241.17        234.64         7.36 o                         
   2  13   3         52.86         72.24         5.79 o                         
   3  13   3         69.47         81.03        11.03 o                         
   4  13   3         44.17         77.19        12.31 o                         
   5  13   3         24.91         28.89        12.22 o                         
  -6  14   3          5.90         16.75         8.89 o                         
  -5  14   3          3.15          4.53         6.84 o                         
  -4  14   3        335.08        324.71        12.30 o                         
  -3  14   3        163.98        157.37         8.25 o                         
  -2  14   3        113.40        111.65         6.74 o                         
  -1  14   3        272.58        263.78         7.56 o                         
   0  14   3        111.55        117.81         6.67 o                         
   1  14   3          3.13          3.82         2.93 o                         
   2  14   3        520.23        496.80        15.74 o                         
   3  14   3         51.21         33.00         9.06 o                         
   4  14   3         36.77         47.18        10.94 o                         
   5  14   3         35.45         36.07        12.48 o                         
  -6  15   3         11.34         12.39         8.80 o                         
  -5  15   3         45.47         43.08         9.49 o                         
  -4  15   3        125.97        117.31         7.92 o                         
  -3  15   3        333.80        336.92        12.15 o                         
  -2  15   3         33.23         38.52         6.97 o                         
  -1  15   3        142.44        140.70         7.29 o                         
   0  15   3        209.10        211.15        11.20 o                         
   1  15   3         46.98         41.64         4.62 o                         
   2  15   3        163.75        170.54         9.53 o                         
   3  15   3         30.59         18.72         8.12 o                         
   4  15   3        112.15        118.47        14.28 o                         
   5  15   3         24.51         37.01        11.88 o                         
  -6  16   3          8.39         10.86         9.06 o                         
  -5  16   3         37.17         29.83         8.89 o                         
  -4  16   3         51.84         56.50         9.32 o                         
  -3  16   3        690.90        672.94        19.06 o                         
  -2  16   3         10.51         13.47         3.55 o                         
  -1  16   3        258.30        266.83         8.87 o                         
   0  16   3        124.28        115.91         6.56 o                         
   1  16   3        269.01        254.07         9.40 o                         
   2  16   3        128.56        140.78         7.21 o                         
   3  16   3         58.78         64.96        10.94 o                         
   4  16   3         59.51         55.39        11.88 o                         
   5  16   3          1.15          8.72        10.43 o                         
  -6  17   3         30.32         47.10        11.45 o                         
  -5  17   3          3.71          8.12         7.35 o                         
  -4  17   3         13.34         16.16         7.09 o                         
  -3  17   3         59.35         67.75         6.62 o                         
  -2  17   3         42.06         44.28         7.18 o                         
  -1  17   3         69.56         65.06         4.32 o                         
   0  17   3         44.89         53.47        12.18 o                         
   1  17   3         88.98         83.40         5.98 o                         
   2  17   3         28.67         30.38         4.27 o                         
   3  17   3         10.15         -0.94         7.09 o                         
   4  17   3         21.75         17.18         9.49 o                         
   5  17   3          2.40         -2.82         9.74 o                         
  -6  18   3         49.98         67.79        12.65 o                         
  -5  18   3         52.86         51.03        10.26 o                         
  -4  18   3        190.34        173.10        13.25 o                         
  -3  18   3         59.39         56.49         6.13 o                         
  -2  18   3          0.78         -1.17         1.44 o                         
  -1  18   3         68.28         73.60         5.16 o                         
   0  18   3        300.10        301.06        10.77 o                         
   1  18   3        239.49        227.47         8.93 o                         
   2  18   3        181.49        181.28         8.02 o                         
   3  18   3         10.15          9.57         8.12 o                         
   4  18   3         15.52         33.08        10.43 o                         
   5  18   3          2.48          0.85        10.68 o                         
  -6  19   3          5.34          8.46         9.49 o                         
  -5  19   3         41.00         38.47         9.74 o                         
  -4  19   3         90.02         88.47        11.03 o                         
  -3  19   3        200.17        190.40         9.55 o                         
  -2  19   3        137.20        133.49         7.55 o                         
  -1  19   3          9.19         14.42         2.89 o                         
   0  19   3         65.28         64.43         5.61 o                         
   1  19   3        187.49        195.74         7.10 o                         
   2  19   3        211.76        206.18         8.67 o                         
   3  19   3         37.85         38.29         9.74 o                         
   4  19   3         13.86         22.65         9.92 o                         
   5  19   3          9.25         -9.74         9.74 o                         
  -5  20   3          4.02          3.93         7.35 o                         
  -4  20   3         83.47         68.21        10.26 o                         
  -3  20   3        241.99        239.51        15.22 o                         
  -2  20   3        132.29        135.07        12.35 o                         
  -1  20   3        183.89        173.93         8.79 o                         
   0  20   3        285.42        288.99        10.43 o                         
   1  20   3        347.34        345.78         9.75 o                         
   2  20   3         10.49         15.51         3.58 o                         
   3  20   3          1.86          2.39         7.01 o                         
   4  20   3          5.33         -0.68         8.63 o                         
  -5  21   3          0.95          6.50         8.21 o                         
  -4  21   3         16.15         15.47         7.35 o                         
  -3  21   3        156.78        126.17        12.74 o                         
  -2  21   3        451.38        432.64        14.35 o                         
  -1  21   3        109.50        105.74         5.27 o                         
   0  21   3        363.79        375.99        21.50 o                         
   1  21   3         53.52         56.18         6.09 o                         
   2  21   3        126.28        125.74         6.86 o                         
   3  21   3          6.48         13.93         7.86 o                         
   4  21   3         18.89         28.98        10.17 o                         
  -5  22   3         38.58         41.37        10.51 o                         
  -4  22   3          6.77          9.23         6.84 o                         
  -3  22   3        196.59        184.81        13.76 o                         
  -2  22   3        242.18        208.06         9.94 o                         
  -1  22   3        169.85        160.29         6.25 o                         
   0  22   3        111.23        120.94         7.13 o                         
   1  22   3        423.43        407.91        19.15 o                         
   2  22   3         74.57         62.23        10.43 o                         
   3  22   3         16.68         15.90         8.04 o                         
   4  22   3         22.18         12.48        10.09 o                         
  -5  23   3         92.65         59.41        11.54 o                         
  -4  23   3        142.77        129.93        13.42 o                         
  -3  23   3        212.62        211.31        14.36 o                         
  -2  23   3         19.86         17.01         6.58 o                         
  -1  23   3        100.83        102.65         5.62 o                         
   0  23   3        150.32        164.04         7.95 o                         
   1  23   3        890.85        872.42        27.01 o                         
   2  23   3         45.38         58.13         9.92 o                         
   3  23   3          6.95          7.35         7.52 o                         
   4  23   3          9.64         14.70        10.17 o                         
  -5  24   3          2.35         20.09         8.89 o                         
  -4  24   3        143.33        154.89        14.87 o                         
  -3  24   3        138.46        132.75        12.74 o                         
  -2  24   3         21.53         29.49         7.35 o                         
  -1  24   3          3.88          7.67         2.80 o                         
   0  24   3        387.97        391.62        12.69 o                         
   1  24   3        600.50        589.04        16.86 o                         
   2  24   3         60.05         52.74        10.00 o                         
   3  24   3          7.15         11.88         7.95 o                         
   4  24   3          0.67         -3.08         9.40 o                         
  -5  25   3          8.54         15.98         9.49 o                         
  -4  25   3          1.20         11.88         7.61 o                         
  -3  25   3         29.42         22.22         7.61 o                         
  -2  25   3          2.41          4.70         5.73 o                         
  -1  25   3        498.12        468.37        11.66 o                         
   0  25   3         54.70         60.78         5.95 o                         
   1  25   3        256.21        273.83        10.45 o                         
   2  25   3        139.83        155.49        14.53 o                         
   3  25   3         40.97         52.48        10.68 o                         
   4  25   3          1.34         -5.30         9.06 o                         
  -5  26   3         10.91         12.65         9.23 o                         
  -4  26   3         27.92         10.77         8.55 o                         
  -3  26   3         16.35         12.82         6.92 o                         
  -2  26   3         75.42         83.94        10.17 o                         
  -1  26   3         47.13         60.57         5.57 o                         
   0  26   3        134.55        117.98         7.82 o                         
   1  26   3         66.48         58.42         5.74 o                         
   2  26   3        184.28        201.30        15.39 o                         
   3  26   3          0.06         -4.53         7.27 o                         
   4  26   3         33.15         27.44        11.03 o                         
  -5  27   3         28.09         37.01        11.03 o                         
  -4  27   3         43.51         44.96        10.43 o                         
  -3  27   3         67.95         74.97        10.68 o                         
  -2  27   3        141.19        127.96        12.31 o                         
  -1  27   3         28.34         32.29         4.69 o                         
   0  27   3        124.73        134.50         8.20 o                         
   1  27   3         47.02         44.06         5.34 o                         
   2  27   3         87.91        104.37        12.91 o                         
   3  27   3         18.83         15.13         8.72 o                         
   4  27   3          3.26         15.30        10.00 o                         
  -5  28   3         11.83         10.60         9.66 o                         
  -4  28   3         75.23         81.46        12.57 o                         
  -3  28   3         95.95        100.18        12.14 o                         
  -2  28   3         83.88         87.36        10.77 o                         
  -1  28   3        120.50        117.73         7.04 o                         
   0  28   3         27.86         31.16         4.85 o                         
   1  28   3         21.00         16.36         4.28 o                         
   2  28   3         54.20         56.59        10.77 o                         
   3  28   3         10.42          3.33         8.21 o                         
   4  28   3          2.23          1.62         9.23 o                         
  -5  29   3          9.86         15.13         9.92 o                         
  -4  29   3          6.61         18.72         8.89 o                         
  -3  29   3         74.26         72.74        10.86 o                         
  -2  29   3         56.06         47.95         8.80 o                         
  -1  29   3        308.74        272.17        10.22 o                         
   0  29   3         22.16         23.01         5.51 o                         
   1  29   3         12.31         10.33         4.08 o                         
   2  29   3         41.89         57.36        10.68 o                         
   3  29   3         16.54          6.58         7.95 o                         
   4  29   3          2.33         -7.01         8.98 o                         
  -5  30   3         17.91         32.14        11.20 o                         
  -4  30   3         61.33         86.68        12.65 o                         
  -3  30   3        133.02        146.00        14.28 o                         
  -2  30   3         11.86         10.94         6.67 o                         
  -1  30   3         39.65         42.09         5.21 o                         
   0  30   3        150.47        141.25         8.03 o                         
   1  30   3         15.62         17.68         4.49 o                         
   2  30   3         40.65         52.23        10.51 o                         
   3  30   3         11.66         16.33         8.80 o                         
   4  30   3          4.92          0.51         9.74 o                         
  -5  31   3         43.69         44.96        11.54 o                         
  -4  31   3         41.17         30.86        10.34 o                         
  -3  31   3         16.87         18.63         8.04 o                         
  -2  31   3        205.57        198.06        14.62 o                         
  -1  31   3          6.65         10.86         6.24 o                         
   0  31   3        158.53        158.72        11.58 o                         
   1  31   3          9.74          8.90         3.93 o                         
   2  31   3         29.08         31.80         9.49 o                         
   3  31   3          6.10         13.85         8.80 o                         
   4  31   3          0.55          0.51         9.06 o                         
  -4  32   3         65.24         66.33        11.88 o                         
  -3  32   3         35.27         43.08         9.66 o                         
  -2  32   3         17.33         25.39         7.95 o                         
  -1  32   3         51.09         81.38        10.43 o                         
   0  32   3         88.87        103.26        10.43 o                         
   1  32   3          7.26          1.18         3.42 o                         
   2  32   3         12.55          5.13         7.52 o                         
   3  32   3          4.27         -3.42         7.95 o                         
   4  32   3          9.77          4.87         9.57 o                         
  -4  33   3          0.88          3.59         7.44 o                         
  -3  33   3          1.27          0.34         6.75 o                         
  -2  33   3         32.78         54.79         9.92 o                         
  -1  33   3        106.49        107.62        11.97 o                         
   0  33   3         24.67         21.28         6.67 o                         
   1  33   3          4.39          9.92         7.01 o                         
   2  33   3          2.32          0.26         7.35 o                         
   3  33   3          4.19         12.82         8.72 o                         
  -4  34   3         22.58         27.95         9.74 o                         
  -3  34   3         35.05         25.73         8.89 o                         
  -2  34   3         82.74         83.00        11.63 o                         
  -1  34   3         37.75         31.20         7.69 o                         
   0  34   3         42.81         64.20         9.06 o                         
   1  34   3          7.81          5.73         7.27 o                         
   2  34   3         27.19         30.35         9.49 o                         
   3  34   3         23.35         30.00        10.34 o                         
  -4  35   3          7.87          8.63         8.38 o                         
  -3  35   3         26.86         21.28         9.06 o                         
  -2  35   3          8.75         16.67         7.01 o                         
  -1  35   3          0.81          3.93         5.64 o                         
   0  35   3         15.46         19.15         6.41 o                         
   1  35   3         25.38         26.07         8.89 o                         
   2  35   3          0.87          0.34         6.75 o                         
   3  35   3          7.27          0.77         8.29 o                         
  -4  36   3         48.68         50.52        11.71 o                         
  -3  36   3          0.93         14.02         7.95 o                         
  -2  36   3         20.79         35.39         8.98 o                         
  -1  36   3         75.83         84.54        10.86 o                         
   0  36   3         12.40         20.34         6.33 o                         
   1  36   3          0.71          4.96         6.92 o                         
   2  36   3          8.89         18.63         9.06 o                         
   3  36   3          5.67         14.10         9.40 o                         
  -4  37   3         33.74         17.69         9.57 o                         
  -3  37   3         27.81         28.38         9.66 o                         
  -2  37   3         16.46         26.84         8.21 o                         
  -1  37   3         51.81         54.54         9.57 o                         
   0  37   3         10.20         20.60         6.41 o                         
   1  37   3         19.71         28.46         9.40 o                         
   2  37   3         12.14         12.14         8.55 o                         
   3  37   3          5.31         19.57        10.26 o                         
  -4  38   3         22.14         30.35        10.60 o                         
  -3  38   3         39.38         50.86        10.68 o                         
  -2  38   3          2.60          2.74         6.15 o                         
  -1  38   3         37.00         30.52         8.04 o                         
   0  38   3         19.83         25.90         6.92 o                         
   1  38   3         15.39         21.63         8.89 o                         
   2  38   3         37.17         29.66        10.09 o                         
   3  38   3          1.96          6.15         9.49 o                         
  -4  39   3         24.85         22.48         9.83 o                         
  -3  39   3         47.55         54.54        11.20 o                         
  -2  39   3         23.05         25.99         8.04 o                         
  -1  39   3         31.34         33.59         8.55 o                         
   0  39   3         65.04         61.97         9.32 o                         
   1  39   3          6.29         17.52         8.29 o                         
   2  39   3         17.61          8.29         8.89 o                         
   3  39   3         10.64         21.03        10.94 o                         
  -3  40   3        126.42        157.28        16.75 o                         
  -2  40   3          8.52          9.74         7.27 o                         
  -1  40   3          6.44         11.37         6.50 o                         
   0  40   3          5.52         11.71         6.15 o                         
   1  40   3         76.12         76.93        11.97 o                         
   2  40   3          5.63          2.14         8.46 o                         
  -3  41   3          0.97          7.95         7.44 o                         
  -2  41   3          0.87          5.04         6.92 o                         
  -1  41   3         17.88         35.13         8.72 o                         
   1  41   3         14.86         39.49        10.00 o                         
   2  41   3          3.14         -5.73         7.69 o                         
  -3  42   3         18.62         13.33         8.38 o                         
  -2  42   3         13.23         17.10         7.86 o                         
  -1  42   3          0.13          1.28         5.73 o                         
   1  42   3         60.95         85.82        12.91 o                         
   2  42   3          6.85          1.28         9.15 o                         
  -3  43   3          6.23         10.34         8.63 o                         
  -2  43   3         30.17         40.00        10.43 o                         
  -1  43   3         17.35         17.52         8.12 o                         
   1  43   3          5.87         -1.54         7.18 o                         
   2  43   3         19.09         25.73        10.60 o                         
  -2  44   3         21.14         28.81         9.66 o                         
  -1  44   3          0.08         -1.71         5.64 o                         
   1  44   3         19.68         31.29         9.92 o                         
  -2  45   3          4.56          2.65         7.52 o                         
  -1  45   3          8.45          6.92         7.18 o                         
  -2  46   3         13.03          8.46         7.86 o                         
  -1  46   3         14.19         17.35         7.69 o                         
  -1 -44   4          5.33          7.45         5.61 o                         
   0 -44   4         17.99         19.88         6.95 o                         
  -2 -43   4          5.81          5.51         5.76 o                         
  -1 -43   4         18.14         15.68         6.31 o                         
   0 -43   4         23.91         26.94         7.22 o                         
  -2 -42   4          7.68         10.88         5.50 o                         
  -1 -42   4          4.61         -4.26         4.86 o                         
   0 -42   4         23.80          9.98         6.45 o                         
   1 -42   4         12.32         14.37         6.29 o                         
  -2 -41   4         35.51         31.53         6.79 o                         
  -1 -41   4         47.99         43.85         7.54 o                         
   0 -41   4         15.27         11.23         6.22 o                         
   1 -41   4         58.84         63.71        23.29 o                         
  -3 -40   4         11.10          5.88         8.08 o                         
  -2 -40   4          5.07          2.98         6.71 o                         
  -1 -40   4         20.26          7.43         8.80 o                         
   0 -40   4         30.99         22.52         6.77 o                         
   1 -40   4         12.35         14.64         6.33 o                         
  -3 -39   4         10.40          6.03         5.29 o                         
  -2 -39   4         33.68         34.78         6.65 o                         
  -1 -39   4          4.86          2.99         5.26 o                         
   0 -39   4         21.35         23.80         6.59 o                         
   1 -39   4         41.59         46.06        10.34 o                         
   2 -39   4          1.07         -4.69         5.02 o                         
  -3 -38   4          0.69         -3.19         3.68 o                         
  -2 -38   4         19.13         15.00         7.91 o                         
  -1 -38   4          6.70          3.36         4.76 o                         
   0 -38   4          0.23          7.00         5.44 o                         
   1 -38   4          5.75          3.50         5.17 o                         
   2 -38   4          6.26          0.21         5.02 o                         
  -3 -37   4          2.12          4.42         3.97 o                         
  -2 -37   4          5.04         11.46         5.23 o                         
  -1 -37   4          2.77          3.69         5.02 o                         
   0 -37   4         64.71         55.81        11.71 o                         
   1 -37   4         25.52         18.11         6.01 o                         
   2 -37   4          7.39          7.08         7.27 o                         
  -3 -36   4          2.77          9.71         3.87 o                         
  -2 -36   4         30.20         25.69         9.10 o                         
  -1 -36   4          2.37          3.56         4.72 o                         
   0 -36   4          3.07          5.04         5.03 o                         
   1 -36   4          3.63         -0.52        10.81 o                         
   2 -36   4          4.70          5.56         5.35 o                         
  -4 -35   4          9.03         16.92         7.27 o                         
  -3 -35   4          2.75          4.11         3.65 o                         
  -2 -35   4         65.09         67.42        12.52 o                         
  -1 -35   4         47.76         39.54         6.58 o                         
   0 -35   4         16.96         17.10         8.04 o                         
   1 -35   4          4.16         13.41         6.41 o                         
   2 -35   4         21.57         17.23         5.99 o                         
  -4 -34   4         52.81         48.47         8.89 o                         
  -3 -34   4         23.94         37.17         8.20 o                         
  -2 -34   4          2.25          4.26         3.54 o                         
  -1 -34   4          5.91          7.19         4.65 o                         
   0 -34   4         12.94         14.47        12.27 o                         
   1 -34   4          2.01          5.04         4.78 o                         
   2 -34   4          0.07          3.19         4.95 o                         
   3 -34   4         11.39         12.06         5.72 o                         
  -4 -33   4         76.02         80.69        10.00 o                         
  -3 -33   4         95.57        118.11         7.15 o                         
  -2 -33   4         37.91         34.10         6.67 o                         
  -1 -33   4        203.58        162.73        10.32 o                         
   0 -33   4          3.46          5.37         4.47 o                         
   1 -33   4         17.32          1.70         4.73 o                         
   2 -33   4          5.02          0.87         4.96 o                         
   3 -33   4         11.90         10.96         5.59 o                         
  -4 -32   4         15.63         24.11         7.01 o                         
  -3 -32   4        117.27        118.38         7.06 o                         
  -2 -32   4         13.67          5.80         4.07 o                         
  -1 -32   4         50.87         59.34        10.39 o                         
   0 -32   4          6.94          3.18         4.34 o                         
   1 -32   4         19.78         22.42         5.82 o                         
   2 -32   4         15.10         19.83         9.83 o                         
   3 -32   4         59.36         66.58        12.57 o                         
  -4 -31   4        223.37        210.62        13.25 o                         
  -3 -31   4         31.93         32.70         4.49 o                         
  -2 -31   4          8.35          3.33         3.38 o                         
  -1 -31   4         34.86         24.77         7.39 o                         
   0 -31   4         13.32          6.44         5.39 o                         
   1 -31   4          4.24          4.71         4.37 o                         
   2 -31   4         16.16          9.23         9.15 o                         
   3 -31   4          9.56         10.71         5.46 o                         
  -4 -30   4         19.13         33.42         7.01 o                         
  -3 -30   4         26.79         25.08         4.17 o                         
  -2 -30   4          0.82          5.14         3.28 o                         
  -1 -30   4          1.07          8.85         4.56 o                         
   0 -30   4          8.67          9.40         4.56 o                         
   1 -30   4         40.62         39.89        10.68 o                         
   2 -30   4         11.79          9.78         4.83 o                         
   3 -30   4         28.64         27.89         8.08 o                         
  -4 -29   4         11.74          7.09         5.13 o                         
  -3 -29   4         37.04         45.86         4.78 o                         
  -2 -29   4         87.76         95.27         6.82 o                         
  -1 -29   4         39.68         43.45         5.01 o                         
   0 -29   4         17.40         14.97         4.96 o                         
   1 -29   4         13.34         13.75         6.58 o                         
   2 -29   4          1.42          2.83         4.44 o                         
   3 -29   4          9.20          8.08         5.17 o                         
  -4 -28   4         45.43         55.22         7.78 o                         
  -3 -28   4         89.02         83.89         6.68 o                         
  -2 -28   4         12.23         12.71         3.60 o                         
  -1 -28   4         66.36         48.93         5.10 o                         
   0 -28   4          2.06         -0.89         3.86 o                         
   1 -28   4          7.15          5.30         4.26 o                         
   2 -28   4         36.97         28.37         6.88 o                         
   3 -28   4          7.78          6.31         4.90 o                         
  -4 -27   4          6.82          4.96         5.13 o                         
  -3 -27   4         34.64         46.42         4.59 o                         
  -2 -27   4        253.21        223.64         8.36 o                         
  -1 -27   4          4.25          4.54         3.24 o                         
   0 -27   4         58.48         55.72         6.70 o                         
   1 -27   4         35.12         40.45         6.13 o                         
   2 -27   4          1.92         -2.73         3.78 o                         
   3 -27   4          2.98          4.87        10.43 o                         
  -4 -26   4         16.02         11.13         3.71 o                         
  -3 -26   4         28.47         29.15         4.06 o                         
  -2 -26   4        151.81        132.30         6.74 o                         
  -1 -26   4         20.95         12.39         4.86 o                         
   0 -26   4         13.85         14.45         4.59 o                         
   1 -26   4         12.65         15.58        11.24 o                         
   2 -26   4         24.06         16.44         5.17 o                         
   3 -26   4         34.40         31.73         6.24 o                         
  -4 -25   4         36.14         39.58         4.70 o                         
  -3 -25   4         12.09         13.55         3.29 o                         
  -2 -25   4         46.17         57.92         6.17 o                         
  -1 -25   4        132.02        116.76         6.40 o                         
   0 -25   4         95.61         86.70         7.62 o                         
   1 -25   4          1.46         -2.05         5.04 o                         
   2 -25   4         38.16         42.44         6.44 o                         
   3 -25   4          5.83          5.29         4.65 o                         
   4 -25   4         20.89          5.64         8.72 o                         
  -4 -24   4         48.32         44.50         4.74 o                         
  -3 -24   4         31.56         35.03         4.02 o                         
  -2 -24   4         46.14         46.10         4.65 o                         
  -1 -24   4        240.52        216.02         8.15 o                         
   0 -24   4         87.46         84.61        23.42 o                         
   1 -24   4          9.48          8.29         4.43 o                         
   2 -24   4          3.84          3.37         4.23 o                         
   3 -24   4          5.98          2.64         4.59 o                         
   4 -24   4          5.10          1.03         8.46 o                         
  -4 -23   4         16.38         21.43         4.20 o                         
  -3 -23   4         88.30         91.86         9.20 o                         
  -2 -23   4         22.12         16.23         3.45 o                         
  -1 -23   4        114.84        129.92        12.55 o                         
   0 -23   4        110.37        121.03         8.37 o                         
   1 -23   4         56.02         46.40        16.28 o                         
   2 -23   4         21.11         13.46         9.02 o                         
   3 -23   4         23.43         18.00         5.34 o                         
   4 -23   4         13.30         19.06         9.06 o                         
  -4 -22   4        112.68        100.98         4.63 o                         
  -3 -22   4         96.62         85.43         5.16 o                         
  -2 -22   4         89.42         89.52         5.57 o                         
  -1 -22   4          5.21          7.21         3.16 o                         
   0 -22   4        505.04        446.75        15.19 o                         
   1 -22   4        102.97        124.15        10.17 o                         
   2 -22   4         19.34         14.47         4.95 o                         
   3 -22   4         82.80         75.74         7.55 o                         
   4 -22   4         65.31         61.55        11.37 o                         
  -4 -21   4         62.75         57.71         4.70 o                         
  -3 -21   4         20.38         30.55         3.70 o                         
  -2 -21   4         36.38         48.54         4.38 o                         
  -1 -21   4        160.28        153.98         7.50 o                         
   0 -21   4        144.20        155.01         8.52 o                         
   1 -21   4        320.78        317.79        23.59 o                         
   2 -21   4         50.97         44.14         5.06 o                         
   3 -21   4          3.05          6.11         4.39 o                         
   4 -21   4         30.55         19.40         9.23 o                         
  -4 -20   4         28.88         33.60         3.29 o                         
  -3 -20   4         56.22         50.31         4.32 o                         
  -2 -20   4        114.83        116.92         7.48 o                         
  -1 -20   4         71.89         82.12         5.50 o                         
   0 -20   4         14.34         16.09         3.11 o                         
   1 -20   4         84.90        139.71         7.00 o                         
   2 -20   4         70.48         68.87         5.80 o                         
   3 -20   4         19.65         20.39         6.07 o                         
   4 -20   4         38.16         44.88        10.77 o                         
  -4 -19   4         34.45         35.88         3.55 o                         
  -3 -19   4         55.16         53.38         4.33 o                         
  -2 -19   4        305.01        290.17         8.91 o                         
  -1 -19   4        232.45        219.89         8.51 o                         
   0 -19   4        105.59        104.86         5.47 o                         
   1 -19   4        595.82        603.80        34.58 o                         
   2 -19   4         19.49         31.53         4.44 o                         
   3 -19   4          3.06          5.15         4.53 o                         
   4 -19   4          4.19          2.48         8.12 o                         
  -4 -18   4         35.70         29.93         3.72 o                         
  -3 -18   4        263.48        254.95         6.75 o                         
  -2 -18   4         41.79         53.06         4.42 o                         
  -1 -18   4        133.97        133.80         7.57 o                         
   0 -18   4        237.01        235.72         7.35 o                         
   1 -18   4        435.38        470.50        15.72 o                         
   2 -18   4        293.11        264.07        11.40 o                         
   3 -18   4         14.86         20.13         5.22 o                         
   4 -18   4          6.90          8.21         8.63 o                         
  -4 -17   4          2.67          5.18         2.27 o                         
  -3 -17   4        195.15        185.67         5.54 o                         
  -2 -17   4          5.63          5.66         3.08 o                         
  -1 -17   4          5.37          9.12         2.62 o                         
   0 -17   4        802.26        765.56        17.23 o                         
   1 -17   4        678.87        712.80        20.46 o                         
   2 -17   4         36.54         39.21         4.78 o                         
   3 -17   4         20.77         11.54         6.37 o                         
   4 -17   4         15.03          7.86         8.72 o                         
  -4 -16   4        125.30        122.74         4.75 o                         
  -3 -16   4          9.83         18.16         2.54 o                         
  -2 -16   4         31.76         37.16         3.88 o                         
  -1 -16   4        165.67        153.60         5.67 o                         
   0 -16   4        510.02        497.36        11.20 o                         
   1 -16   4        194.87        205.89         8.84 o                         
   2 -16   4         32.44         35.60         4.62 o                         
   3 -16   4         17.95         20.18         5.12 o                         
   4 -16   4          7.64          2.14         8.55 o                         
  -4 -15   4         54.10         54.11         4.13 o                         
  -3 -15   4        126.33        124.53         4.54 o                         
  -2 -15   4         59.66         52.18         4.40 o                         
  -1 -15   4        127.35        119.53         5.10 o                         
   0 -15   4        198.38        213.87         8.30 o                         
   1 -15   4        208.61        196.30         8.43 o                         
   2 -15   4        202.10        189.55         9.31 o                         
   3 -15   4         95.24         67.10         6.98 o                         
   4 -15   4          0.18         -4.19         7.78 o                         
  -4 -14   4         76.79         82.91         4.09 o                         
  -3 -14   4         11.91         25.31         2.70 o                         
  -2 -14   4         15.11         21.78         3.38 o                         
  -1 -14   4         51.69         52.25         6.06 o                         
   0 -14   4        190.17        188.76         6.35 o                         
   1 -14   4        131.50        171.16         7.32 o                         
   2 -14   4        101.41        120.67         9.15 o                         
   3 -14   4         13.35         14.69         4.82 o                         
   4 -14   4          8.46          5.13         8.21 o                         
  -4 -13   4        115.64        111.84         4.92 o                         
  -3 -13   4        239.75        229.87         6.10 o                         
  -2 -13   4         54.50         52.86         4.31 o                         
  -1 -13   4         25.96         30.74         2.91 o                         
   0 -13   4         61.99         86.77         4.73 o                         
   1 -13   4        740.04        711.34        17.65 o                         
   2 -13   4        184.89        170.79        12.31 o                         
   3 -13   4         30.20         29.04        10.09 o                         
   4 -13   4         33.98         35.47         9.83 o                         
  -4 -12   4         12.32         17.45         3.22 o                         
  -3 -12   4         12.22         14.50         2.43 o                         
  -2 -12   4         52.16         50.98         4.24 o                         
  -1 -12   4        240.64        250.14         6.17 o                         
   0 -12   4         62.15         60.96         4.27 o                         
   1 -12   4         67.20        109.99         8.51 o                         
   2 -12   4         53.62         80.83        20.04 o                         
   3 -12   4          5.60         11.53         6.20 o                         
   4 -12   4         10.24         31.71         9.57 o                         
  -5 -11   4          2.28         -0.34         3.68 o                         
  -4 -11   4         85.80         80.92         4.12 o                         
  -3 -11   4         25.54         25.17         3.74 o                         
  -2 -11   4         99.15        114.86         5.34 o                         
  -1 -11   4        595.27        589.84        12.00 o                         
   0 -11   4         25.09         44.59         3.27 o                         
   1 -11   4        170.56        168.50         6.65 o                         
   2 -11   4        208.89        185.08        10.04 o                         
   3 -11   4         12.61         15.90         4.68 o                         
   4 -11   4         39.55         43.51        10.26 o                         
  -6 -10   4          0.05          1.03         4.70 o                         
  -5 -10   4         11.33         13.04         7.74 o                         
  -4 -10   4         12.44         12.51         2.72 o                         
  -3 -10   4         15.59         19.21         2.64 o                         
  -2 -10   4        179.82        188.52         5.66 o                         
  -1 -10   4         73.11         82.67         5.90 o                         
   0 -10   4        367.22        367.16         8.15 o                         
   1 -10   4         47.15         49.22         3.55 o                         
   2 -10   4         77.89         85.17        11.19 o                         
   3 -10   4         19.23         15.21         4.55 o                         
   4 -10   4          5.45         -4.96         7.44 o                         
  -5  -9   4         34.14         34.97         3.45 o                         
  -4  -9   4         44.04         43.94         3.68 o                         
  -3  -9   4         51.08         61.49         3.61 o                         
  -2  -9   4         73.44         77.97         4.20 o                         
  -1  -9   4         73.99         72.44         3.87 o                         
   0  -9   4        301.28        321.48         7.23 o                         
   1  -9   4          3.52          7.93         2.42 o                         
   2  -9   4        100.85        107.68         8.28 o                         
   3  -9   4         13.91         30.70         5.47 o                         
   4  -9   4          9.62          8.98         8.21 o                         
  -6  -8   4          8.17          4.36         5.13 o                         
  -5  -8   4         40.02         38.91         3.57 o                         
  -4  -8   4         54.90         73.50         4.35 o                         
  -3  -8   4        183.24        164.77         5.12 o                         
  -2  -8   4         32.43         34.12         3.20 o                         
  -1  -8   4        148.34        158.17         4.81 o                         
   0  -8   4        277.32        286.50         7.29 o                         
   1  -8   4        112.86         99.05         8.01 o                         
   2  -8   4         22.58         22.26         3.88 o                         
   3  -8   4        197.22        182.80         9.10 o                         
   4  -8   4         10.31         10.51         8.46 o                         
  -6  -7   4         13.43          9.83         5.47 o                         
  -5  -7   4          6.44         12.71         3.29 o                         
  -4  -7   4        341.11        347.60         8.88 o                         
  -3  -7   4        103.18        113.71         4.33 o                         
  -2  -7   4         95.99         97.92         4.15 o                         
  -1  -7   4        275.16        283.54         7.04 o                         
   0  -7   4         14.57         34.07         5.06 o                         
   1  -7   4         32.20         40.49         3.75 o                         
   2  -7   4         42.68         53.00         5.00 o                         
   3  -7   4         35.51         35.74         5.42 o                         
   4  -7   4         68.37         72.57        11.45 o                         
  -6  -6   4          6.91          9.83         5.81 o                         
  -5  -6   4        147.70        137.03         5.52 o                         
  -4  -6   4        110.33        113.74         4.96 o                         
  -3  -6   4        187.29        184.42         5.45 o                         
  -2  -6   4         81.99         95.14         4.48 o                         
  -1  -6   4         64.82         81.46         5.45 o                         
   0  -6   4         56.92         55.60         3.44 o                         
   1  -6   4         86.96         72.32         9.50 o                         
   2  -6   4         82.19         79.92         5.53 o                         
   3  -6   4         10.11          5.46         3.81 o                         
   4  -6   4         38.62         35.30         9.92 o                         
  -6  -5   4         58.95         46.50         7.78 o                         
  -5  -5   4        200.08        219.08        12.57 o                         
  -4  -5   4        101.95        102.43         4.79 o                         
  -3  -5   4        337.92        329.94         7.57 o                         
  -2  -5   4        116.27        112.10         4.44 o                         
  -1  -5   4        219.67        229.04         6.30 o                         
   0  -5   4         54.71         53.47         3.35 o                         
   1  -5   4         24.42         22.40         5.65 o                         
   2  -5   4         88.70         77.02         7.98 o                         
   3  -5   4          0.68          4.63         3.70 o                         
   4  -5   4          7.72         15.04         8.72 o                         
  -5  -4   4        191.56        195.72        13.72 o                         
  -4  -4   4         38.16         42.82         3.86 o                         
  -3  -4   4        194.46        195.91         5.63 o                         
  -2  -4   4         58.33         73.98         4.04 o                         
  -1  -4   4         51.83         67.99         3.90 o                         
   0  -4   4          2.51          8.74         4.22 o                         
   1  -4   4         42.27         43.46         5.19 o                         
   2  -4   4         85.31         99.46         6.92 o                         
   3  -4   4         62.60         67.44         6.32 o                         
   4  -4   4         19.37         10.09         8.46 o                         
  -6  -3   4          7.17         11.88         6.67 o                         
  -5  -3   4         36.49         45.46        16.33 o                         
  -4  -3   4        152.80        146.97         5.67 o                         
  -3  -3   4        237.95        263.92         6.58 o                         
  -2  -3   4        417.16        394.28        10.23 o                         
  -1  -3   4          1.36          2.61         2.12 o                         
   0  -3   4        104.55        111.98         4.77 o                         
   1  -3   4          8.91          6.34         2.62 o                         
   2  -3   4          7.24         15.15         3.59 o                         
   3  -3   4         16.06         20.37         6.41 o                         
   4  -3   4          1.66         -7.09         7.09 o                         
  -6  -2   4         12.89          8.46         6.50 o                         
  -5  -2   4         47.48         44.59         7.35 o                         
  -4  -2   4          3.42          2.90         3.42 o                         
  -3  -2   4        213.99        219.22         5.95 o                         
  -2  -2   4         46.14         54.20         4.32 o                         
  -1  -2   4         27.57         25.43         2.87 o                         
   0  -2   4         97.90         99.63         5.24 o                         
   1  -2   4          8.09         13.27         3.10 o                         
   2  -2   4        134.04        112.51         5.93 o                         
   3  -2   4         81.52         75.45         6.48 o                         
   4  -2   4         18.30          9.40         8.46 o                         
  -6  -1   4         25.07         20.43         7.09 o                         
  -5  -1   4         13.38         16.87         4.43 o                         
  -4  -1   4         42.75         47.37         5.16 o                         
  -3  -1   4         37.68         45.85         3.31 o                         
  -2  -1   4        107.20        107.61         4.32 o                         
  -1  -1   4         80.69         74.95         6.57 o                         
   0  -1   4         16.84         18.42         3.52 o                         
   1  -1   4         66.89         72.92         4.99 o                         
   2  -1   4         15.37         20.53         3.71 o                         
   3  -1   4         22.47         25.45         8.04 o                         
   4  -1   4          2.54         -4.27         7.69 o                         
  -6   0   4         17.78         28.46         7.61 o                         
  -5   0   4         14.56         21.90         4.61 o                         
  -4   0   4         40.18         44.63         7.86 o                         
  -3   0   4        207.53        205.74         6.51 o                         
  -2   0   4         34.74         32.47         3.83 o                         
  -1   0   4          9.65          7.12         2.69 o                         
   0   0   4         19.10         23.68         2.94 o                         
   1   0   4         39.53         44.11         4.77 o                         
   2   0   4         71.13         59.67         5.94 o                         
   3   0   4         30.69         35.72         4.93 o                         
   4   0   4          3.63          4.79         8.12 o                         
  -5   1   4         13.37         17.44         4.41 o                         
  -4   1   4         42.82         46.06         6.58 o                         
  -3   1   4         37.87         51.36         3.83 o                         
  -2   1   4        107.12         96.40         4.89 o                         
  -1   1   4         80.59         77.64         5.77 o                         
   0   1   4         16.90         20.96         2.85 o                         
   1   1   4         66.96         79.85         5.13 o                         
   2   1   4         15.36         27.97         4.74 o                         
   3   1   4         22.44         11.71         7.61 o                         
   4   1   4          2.58         -2.31         7.35 o                         
  -5   2   4         47.42         45.70         5.58 o                         
  -4   2   4          3.42          3.90         5.77 o                         
  -3   2   4        214.13        224.09         7.10 o                         
  -2   2   4         45.97         57.24         4.26 o                         
  -1   2   4         27.38         33.43         4.37 o                         
   0   2   4         98.03        101.08         4.51 o                         
   1   2   4          8.02         12.14         4.92 o                         
   2   2   4        133.91        115.65         7.30 o                         
   3   2   4         81.57         88.56        11.71 o                         
   4   2   4         18.28         30.35         9.06 o                         
  -6   3   4          7.16         32.48         8.46 o                         
  -5   3   4         36.48         48.93         5.95 o                         
  -4   3   4        153.14        147.88         7.62 o                         
  -3   3   4        237.85        246.67         9.85 o                         
  -2   3   4        417.46        404.33        10.03 o                         
  -1   3   4          1.34          1.05         3.03 o                         
   0   3   4        104.43        108.08         4.64 o                         
   1   3   4          8.88          8.03         2.99 o                         
   2   3   4          7.23         15.23         4.29 o                         
   3   3   4         16.08         14.10         7.61 o                         
   4   3   4          1.64          1.62         7.18 o                         
  -6   4   4        139.62        155.32        13.16 o                         
  -5   4   4        191.86        198.31         9.37 o                         
  -4   4   4         38.14         47.51         5.56 o                         
  -3   4   4        194.49        189.32         8.70 o                         
  -2   4   4         58.39         69.40         4.53 o                         
  -1   4   4         51.80         72.21         5.71 o                         
   0   4   4          2.51          3.95         2.28 o                         
   1   4   4         42.33         43.15         4.20 o                         
   2   4   4         85.27         90.48         6.90 o                         
   3   4   4         62.47         64.88        10.26 o                         
   4   4   4         19.41         18.12         8.80 o                         
  -6   5   4         58.77         51.12         9.49 o                         
  -5   5   4        199.52        221.74        10.09 o                         
  -4   5   4        102.06        112.39         7.23 o                         
  -3   5   4        338.13        344.01        11.87 o                         
  -2   5   4        116.33        103.43         5.09 o                         
  -1   5   4        219.66        223.07         8.79 o                         
   0   5   4         54.58         55.60         3.73 o                         
   1   5   4         24.45         21.97         3.53 o                         
   2   5   4         88.96         78.66         6.45 o                         
   3   5   4          0.69         -0.68         6.67 o                         
   4   5   4          7.76          4.53         8.21 o                         
  -6   6   4          6.92         10.77         7.86 o                         
  -5   6   4        147.63        126.62         8.55 o                         
  -4   6   4        110.49        126.29         7.52 o                         
  -3   6   4        186.53        185.23         8.73 o                         
  -2   6   4         81.90         93.53         5.01 o                         
  -1   6   4         64.67         78.91         4.80 o                         
   0   6   4         56.79         56.09         3.82 o                         
   1   6   4         87.00         78.80         5.15 o                         
   2   6   4         82.29         78.19        11.41 o                         
   3   6   4         10.10         37.10         9.06 o                         
   4   6   4         38.64         27.10         9.74 o                         
  -6   7   4         13.49         14.62         7.69 o                         
  -5   7   4          6.34         15.47         7.01 o                         
  -4   7   4        341.22        345.36        12.57 o                         
  -3   7   4        103.33        117.82         7.19 o                         
  -2   7   4         95.91         90.34         4.94 o                         
  -1   7   4        274.84        258.65         8.04 o                         
   0   7   4         14.65         25.44         3.12 o                         
   1   7   4         32.22         34.82         5.29 o                         
   2   7   4         42.86         53.83         5.63 o                         
   3   7   4         35.55         39.32         9.23 o                         
   4   7   4         68.34         54.02        10.94 o                         
  -6   8   4          8.13         19.15         8.29 o                         
  -5   8   4         39.88         46.16         8.46 o                         
  -4   8   4         54.79         63.58        10.30 o                         
  -3   8   4        182.93        171.43         8.43 o                         
  -2   8   4         32.52         33.13         3.58 o                         
  -1   8   4        148.33        153.85         6.15 o                         
   0   8   4        277.77        292.52         7.49 o                         
   1   8   4        112.79        104.99         5.68 o                         
   2   8   4         22.44         18.08         4.40 o                         
   3   8   4        197.16        175.32        14.28 o                         
   4   8   4         10.37         11.63         8.38 o                         
  -6   9   4          1.09          1.54         7.18 o                         
  -5   9   4         34.02         43.34         8.89 o                         
  -4   9   4         44.48         41.52         5.61 o                         
  -3   9   4         51.08         48.14         5.68 o                         
  -2   9   4         73.33         75.93         5.87 o                         
  -1   9   4         74.26         77.57         4.95 o                         
   0   9   4        301.51        320.65         7.94 o                         
   1   9   4          3.50          5.10         2.86 o                         
   2   9   4        100.86        101.67         7.15 o                         
   3   9   4         13.81         17.18         7.86 o                         
   4   9   4          9.59          2.91         8.12 o                         
  -6  10   4          0.05         -6.92         6.92 o                         
  -5  10   4         11.33         20.00         7.35 o                         
  -4  10   4         12.42         16.99         6.28 o                         
  -3  10   4         15.52         14.29         5.90 o                         
  -2  10   4        179.74        175.91        11.77 o                         
  -1  10   4         73.15         93.80         8.83 o                         
   0  10   4        366.61        379.92        10.20 o                         
   1  10   4         47.07         49.12         4.48 o                         
   2  10   4         77.63         79.83         6.54 o                         
   3  10   4         19.10         17.01         8.21 o                         
   4  10   4          5.42         17.35         9.23 o                         
  -6  11   4          0.93          0.94         7.78 o                         
  -5  11   4          2.28         -4.36         5.98 o                         
  -4  11   4         85.84         73.85         9.83 o                         
  -3  11   4         25.52         32.06         5.15 o                         
  -2  11   4         99.08        117.93         5.24 o                         
  -1  11   4        594.98        560.90        13.26 o                         
   0  11   4         25.10         32.58         8.59 o                         
   1  11   4        170.80        179.30         7.09 o                         
   2  11   4        208.83        193.84        13.16 o                         
   3  11   4         12.64         20.43         8.38 o                         
   4  11   4         39.49         35.39        10.34 o                         
  -6  12   4          3.46          6.07         8.21 o                         
  -5  12   4         30.26         30.26         8.29 o                         
  -4  12   4         12.35          8.98         6.41 o                         
  -3  12   4         12.24         14.79         4.22 o                         
  -2  12   4         51.89         51.78         4.10 o                         
  -1  12   4        240.30        238.02        13.59 o                         
   0  12   4         61.95         71.80         5.00 o                         
   1  12   4         67.16        115.29        10.56 o                         
   2  12   4         53.42         73.94         6.45 o                         
   3  12   4          5.56          8.89         8.29 o                         
   4  12   4         10.24         18.81         9.49 o                         
  -5  13   4         78.59         53.51         9.83 o                         
  -4  13   4        115.45        114.12        11.63 o                         
  -3  13   4        240.01        234.14        10.36 o                         
  -2  13   4         54.61         57.75         4.25 o                         
  -1  13   4         25.77         27.51         4.11 o                         
   0  13   4         61.91         81.43         5.30 o                         
   1  13   4        740.46        749.29        19.74 o                         
   2  13   4        184.90        194.00         8.99 o                         
   3  13   4         30.22         20.86         8.38 o                         
   4  13   4         33.96         29.66         9.92 o                         
  -5  14   4         13.69         20.09         8.04 o                         
  -4  14   4         76.69         78.56        10.26 o                         
  -3  14   4         11.90         13.16         6.33 o                         
  -2  14   4         15.17         20.70         4.05 o                         
  -1  14   4         51.82         58.28         4.47 o                         
   0  14   4        190.43        210.84         9.18 o                         
   1  14   4        131.45        147.69        22.95 o                         
   2  14   4        101.42         95.20         7.15 o                         
   3  14   4         13.45         11.11         7.78 o                         
   4  14   4          8.44         18.04         9.49 o                         
  -5  15   4          2.62         -0.17         7.09 o                         
  -4  15   4         53.89         60.43         9.40 o                         
  -3  15   4        126.11        132.24        11.28 o                         
  -2  15   4         59.49         55.52         4.85 o                         
  -1  15   4        127.33        118.42         5.70 o                         
   0  15   4        198.10        216.44         9.52 o                         
   1  15   4        208.57        209.15         9.56 o                         
   2  15   4        202.32        183.16         8.85 o                         
   3  15   4         95.39         74.62        11.54 o                         
   4  15   4          0.17          7.69         9.15 o                         
  -5  16   4          6.82         -1.11         7.44 o                         
  -4  16   4        124.94        102.49        11.45 o                         
  -3  16   4          9.74          8.38         6.07 o                         
  -2  16   4         31.80         37.41         4.28 o                         
  -1  16   4        165.60        162.66         6.65 o                         
   0  16   4        509.93        526.61        15.59 o                         
   1  16   4        195.08        220.94         9.90 o                         
   2  16   4         32.55         25.87         4.52 o                         
   3  16   4         17.94         21.37         8.21 o                         
   4  16   4          7.66         -0.85         8.72 o                         
  -5  17   4         14.30         10.77         7.69 o                         
  -4  17   4          2.68          0.43         6.84 o                         
  -3  17   4        195.00        172.58        13.08 o                         
  -2  17   4          5.50          3.50         3.03 o                         
  -1  17   4          5.38          5.31         2.96 o                         
   0  17   4        803.12        756.84        30.60 o                         
   1  17   4        678.64        701.51        19.60 o                         
   2  17   4         36.67         36.61         5.81 o                         
   3  17   4         20.74         19.15         8.38 o                         
  -5  18   4          2.99          0.85         7.09 o                         
  -4  18   4         35.51         28.29         8.12 o                         
  -3  18   4        263.86        241.14        15.47 o                         
  -2  18   4         41.87         41.80         7.78 o                         
  -1  18   4        133.86        144.18        10.57 o                         
   0  18   4        237.25        237.79        12.05 o                         
   1  18   4        434.43        466.51        17.10 o                         
   2  18   4        293.48        266.81        10.57 o                         
  -5  19   4         40.66         35.47         9.57 o                         
  -4  19   4         34.35         17.44         8.04 o                         
  -3  19   4         55.07         45.13         8.55 o                         
  -2  19   4        305.13        313.20        16.84 o                         
  -1  19   4        232.33        225.74         9.52 o                         
   0  19   4        105.40        100.80         7.46 o                         
   1  19   4        596.13        586.36        17.45 o                         
   2  19   4         19.42         11.88         7.35 o                         
  -5  20   4         42.32         36.33         9.74 o                         
  -4  20   4         28.80         17.61         7.86 o                         
  -3  20   4         55.91         51.54         9.15 o                         
  -2  20   4        114.59         99.07        10.77 o                         
  -1  20   4         71.90         79.08         6.50 o                         
   0  20   4         14.37         23.70         4.77 o                         
   1  20   4         84.76        130.18         8.03 o                         
   2  20   4         70.20         55.90        10.09 o                         
  -5  21   4         28.35         18.12         9.06 o                         
  -4  21   4         62.71         55.39        10.09 o                         
  -3  21   4         20.41         16.07         7.09 o                         
  -2  21   4         36.50         20.94         6.75 o                         
  -1  21   4        160.64        148.33         8.59 o                         
   0  21   4        144.02        175.10         8.75 o                         
   1  21   4        320.60        314.29        11.88 o                         
   2  21   4         50.96         59.58        10.43 o                         
  -5  22   4          4.61          7.18         8.21 o                         
  -4  22   4        112.51         84.88        11.88 o                         
  -3  22   4         96.47         86.85        11.20 o                         
  -2  22   4         89.23         63.77         9.57 o                         
  -1  22   4          5.14          6.85         3.72 o                         
   0  22   4        505.16        474.29        14.93 o                         
   1  22   4        102.90        129.27         8.01 o                         
   2  22   4         19.40          7.95         7.35 o                         
  -5  23   4         32.56         41.29        10.60 o                         
  -4  23   4         16.39         14.62         7.61 o                         
  -3  23   4         88.33         78.56        10.94 o                         
  -2  23   4         22.16         16.07         6.75 o                         
  -1  23   4        114.54        129.81         7.40 o                         
   0  23   4        110.31        125.49         7.91 o                         
   1  23   4         56.28         69.22         7.27 o                         
   2  23   4         21.06         21.46         8.55 o                         
  -5  24   4         17.22         22.65        10.00 o                         
  -4  24   4         48.22         47.87         9.74 o                         
  -3  24   4         31.62         27.44         8.12 o                         
  -2  24   4         46.07         42.31         8.46 o                         
  -1  24   4        240.68        220.95         9.59 o                         
   0  24   4         87.62         93.97        16.03 o                         
   1  24   4          9.45         10.27         4.08 o                         
  -5  25   4         48.50         35.22        10.68 o                         
  -4  25   4         36.00         30.35         9.23 o                         
  -3  25   4         11.97          2.05         6.15 o                         
  -2  25   4         46.31         52.74         9.15 o                         
  -1  25   4        132.05        126.96        10.64 o                         
   0  25   4         95.80        107.32         7.74 o                         
   1  25   4          1.42          3.06         6.88 o                         
  -5  26   4         12.92         19.40         9.49 o                         
  -4  26   4         16.03         17.44         8.21 o                         
  -3  26   4         28.40         44.28         9.15 o                         
  -2  26   4        151.62        131.72        13.08 o                         
  -1  26   4         21.01         14.22         4.66 o                         
   0  26   4         13.88          9.51         4.44 o                         
   1  26   4         12.73         12.99         8.72 o                         
  -5  27   4          2.88          5.56         8.72 o                         
  -4  27   4          6.73          3.42         7.69 o                         
  -3  27   4         34.94         41.03         9.23 o                         
  -2  27   4        253.48        219.08        15.47 o                         
  -1  27   4          4.25          6.84         3.89 o                         
   0  27   4         58.22         65.57         6.63 o                         
   1  27   4         35.15         43.97         9.92 o                         
  -5  28   4         19.02         22.05        10.26 o                         
  -4  28   4         45.55         41.46        10.26 o                         
  -3  28   4         89.09         78.90        11.20 o                         
  -2  28   4         12.16         15.22         6.84 o                         
  -1  28   4         66.45         64.20         6.27 o                         
   0  28   4          2.07          5.62         4.11 o                         
   1  28   4          7.14         15.30         4.33 o                         
  -4  29   4         11.78         11.80         8.72 o                         
  -3  29   4         37.11         32.82         8.72 o                         
  -2  29   4         87.65         85.39        11.37 o                         
  -1  29   4         39.71         36.59         8.12 o                         
   0  29   4         17.35         16.92         5.98 o                         
   1  29   4         13.25         14.15         4.96 o                         
  -4  30   4         19.09         14.28         9.23 o                         
  -3  30   4         26.58         15.64         8.12 o                         
  -2  30   4          0.81         -1.62         5.73 o                         
  -1  30   4          1.07          2.82         5.39 o                         
   0  30   4          8.68         11.67         6.33 o                         
   1  30   4         40.73         62.91        10.60 o                         
  -4  31   4        223.48        201.90        17.10 o                         
  -3  31   4         31.76         14.19         8.21 o                         
  -2  31   4          8.34          9.06         6.84 o                         
  -1  31   4         34.98         33.00         7.86 o                         
   0  31   4         13.26         14.48         5.73 o                         
   1  31   4          4.28          0.34         6.75 o                         
  -4  32   4         15.58         36.50        10.34 o                         
  -3  32   4        117.29        103.43        13.08 o                         
  -2  32   4         13.74         11.03         6.58 o                         
  -1  32   4         50.87         49.24         8.89 o                         
   0  32   4          6.96          5.50         4.17 o                         
   1  32   4         19.84         23.25         8.46 o                         
  -4  33   4         76.22         65.31        12.31 o                         
  -3  33   4         95.56         87.02        12.74 o                         
  -2  33   4         37.91         41.97         8.89 o                         
  -1  33   4        203.56        203.10        14.53 o                         
   0  33   4          3.46          4.52         5.13 o                         
   1  33   4         17.35         18.89         8.29 o                         
  -4  34   4         52.84         52.48        11.11 o                         
  -3  34   4         23.86         21.20         8.72 o                         
  -2  34   4          2.25          2.48         6.58 o                         
  -1  34   4          5.85          5.56         5.81 o                         
   0  34   4         12.94         15.75         4.87 o                         
   1  34   4          1.98         -1.88         6.92 o                         
  -4  35   4          9.04         15.47         8.72 o                         
  -3  35   4          2.75         -0.09         7.01 o                         
  -2  35   4         65.21         60.26        10.68 o                         
  -1  35   4         47.79         39.49         8.98 o                         
   0  35   4         16.96         10.78         9.02 o                         
   1  35   4          4.14          7.86         7.86 o                         
  -4  36   4         32.11         17.61         9.66 o                         
  -3  36   4          2.78         10.86         7.95 o                         
  -2  36   4         30.18         25.64         8.63 o                         
  -1  36   4          2.36          3.42         5.73 o                         
   0  36   4          3.10         12.91         5.90 o                         
   1  36   4          3.61         11.03         8.29 o                         
  -3  37   4          2.14         10.51         7.69 o                         
  -2  37   4          5.07          4.27         6.75 o                         
  -1  37   4          2.81         -1.37         5.90 o                         
   0  37   4         64.75         77.36        10.34 o                         
   1  37   4         25.49         40.86        10.17 o                         
  -3  38   4          0.68         -1.80         6.75 o                         
  -1  38   4          6.68          3.68         5.98 o                         
   0  38   4          0.22         12.48         5.98 o                         
   1  38   4          5.76         11.28         8.55 o                         
  -3  39   4         10.38         16.41         8.72 o                         
  -2  39   4         33.53         38.12        10.09 o                         
  -1  39   4          4.86         12.48         6.92 o                         
   1  39   4         41.57         34.88        10.94 o                         
  -3  40   4         11.13         10.34         8.29 o                         
  -2  40   4          5.03         -5.81         5.81 o                         
  -1  40   4         20.32         32.40         8.29 o                         
   1  40   4         12.34         20.77         9.57 o                         
  -2  41   4         35.41         30.09         9.66 o                         
  -1  41   4         47.92         42.83         9.66 o                         
   1  41   4         58.70         57.19        12.22 o                         
  -2  42   4          7.72          7.09         6.92 o                         
  -1  42   4          4.59          5.64         6.84 o                         
  -2  43   4          5.83          8.29         7.69 o                         
  -1  43   4         18.23         22.40         8.63 o                         
  -1  44   4          5.33          3.68         6.92 o                         
  -1 -40   5         12.60         18.65         6.43 o                         
  -2 -39   5         23.71         31.69         7.10 o                         
  -1 -39   5         20.29         13.83         6.07 o                         
   0 -39   5         22.38         11.80         6.31 o                         
  -2 -38   5          0.51          4.04         6.41 o                         
  -1 -38   5         24.11         22.14         6.37 o                         
   0 -38   5          1.87          1.21         5.08 o                         
  -2 -37   5         10.50          2.22         4.95 o                         
  -1 -37   5          6.99          6.74         5.55 o                         
   0 -37   5          2.06          2.61         5.28 o                         
   1 -37   5         53.78         61.16        18.42 o                         
  -3 -36   5         34.48         39.77        11.33 o                         
  -2 -36   5          3.94          4.13         5.17 o                         
  -1 -36   5         15.03         16.77         5.98 o                         
   0 -36   5         17.46         16.03         6.39 o                         
   1 -36   5         40.93         32.78        13.29 o                         
  -3 -35   5         31.86         29.71         6.42 o                         
  -2 -35   5         37.89         37.94         6.71 o                         
  -1 -35   5         10.17         10.33         5.61 o                         
   0 -35   5         12.04         14.31         5.79 o                         
   1 -35   5         26.04         24.49         6.95 o                         
  -3 -34   5          4.16          8.02         5.01 o                         
  -2 -34   5          6.99          7.60         5.19 o                         
  -1 -34   5         35.21         24.68         7.52 o                         
   0 -34   5        115.28        109.36        16.75 o                         
   1 -34   5         23.47         23.37         6.77 o                         
  -3 -33   5         31.31         24.22         6.02 o                         
  -2 -33   5          6.95          2.38         4.92 o                         
  -1 -33   5         18.83         13.62         5.69 o                         
   0 -33   5         52.60         53.26         7.55 o                         
   1 -33   5          5.37          3.92         5.90 o                         
   2 -33   5          4.85          4.98         6.92 o                         
  -3 -32   5         39.07         43.65         6.55 o                         
  -2 -32   5          1.53         -2.84         4.43 o                         
  -1 -32   5         34.80         35.39         6.60 o                         
   0 -32   5         11.48          8.69         5.94 o                         
   1 -32   5         63.86         53.69        12.91 o                         
   2 -32   5         24.85         13.48         6.06 o                         
  -4 -31   5         19.57          5.90         7.27 o                         
  -3 -31   5          6.15         13.90         5.14 o                         
  -2 -31   5         24.21         21.39         6.04 o                         
  -1 -31   5         28.84         26.37         6.20 o                         
   0 -31   5          2.44          0.17         4.58 o                         
   1 -31   5         24.33         24.79        10.56 o                         
   2 -31   5         19.32         18.01         6.22 o                         
  -4 -30   5         31.85         23.51         8.04 o                         
  -3 -30   5         34.13         27.30         4.74 o                         
  -2 -30   5          5.26         -2.92         4.22 o                         
  -1 -30   5         36.50         40.74         6.86 o                         
   0 -30   5         73.56         64.90        17.95 o                         
   1 -30   5         23.36         24.21         7.27 o                         
   2 -30   5          1.01          0.94         4.95 o                         
  -4 -29   5          8.97          1.71         6.50 o                         
  -3 -29   5          7.93          4.92         3.69 o                         
  -2 -29   5         11.82         20.24        10.98 o                         
  -1 -29   5          5.74          3.16         4.46 o                         
   0 -29   5         40.05         40.69         8.42 o                         
   1 -29   5          8.71         13.33         5.60 o                         
   2 -29   5          3.49          5.58         5.30 o                         
  -4 -28   5          2.00          3.13         4.47 o                         
  -3 -28   5         13.49          9.89         6.94 o                         
  -2 -28   5          8.68          7.90         5.68 o                         
  -1 -28   5         32.99         34.01         8.21 o                         
   0 -28   5         99.09         78.92        20.99 o                         
   1 -28   5         26.46         19.15         5.70 o                         
   2 -28   5         42.25         31.54         9.87 o                         
  -4 -27   5         22.63         30.82         5.53 o                         
  -3 -27   5         16.73         13.34         4.02 o                         
  -2 -27   5         18.28         13.88         4.92 o                         
  -1 -27   5         23.00         16.72         5.20 o                         
   0 -27   5        122.90        112.49        12.65 o                         
   1 -27   5         70.05         65.99        10.77 o                         
   2 -27   5          2.59         -2.90         4.68 o                         
  -4 -26   5         40.34         43.03         6.16 o                         
  -3 -26   5         11.31          6.54         3.70 o                         
  -2 -26   5         26.07         28.22        10.39 o                         
  -1 -26   5         18.38         14.50         7.61 o                         
   0 -26   5         62.09         66.36        15.56 o                         
   1 -26   5         15.67         19.93         6.15 o                         
   2 -26   5         24.14         14.45         9.02 o                         
   3 -26   5         31.84         39.98         7.05 o                         
  -4 -25   5          3.63          8.55         6.07 o                         
  -3 -25   5          7.91          8.33         3.58 o                         
  -2 -25   5         55.65         56.92         9.62 o                         
  -1 -25   5         41.39         41.85         6.31 o                         
   0 -25   5         57.61         54.44         6.80 o                         
   1 -25   5         72.59         50.24         6.95 o                         
   2 -25   5         19.94          3.22         4.52 o                         
   3 -25   5         44.70         46.88         7.47 o                         
  -4 -24   5         39.52         42.33         5.77 o                         
  -3 -24   5         13.85         14.57         3.84 o                         
  -2 -24   5         33.42         34.99         4.70 o                         
  -1 -24   5          1.35         -1.88         3.83 o                         
   0 -24   5         15.89         24.75         5.30 o                         
   1 -24   5        151.92        154.29        13.25 o                         
   2 -24   5         49.48         43.58         6.89 o                         
   3 -24   5          9.70          8.36         5.70 o                         
  -4 -23   5         20.77         24.09         5.03 o                         
  -3 -23   5         10.74         12.24         4.53 o                         
  -2 -23   5         71.57         65.74         5.64 o                         
  -1 -23   5         12.38          6.98         4.59 o                         
   0 -23   5        122.68        117.46        17.69 o                         
   1 -23   5          9.70          9.30         4.66 o                         
   2 -23   5         49.68         40.86         6.67 o                         
   3 -23   5          9.25          5.49         7.95 o                         
  -4 -22   5         46.18         46.65         5.74 o                         
  -3 -22   5          3.25          7.68         3.31 o                         
  -2 -22   5         16.85         14.42         3.91 o                         
  -1 -22   5         17.59         23.98         5.28 o                         
   0 -22   5          4.68         24.26         5.32 o                         
   1 -22   5         14.22         17.79         7.35 o                         
   2 -22   5          1.49          4.68         4.79 o                         
   3 -22   5          9.75         12.16         5.44 o                         
  -5 -21   5          4.13         -0.09         5.56 o                         
  -4 -21   5         10.48          6.90         4.32 o                         
  -3 -21   5         35.14         21.75         5.07 o                         
  -2 -21   5         21.97         25.38         4.13 o                         
  -1 -21   5        121.17        110.86         8.52 o                         
   0 -21   5        166.91        162.33        12.91 o                         
   1 -21   5         16.46          9.89         4.88 o                         
   2 -21   5         14.69         15.23         5.26 o                         
   3 -21   5          2.36          4.41         5.07 o                         
  -5 -20   5          2.22          4.06         3.99 o                         
  -4 -20   5          9.80          9.85         4.40 o                         
  -3 -20   5          0.64          0.80         2.96 o                         
  -2 -20   5         12.37          8.82         3.54 o                         
  -1 -20   5         29.39         35.73         6.54 o                         
   0 -20   5         26.31         32.01        10.60 o                         
   1 -20   5          3.27         11.00         7.56 o                         
   2 -20   5         33.36         33.55        11.03 o                         
   3 -20   5          2.87          9.38         5.19 o                         
  -5 -19   5          1.19         -1.72         3.67 o                         
  -4 -19   5          1.21          3.93         3.11 o                         
  -3 -19   5          6.46          5.02         3.32 o                         
  -2 -19   5          9.75          9.00         4.57 o                         
  -1 -19   5        142.11        150.27        12.22 o                         
   0 -19   5         17.45         22.46         5.04 o                         
   1 -19   5        130.22        144.03        12.31 o                         
   2 -19   5          5.09          2.58         4.41 o                         
   3 -19   5          3.61          5.69         4.90 o                         
  -5 -18   5         19.78         14.32         4.41 o                         
  -4 -18   5         11.47         13.28         6.72 o                         
  -3 -18   5          2.74          1.98         3.14 o                         
  -2 -18   5         29.34         29.83         4.22 o                         
  -1 -18   5         25.92         28.64         5.28 o                         
   0 -18   5         24.59         20.91         4.95 o                         
   1 -18   5         19.38         27.74         5.72 o                         
   2 -18   5          3.26          1.89         4.56 o                         
   3 -18   5          6.69          3.74         9.06 o                         
  -5 -17   5          5.08          5.59         4.17 o                         
  -4 -17   5         20.84         13.40         3.32 o                         
  -3 -17   5         79.26         93.24         5.89 o                         
  -2 -17   5          1.01         -0.92         2.84 o                         
  -1 -17   5         72.92         71.59        12.27 o                         
   0 -17   5         45.48         48.65        17.27 o                         
   1 -17   5         18.08         21.28         5.38 o                         
   2 -17   5         11.99          8.85         5.47 o                         
   3 -17   5          0.32          3.83         4.54 o                         
  -5 -16   5         35.13         31.67         5.01 o                         
  -4 -16   5          2.67         10.80         5.51 o                         
  -3 -16   5         16.00         13.74         3.56 o                         
  -2 -16   5         41.10         53.74         9.97 o                         
  -1 -16   5         46.48         44.41         5.83 o                         
   0 -16   5         71.90         86.95        10.73 o                         
   1 -16   5         20.03         24.62         5.62 o                         
   2 -16   5          3.96          4.02         4.42 o                         
   3 -16   5         14.98         19.68         5.58 o                         
  -5 -15   5          5.03          1.55         3.72 o                         
  -4 -15   5         54.62         46.26         5.46 o                         
  -3 -15   5          0.59         -1.98         2.82 o                         
  -2 -15   5        182.08        167.94         7.12 o                         
  -1 -15   5        133.62        135.79         9.40 o                         
   0 -15   5        252.85        270.12        15.98 o                         
   1 -15   5         35.48         35.71         5.95 o                         
   2 -15   5          3.71          2.83         4.06 o                         
   3 -15   5          7.77         11.94         5.14 o                         
  -5 -14   5          5.17         -0.07         3.74 o                         
  -4 -14   5          4.38          8.28         3.12 o                         
  -3 -14   5         29.36         44.00         5.81 o                         
  -2 -14   5         18.21         25.92         5.34 o                         
  -1 -14   5        195.93        203.60         8.02 o                         
   0 -14   5         28.81         54.92         6.22 o                         
   1 -14   5        108.83         94.31         7.97 o                         
   2 -14   5          7.86         13.88         4.87 o                         
   3 -14   5         11.29         17.68         6.11 o                         
  -5 -13   5         13.96         12.43         4.23 o                         
  -4 -13   5         20.87         12.86         3.45 o                         
  -3 -13   5        332.12        334.87         8.60 o                         
  -2 -13   5        133.78        131.64         6.24 o                         
  -1 -13   5          7.30         24.97         4.01 o                         
   0 -13   5        193.75        199.91        12.57 o                         
   1 -13   5         73.25         71.71        14.40 o                         
   2 -13   5         23.53         27.94         9.06 o                         
   3 -13   5         81.87         70.85         7.54 o                         
  -5 -12   5         10.39         16.08         7.61 o                         
  -4 -12   5         23.21         23.21         3.85 o                         
  -3 -12   5         59.41         61.43         4.28 o                         
  -2 -12   5          5.59          9.50         3.95 o                         
  -1 -12   5        162.04        167.06         7.24 o                         
   0 -12   5        161.53        175.80         9.17 o                         
   1 -12   5         26.73         25.60         5.28 o                         
   2 -12   5          8.80          5.52         4.58 o                         
   3 -12   5         58.25         55.82         7.02 o                         
   4 -12   5          1.10          5.39        10.17 o                         
  -5 -11   5         10.54          8.03         3.32 o                         
  -4 -11   5         24.05         22.11         5.81 o                         
  -3 -11   5         30.36         34.77         4.31 o                         
  -2 -11   5         90.96         95.17         7.82 o                         
  -1 -11   5        353.85        321.71        10.04 o                         
   0 -11   5        343.52        335.66        13.04 o                         
   1 -11   5         26.98         18.36         4.89 o                         
   2 -11   5          3.36          6.87         4.58 o                         
   3 -11   5          5.63         21.15         5.38 o                         
   4 -11   5         45.03         47.18        11.97 o                         
  -5 -10   5          9.93         11.51         3.52 o                         
  -4 -10   5         34.16         31.51         4.18 o                         
  -3 -10   5         24.62         29.24         3.45 o                         
  -2 -10   5        104.55        110.86         7.66 o                         
  -1 -10   5         57.68         69.52         8.41 o                         
   0 -10   5        136.80        156.60        12.05 o                         
   1 -10   5          9.40         14.39         4.58 o                         
   2 -10   5         28.11         23.00        11.45 o                         
   3 -10   5          9.62          7.99         5.09 o                         
   4 -10   5         22.92          6.92         9.40 o                         
  -5  -9   5         40.78         41.44         4.50 o                         
  -4  -9   5          8.73         11.40         3.40 o                         
  -3  -9   5         92.58         99.93         5.02 o                         
  -2  -9   5         31.04         38.30         4.51 o                         
  -1  -9   5        112.45        122.63         6.70 o                         
   0  -9   5         99.42        101.51        13.16 o                         
   1  -9   5         51.23         55.19         6.32 o                         
   2  -9   5         10.15          7.05         4.44 o                         
   3  -9   5          7.50          6.26         4.44 o                         
   4  -9   5         14.10         41.54        11.45 o                         
  -5  -8   5          1.26          2.43         3.15 o                         
  -4  -8   5          0.50         12.65         3.38 o                         
  -3  -8   5         63.43         68.56         4.41 o                         
  -2  -8   5         66.49         74.77         7.23 o                         
  -1  -8   5        221.64        228.55         8.28 o                         
   0  -8   5         88.98         92.50         9.36 o                         
   1  -8   5         38.26         44.44         5.89 o                         
   2  -8   5          0.05         10.61         4.63 o                         
   3  -8   5         22.46         25.89         5.41 o                         
   4  -8   5          9.22          1.28         8.89 o                         
  -5  -7   5         15.17         13.71         4.56 o                         
  -4  -7   5        238.09        219.98         7.83 o                         
  -3  -7   5         69.15         72.31         4.44 o                         
  -2  -7   5         59.03         84.15         7.85 o                         
  -1  -7   5        399.51        409.23        11.39 o                         
   0  -7   5          4.79         11.43         4.40 o                         
   1  -7   5         49.89         44.41         5.85 o                         
   2  -7   5         70.38         72.50        11.84 o                         
   3  -7   5          7.63          5.98         8.04 o                         
   4  -7   5          9.98          5.47         9.32 o                         
  -5  -6   5          4.96          6.68         5.90 o                         
  -4  -6   5        190.01        181.10         7.13 o                         
  -3  -6   5          6.14          6.88         2.66 o                         
  -2  -6   5        260.44        265.20         8.65 o                         
  -1  -6   5        117.25        146.07         6.64 o                         
   0  -6   5         30.79         31.02         5.34 o                         
   1  -6   5         84.11         83.34        12.48 o                         
   2  -6   5        117.42        105.04         8.29 o                         
   3  -6   5         52.73         28.55         9.57 o                         
   4  -6   5          3.35          3.76         9.23 o                         
  -5  -5   5         12.33         15.98         5.02 o                         
  -4  -5   5         35.53         41.35         6.82 o                         
  -3  -5   5         12.07         25.53         5.48 o                         
  -2  -5   5        365.38        377.79        10.56 o                         
  -1  -5   5         27.69         32.97         4.11 o                         
   0  -5   5          0.89          5.25         3.94 o                         
   1  -5   5         44.34         62.02         6.58 o                         
   2  -5   5         50.57         41.60         6.01 o                         
   3  -5   5         26.68         38.89        10.26 o                         
   4  -5   5         11.03         13.93         9.32 o                         
  -5  -4   5         10.31         13.58         4.74 o                         
  -4  -4   5         12.54         19.11         4.50 o                         
  -3  -4   5        211.65        210.77         8.38 o                         
  -2  -4   5         32.93         58.67         7.12 o                         
  -1  -4   5         20.04         32.00         5.17 o                         
   0  -4   5         66.14         49.91         5.93 o                         
   1  -4   5        206.75        178.31        12.65 o                         
   2  -4   5         28.82         31.53         5.48 o                         
   3  -4   5         30.24         45.05        10.34 o                         
   4  -4   5          9.75          3.25         8.46 o                         
  -5  -3   5         11.81         27.44         7.35 o                         
  -4  -3   5         30.06         33.80         5.43 o                         
  -3  -3   5         78.32         75.85         6.58 o                         
  -2  -3   5         64.43         68.11         6.26 o                         
  -1  -3   5        125.29        130.86         7.79 o                         
   0  -3   5         14.93         17.79         5.94 o                         
   1  -3   5         18.17         36.38         5.49 o                         
   2  -3   5          2.41         14.42         4.64 o                         
   3  -3   5         28.63         18.38         8.98 o                         
   4  -3   5         13.26         16.07         9.66 o                         
  -5  -2   5         25.74         22.74         7.35 o                         
  -4  -2   5         38.36         41.19         8.76 o                         
  -3  -2   5         29.00         51.52         9.66 o                         
  -2  -2   5          0.21          8.42         3.84 o                         
  -1  -2   5         73.30         70.84         7.14 o                         
   0  -2   5         45.73         45.42         7.27 o                         
   1  -2   5         50.39         57.20        11.58 o                         
   2  -2   5         96.24         83.96        22.14 o                         
   3  -2   5          1.00          0.17         7.95 o                         
   4  -2   5         13.29         15.04         9.40 o                         
  -5  -1   5          6.55         13.08         7.18 o                         
  -4  -1   5         12.34         22.16         5.64 o                         
  -3  -1   5        302.80        295.79        31.71 o                         
  -2  -1   5         95.41         91.49         5.69 o                         
  -1  -1   5        105.52        108.71         7.60 o                         
   0  -1   5          6.71          9.51         4.33 o                         
   1  -1   5        123.47        105.50        19.06 o                         
   2  -1   5        109.51        106.23        17.82 o                         
   3  -1   5         11.19         11.88         8.46 o                         
   4  -1   5          4.83         12.82         8.98 o                         
  -5   0   5        169.27        148.39        12.14 o                         
  -4   0   5         79.74         78.58         6.98 o                         
  -3   0   5          0.01         27.54        11.16 o                         
  -2   0   5         25.31         33.10         4.05 o                         
  -1   0   5        117.88        131.11         8.33 o                         
   0   0   5         37.96         41.32         5.56 o                         
   1   0   5         11.97         20.73         4.68 o                         
   2   0   5          0.04         17.39         4.70 o                         
   3   0   5          1.18         -5.73         5.73 o                         
   4   0   5         17.99         23.68         9.92 o                         
  -5   1   5          6.51         13.59         6.92 o                         
  -4   1   5         12.36         26.76         7.61 o                         
  -3   1   5        302.07        304.73        11.78 o                         
  -2   1   5         95.64        104.00         8.17 o                         
  -1   1   5        105.36        127.18         7.82 o                         
   0   1   5          6.72         16.02         4.33 o                         
   1   1   5        123.44        105.12        20.13 o                         
   2   1   5        109.67         91.83        14.92 o                         
   3   1   5         11.18         15.90         8.12 o                         
   4   1   5          4.84          1.11         8.72 o                         
  -5   2   5         25.63         31.97         8.55 o                         
  -4   2   5         38.37         49.66         8.29 o                         
  -3   2   5         28.95         35.15         5.29 o                         
  -2   2   5          0.19          4.53         3.63 o                         
  -1   2   5         72.99         98.97        12.91 o                         
   0   2   5         45.76         42.74         5.69 o                         
   1   2   5         50.47         57.52         7.09 o                         
   2   2   5         96.38         93.46         7.50 o                         
   3   2   5          1.01         11.37         7.35 o                         
   4   2   5         13.33         14.28         9.92 o                         
  -5   3   5         11.78         23.93         8.04 o                         
  -4   3   5         30.08         43.85         8.04 o                         
  -3   3   5         78.16         87.19         9.83 o                         
  -2   3   5         64.37         67.36         6.11 o                         
  -1   3   5        125.61        121.36         8.10 o                         
   0   3   5         14.94         18.90         6.11 o                         
   1   3   5         18.23         30.70         5.20 o                         
   2   3   5          2.42         14.59         4.41 o                         
   3   3   5         28.62         21.20         8.46 o                         
   4   3   5         13.25          9.74         9.40 o                         
  -5   4   5         10.32          9.49         6.67 o                         
  -4   4   5         12.50         12.48         6.50 o                         
  -3   4   5        211.52        190.11        13.16 o                         
  -2   4   5         33.01         57.11         5.77 o                         
  -1   4   5         20.05         36.84         5.34 o                         
   0   4   5         66.04         57.43         7.78 o                         
   1   4   5        206.61        184.39         9.32 o                         
   2   4   5         28.84         23.67         4.78 o                         
   3   4   5         30.32         15.64         8.46 o                         
   4   4   5          9.77          8.72         9.40 o                         
  -5   5   5         12.38         -1.62         6.24 o                         
  -4   5   5         35.41         58.30         8.89 o                         
  -3   5   5         12.11         10.17         6.15 o                         
  -2   5   5        365.78        362.68        14.15 o                         
  -1   5   5         27.74         30.25         4.93 o                         
   0   5   5          0.88          1.94         3.77 o                         
   1   5   5         44.38         40.23         5.54 o                         
   2   5   5         50.72         45.41         5.81 o                         
   3   5   5         26.55         15.30         8.29 o                         
   4   5   5         11.06         11.71         9.40 o                         
  -5   6   5          5.00         -0.26         6.41 o                         
  -4   6   5        189.67        207.72        14.02 o                         
  -3   6   5          6.15         16.24         6.50 o                         
  -2   6   5        260.69        257.92        10.28 o                         
  -1   6   5        117.11        155.11         8.25 o                         
   0   6   5         30.89         19.63         4.89 o                         
   1   6   5         83.99         92.22        14.02 o                         
   2   6   5        117.42        116.15        10.81 o                         
   3   6   5         52.88         41.80        10.17 o                         
   4   6   5          3.34          2.39         8.63 o                         
  -5   7   5         15.21         11.11         7.52 o                         
  -4   7   5        238.21        241.57        15.22 o                         
  -3   7   5         69.16         70.26         9.40 o                         
  -2   7   5         58.76         65.25         6.07 o                         
  -1   7   5        399.79        422.63        22.69 o                         
   0   7   5          4.78         15.63         6.41 o                         
   1   7   5         49.82         37.68         5.67 o                         
   2   7   5         70.23         70.65         6.84 o                         
   3   7   5          7.56          3.42         7.52 o                         
   4   7   5          9.99          9.15         9.23 o                         
  -5   8   5          1.25          9.32         7.35 o                         
  -4   8   5          0.50         12.57         6.92 o                         
  -3   8   5         63.22         72.74         9.66 o                         
  -2   8   5         66.40         75.39         8.98 o                         
  -1   8   5        221.87        231.92        10.00 o                         
   0   8   5         89.12         72.49        15.00 o                         
   1   8   5         38.21         33.92         5.50 o                         
   2   8   5          0.05          4.94         4.08 o                         
   3   8   5         22.38         14.45         8.29 o                         
   4   8   5          9.24          8.98         9.23 o                         
  -5   9   5         40.88         27.01         8.63 o                         
  -4   9   5          8.78         16.41         7.27 o                         
  -3   9   5         92.59         85.05        10.34 o                         
  -2   9   5         31.14         37.07         5.12 o                         
  -1   9   5        111.88        131.23         8.03 o                         
   0   9   5         99.44        105.19         7.66 o                         
   1   9   5         51.17         56.12        10.00 o                         
   2   9   5         10.14          9.93         4.22 o                         
   3   9   5          7.49          1.80         7.61 o                         
   4   9   5         14.16         22.40         9.92 o                         
  -5  10   5          9.93         17.95         7.61 o                         
  -4  10   5         34.11         32.48         8.12 o                         
  -3  10   5         24.63         13.76         6.50 o                         
  -2  10   5        104.45        115.98         7.11 o                         
  -1  10   5         57.50         68.69         6.41 o                         
   0  10   5        136.73        168.97         8.94 o                         
   1  10   5          9.41          8.65         4.12 o                         
   2  10   5         28.04         34.70         5.50 o                         
   3  10   5          9.64          3.76         7.27 o                         
   4  10   5         22.91         14.87        10.17 o                         
  -5  11   5         10.53         12.91         7.69 o                         
  -4  11   5         24.08         32.57         7.95 o                         
  -3  11   5         30.56         18.72         6.50 o                         
  -2  11   5         90.87         83.74        11.67 o                         
  -1  11   5        353.79        338.04        12.30 o                         
   0  11   5        343.16        348.08        29.96 o                         
   1  11   5         26.93         22.71         5.02 o                         
   2  11   5          3.38          3.31         4.57 o                         
   3  11   5          5.62         14.53         8.21 o                         
   4  11   5         44.95         20.43        10.34 o                         
  -5  12   5         10.40         11.37         7.78 o                         
  -4  12   5         23.29         21.80         7.69 o                         
  -3  12   5         59.34         53.51         8.98 o                         
  -2  12   5          5.62          7.76         3.66 o                         
  -1  12   5        162.38        168.76         8.70 o                         
   0  12   5        161.62        165.76         8.98 o                         
   1  12   5         26.73         30.72         5.31 o                         
   2  12   5          8.82         17.45         8.25 o                         
   3  12   5         58.06         36.41         9.92 o                         
   4  12   5          1.12          6.24         9.66 o                         
  -5  13   5         14.00         10.34         7.86 o                         
  -4  13   5         20.88         13.08         7.35 o                         
  -3  13   5        332.45        367.05        19.40 o                         
  -2  13   5        133.50        121.49         7.65 o                         
  -1  13   5          7.32         16.70         4.44 o                         
   0  13   5        193.91        213.77        10.98 o                         
   1  13   5         73.26         83.24        10.09 o                         
   2  13   5         23.53         32.41         5.27 o                         
   3  13   5         81.85         84.62        12.74 o                         
  -5  14   5          5.22          1.54         7.09 o                         
  -4  14   5          4.34         -0.68         6.15 o                         
  -3  14   5         29.44         33.34         8.46 o                         
  -2  14   5         18.02         31.20         7.44 o                         
  -1  14   5        196.48        207.93         9.57 o                         
   0  14   5         28.91         45.10         5.85 o                         
   1  14   5        108.89         99.86         9.92 o                         
   2  14   5          7.82         14.53         7.86 o                         
   3  14   5         11.33          3.42         7.01 o                         
  -5  15   5          5.01          9.92         8.12 o                         
  -4  15   5         54.63         37.44         8.98 o                         
  -3  15   5          0.57         -1.11         5.39 o                         
  -2  15   5        182.08        161.64        12.91 o                         
  -1  15   5        133.43        150.68         8.28 o                         
   0  15   5        252.68        265.14        11.27 o                         
   1  15   5         35.48         44.01        10.26 o                         
   2  15   5          3.72          2.91         7.01 o                         
   3  15   5          7.79         11.11         7.78 o                         
  -5  16   5         35.25         31.03         9.32 o                         
  -4  16   5          2.67         -1.62         6.15 o                         
  -3  16   5         16.04         19.66         7.18 o                         
  -2  16   5         41.27         28.12         7.52 o                         
  -1  16   5         46.52         55.83         6.24 o                         
   0  16   5         72.08         95.28         7.72 o                         
   1  16   5         19.99         21.44         4.83 o                         
   2  16   5          3.92          8.98         7.69 o                         
   3  16   5         14.97          4.44         7.35 o                         
  -5  17   5          5.09          2.05         7.86 o                         
  -4  17   5         20.85         16.75         7.86 o                         
  -3  17   5         79.08         68.98        10.43 o                         
  -2  17   5          1.04          4.19         5.73 o                         
  -1  17   5         72.95         71.51        14.92 o                         
   0  17   5         45.31         57.52         6.52 o                         
   1  17   5         18.03         21.81         6.88 o                         
   2  17   5         12.03          8.12         7.95 o                         
   3  17   5          0.32          1.28         7.27 o                         
  -5  18   5         19.80         13.68         8.29 o                         
  -4  18   5         11.41          3.85         6.50 o                         
  -3  18   5          2.76          0.00         5.90 o                         
  -2  18   5         29.29         29.40         7.69 o                         
  -1  18   5         25.96         28.34         5.28 o                         
   0  18   5         24.58         30.40         5.48 o                         
   1  18   5         19.38         21.88         4.98 o                         
   2  18   5          3.25         -3.16         7.01 o                         
   3  18   5          6.64          5.04         7.52 o                         
  -5  19   5          1.21          0.43         7.61 o                         
  -4  19   5          1.20         12.74         8.04 o                         
  -3  19   5          6.47         15.47         7.01 o                         
  -2  19   5          9.77         11.80         6.50 o                         
  -1  19   5        142.03        162.05        27.40 o                         
   0  19   5         17.39         20.27         5.17 o                         
   1  19   5        130.47        139.09         8.81 o                         
   2  19   5          5.11         15.47         8.38 o                         
   3  19   5          3.62          1.28         7.35 o                         
  -5  20   5          2.21         -0.85         7.86 o                         
  -4  20   5          9.80         13.85         8.21 o                         
  -3  20   5          0.64          3.68         6.41 o                         
  -2  20   5         12.27          4.27         5.39 o                         
  -1  20   5         29.39         31.45         8.25 o                         
   0  20   5         26.26         21.29         5.00 o                         
   1  20   5          3.32          2.21         3.76 o                         
   2  20   5         33.35         15.56         8.55 o                         
   3  20   5          2.88         -5.30         7.27 o                         
  -5  21   5          4.13          8.46         8.04 o                         
  -4  21   5         10.49          9.06         7.52 o                         
  -3  21   5         35.25         23.93         7.61 o                         
  -2  21   5         21.99         25.73         7.69 o                         
  -1  21   5        120.80        132.77         8.75 o                         
   0  21   5        167.05        169.98         9.40 o                         
   1  21   5         16.41         14.51         4.86 o                         
   2  21   5         14.79         10.68         8.04 o                         
   3  21   5          2.34         -3.93         7.95 o                         
  -4  22   5         46.29         46.24         9.92 o                         
  -3  22   5          3.28          7.78         6.41 o                         
  -2  22   5         16.97         24.11         7.35 o                         
  -1  22   5         17.65         20.11         4.91 o                         
   0  22   5          4.67         18.45         4.84 o                         
   1  22   5         14.16         16.93         4.64 o                         
   2  22   5          1.47         12.57         8.46 o                         
   3  22   5          9.71          8.98         8.98 o                         
  -4  23   5         20.72         23.16         9.23 o                         
  -3  23   5         10.77          7.52         6.58 o                         
  -2  23   5         71.46         53.00         9.40 o                         
  -1  23   5         12.39         11.16         4.56 o                         
   0  23   5        122.75        128.00         8.81 o                         
   1  23   5          9.71         13.52         4.68 o                         
   2  23   5         49.55         47.18        10.86 o                         
   3  23   5          9.24          5.04         8.29 o                         
  -4  24   5         39.56         42.74        10.43 o                         
  -3  24   5         13.85         15.13         7.44 o                         
  -2  24   5         33.44         22.74         7.86 o                         
  -1  24   5          1.31          0.86         3.78 o                         
   0  24   5         15.91         18.92         4.94 o                         
   1  24   5        151.95        142.58         9.16 o                         
   2  24   5         49.48         61.89        11.88 o                         
   3  24   5          9.60         17.61         9.32 o                         
  -4  25   5          3.67         -1.62         6.84 o                         
  -3  25   5          7.87         10.26         7.01 o                         
  -2  25   5         55.82         54.28         9.57 o                         
  -1  25   5         41.39         39.32         8.46 o                         
   0  25   5         57.46         65.02         6.99 o                         
   1  25   5         72.39         74.91         7.37 o                         
   2  25   5         19.96         21.80         9.49 o                         
   3  25   5         44.78         43.85        11.63 o                         
  -4  26   5         40.45         22.65         9.49 o                         
  -3  26   5         11.34         16.92         7.69 o                         
  -2  26   5         25.88         32.14         8.46 o                         
  -1  26   5         18.45         19.49         6.92 o                         
   0  26   5         62.11         70.44         7.22 o                         
   1  26   5         15.76         11.17         4.83 o                         
   2  26   5         24.13         30.00        10.43 o                         
   3  26   5         31.84         31.71        11.28 o                         
  -4  27   5         22.60         32.23        10.17 o                         
  -3  27   5         16.73          7.95         7.35 o                         
  -2  27   5         18.15         15.64         7.44 o                         
  -1  27   5         22.89         22.31         7.69 o                         
   0  27   5        123.16        127.45        18.93 o                         
   1  27   5         70.35         61.12        11.71 o                         
   2  27   5          2.56          0.26         7.95 o                         
  -4  28   5          2.02         -5.47         7.69 o                         
  -3  28   5         13.55         17.69         8.04 o                         
  -2  28   5          8.71         20.77         7.69 o                         
  -1  28   5         33.07         35.90         8.46 o                         
   0  28   5         98.91        103.64         8.54 o                         
   1  28   5         26.29         35.99        10.17 o                         
   2  28   5         42.22         35.39        11.03 o                         
  -4  29   5          8.90         12.31         8.46 o                         
  -3  29   5          7.86         12.39         7.69 o                         
  -2  29   5         11.86         11.63         6.58 o                         
  -1  29   5          5.81          6.07         5.56 o                         
   0  29   5         40.17         43.64         6.35 o                         
   1  29   5          8.71          7.78         8.29 o                         
   2  29   5          3.49          3.08         8.55 o                         
  -4  30   5         31.83         25.56         9.57 o                         
  -3  30   5         34.09         36.16         9.74 o                         
  -2  30   5          5.31          0.51         6.24 o                         
  -1  30   5         36.38         51.37         9.40 o                         
   0  30   5         73.59         87.75        14.19 o                         
   1  30   5         23.34         27.44         9.92 o                         
   2  30   5          1.03          6.50         8.38 o                         
  -3  31   5          6.11          7.09         7.52 o                         
  -2  31   5         24.22         22.91         8.38 o                         
  -1  31   5         28.72         43.25         8.98 o                         
   0  31   5          2.40          2.67         4.17 o                         
   1  31   5         24.34         30.09        10.26 o                         
   2  31   5         19.37         16.84         9.92 o                         
  -3  32   5         38.95         31.37         9.66 o                         
  -2  32   5          1.49          2.31         6.75 o                         
  -1  32   5         34.86         30.09         8.29 o                         
   0  32   5         11.51          6.92         6.07 o                         
   1  32   5         63.81         69.49        12.74 o                         
   2  32   5         24.80         18.81        10.60 o                         
  -3  33   5         31.29         38.04        10.26 o                         
  -2  33   5          6.94         13.85         7.35 o                         
  -1  33   5         18.81         36.50         8.72 o                         
   0  33   5         52.62         47.44         8.89 o                         
   1  33   5          5.38         12.48         9.23 o                         
   2  33   5          4.85          9.74        10.34 o                         
  -3  34   5          4.15          9.66         7.69 o                         
  -2  34   5          6.95          4.53         7.18 o                         
  -1  34   5         35.25         30.60         8.46 o                         
   0  34   5        115.39        118.65        12.57 o                         
   1  34   5         23.45         21.03        10.00 o                         
  -3  35   5         31.77         35.73        10.51 o                         
  -2  35   5         37.84         30.94         9.06 o                         
  -1  35   5         10.20          7.69         6.67 o                         
   0  35   5         11.90         16.58         6.92 o                         
   1  35   5         26.04         36.67        11.37 o                         
  -3  36   5         34.46         23.85         9.23 o                         
  -2  36   5          3.91         -5.64         5.81 o                         
  -1  36   5         15.04         15.22         6.92 o                         
   1  36   5         40.85         56.50        12.65 o                         
  -2  37   5         10.47         12.91         7.86 o                         
  -1  37   5          6.95          8.21         7.01 o                         
   1  37   5         53.66         39.15        11.63 o                         
  -2  38   5          0.51          9.06         7.78 o                         
  -1  38   5         24.17         32.05         9.23 o                         
  -2  39   5         23.79         25.73         9.83 o                         
  -1  39   5         20.32         19.40         8.29 o                         
  -1  40   5         12.71         12.22         7.44 o                         
  -1 -33   6          9.82          5.81         5.77 o                         
  -2 -32   6          4.00          5.64         5.52 o                         
  -1 -32   6         31.40         22.84         6.48 o                         
   0 -32   6          4.73          6.01         5.13 o                         
  -2 -31   6          7.00         10.83         5.58 o                         
  -1 -31   6          5.15          8.78         5.90 o                         
   0 -31   6         47.28         37.98         7.78 o                         
  -2 -30   6          2.52          6.11         5.34 o                         
  -1 -30   6         25.00         19.23        11.50 o                         
   0 -30   6        102.84         94.27        18.38 o                         
  -3 -29   6          9.83          0.47         5.05 o                         
  -2 -29   6         10.19          6.98         5.16 o                         
  -1 -29   6         29.47         26.81        13.25 o                         
   0 -29   6        120.35        117.88        14.19 o                         
   1 -29   6         27.76         15.30         6.07 o                         
  -3 -28   6          1.14         -4.39         4.39 o                         
  -2 -28   6          3.05          7.40         5.10 o                         
  -1 -28   6         80.62         71.87         9.79 o                         
   0 -28   6          4.76          7.93         5.37 o                         
   1 -28   6          5.24          5.10         5.41 o                         
  -3 -27   6          1.39         -0.74         4.98 o                         
  -2 -27   6         24.59         23.07         6.06 o                         
  -1 -27   6          6.07         11.51         5.50 o                         
   0 -27   6         29.41         30.39         7.27 o                         
   1 -27   6         18.65         15.59         8.85 o                         
  -3 -26   6          1.91         -3.24         4.39 o                         
  -2 -26   6          2.86          7.26         5.26 o                         
  -1 -26   6          5.92          7.40         6.15 o                         
   0 -26   6         46.72         40.31         9.70 o                         
   1 -26   6         20.35         25.45         6.40 o                         
  -3 -25   6          0.77         -3.62         7.52 o                         
  -2 -25   6          1.61          3.39         4.86 o                         
  -1 -25   6         17.86         12.98         5.46 o                         
   0 -25   6          2.26          8.33         5.22 o                         
   1 -25   6          1.31         -3.49         4.53 o                         
  -3 -24   6         21.06         19.97         5.62 o                         
  -2 -24   6          2.08          0.38         4.56 o                         
  -1 -24   6          3.06          3.23         4.62 o                         
   0 -24   6         30.11         20.22         5.89 o                         
   1 -24   6         18.11         23.76         6.25 o                         
  -4 -23   6         13.96         10.17         7.44 o                         
  -3 -23   6         24.08         25.82        10.21 o                         
  -2 -23   6         27.74         22.28         5.89 o                         
  -1 -23   6         72.97         65.43         7.82 o                         
   0 -23   6          2.28          1.35         4.56 o                         
   1 -23   6          3.68          2.03        11.84 o                         
   2 -23   6          4.87         12.98         5.77 o                         
  -4 -22   6          0.48          0.26         6.58 o                         
  -3 -22   6          4.26          4.20         4.64 o                         
  -2 -22   6         32.85         26.50         6.01 o                         
  -1 -22   6          7.61          8.41         5.01 o                         
   0 -22   6          6.32          3.38         6.11 o                         
   1 -22   6          0.74          1.37         4.70 o                         
   2 -22   6         33.14         23.28         6.51 o                         
  -4 -21   6          8.51          3.42         6.75 o                         
  -3 -21   6          1.12         -2.27         4.31 o                         
  -2 -21   6         18.80         20.09         5.44 o                         
  -1 -21   6         33.22         28.26         5.77 o                         
   0 -21   6          0.61          3.32         6.67 o                         
   1 -21   6          6.75         10.83         5.29 o                         
   2 -21   6          2.99          2.49         5.16 o                         
  -4 -20   6          9.65         14.10         6.92 o                         
  -3 -20   6          5.75          6.77         4.68 o                         
  -2 -20   6         13.56         14.66         5.09 o                         
  -1 -20   6          8.64          5.41         6.50 o                         
   0 -20   6          0.73         -0.15        10.00 o                         
   1 -20   6         18.59         13.31         5.03 o                         
   2 -20   6          4.50          8.63         5.34 o                         
  -4 -19   6         23.53         24.19         7.95 o                         
  -3 -19   6          5.91          7.15         4.65 o                         
  -2 -19   6          3.07          3.39         4.47 o                         
  -1 -19   6         14.54         13.76         5.11 o                         
   0 -19   6         14.40          3.74         4.77 o                         
   1 -19   6          5.23          6.49         4.83 o                         
   2 -19   6         26.48         18.34         6.50 o                         
  -4 -18   6         17.63         20.17         7.61 o                         
  -3 -18   6          3.38          5.19         4.70 o                         
  -2 -18   6          1.30         -3.55         3.55 o                         
  -1 -18   6         41.94         45.88        10.13 o                         
   0 -18   6          0.75          6.60         4.67 o                         
   1 -18   6          7.49          6.15         4.73 o                         
   2 -18   6         36.00         21.52         6.18 o                         
  -4 -17   6          4.73          9.66         7.27 o                         
  -3 -17   6         13.72         20.43         7.61 o                         
  -2 -17   6          1.06          2.66         4.44 o                         
  -1 -17   6         25.10         25.57         5.52 o                         
   0 -17   6         36.93         26.82         5.74 o                         
   1 -17   6          1.21          5.52         4.89 o                         
   2 -17   6          4.22          4.76         5.28 o                         
  -4 -16   6          2.50         -1.28         5.90 o                         
  -3 -16   6          1.04          7.86         6.67 o                         
  -2 -16   6         10.53          4.63         6.28 o                         
  -1 -16   6         48.56         25.52         5.62 o                         
   0 -16   6          0.39         10.33         4.82 o                         
   1 -16   6         76.76         55.74         7.46 o                         
   2 -16   6          0.12         -1.18         4.72 o                         
  -4 -15   6          1.42          3.68         6.41 o                         
  -3 -15   6         14.08         13.51         6.92 o                         
  -2 -15   6         18.87         16.29         5.11 o                         
  -1 -15   6         12.82         11.76         5.81 o                         
   0 -15   6         15.70         14.24         5.04 o                         
   1 -15   6         45.71         49.14        10.26 o                         
   2 -15   6         28.00         20.17         5.78 o                         
  -4 -14   6          4.97          6.15         6.58 o                         
  -3 -14   6          7.53         10.60         6.75 o                         
  -2 -14   6         18.03         15.11         4.91 o                         
  -1 -14   6          6.60         14.01         4.95 o                         
   0 -14   6         12.40         10.86         4.69 o                         
   1 -14   6         40.16         39.31         9.40 o                         
   2 -14   6          7.63          8.88         5.34 o                         
  -4 -13   6          3.07          8.12         6.50 o                         
  -3 -13   6         33.79         27.61         7.86 o                         
  -2 -13   6          5.08          3.81         4.25 o                         
  -1 -13   6         20.13         25.50         7.82 o                         
   0 -13   6          4.16          2.97         4.59 o                         
   1 -13   6          3.81          3.56         4.54 o                         
   2 -13   6          0.18          3.57         4.66 o                         
  -4 -12   6         29.80         27.18         7.86 o                         
  -3 -12   6          2.69          1.45         6.15 o                         
  -2 -12   6         14.38         13.03         5.68 o                         
  -1 -12   6         23.94         17.79         5.23 o                         
   0 -12   6         19.48         16.50         5.17 o                         
   1 -12   6          2.84         -3.73         6.45 o                         
   2 -12   6          8.38          5.03         4.78 o                         
  -4 -11   6         31.80         27.78         7.69 o                         
  -3 -11   6          0.33         -5.64         5.64 o                         
  -2 -11   6         31.95         18.44         5.08 o                         
  -1 -11   6         11.00          5.51         4.41 o                         
   0 -11   6         21.11         22.19         5.48 o                         
   1 -11   6          7.32          4.92         4.34 o                         
   2 -11   6          0.78         -1.11         4.47 o                         
   3 -11   6         22.09          9.49         9.40 o                         
  -4 -10   6          6.07         12.39         7.09 o                         
  -3 -10   6         15.17         14.70         7.01 o                         
  -2 -10   6          0.82          9.72         5.90 o                         
  -1 -10   6         27.78         22.79         5.35 o                         
   0 -10   6          6.66         11.28         7.22 o                         
   1 -10   6          7.66          2.10         9.92 o                         
   2 -10   6          2.44          3.28         4.58 o                         
   3 -10   6          5.91         10.00         9.49 o                         
  -4  -9   6          3.62          1.11         5.98 o                         
  -3  -9   6         21.42         22.22         7.61 o                         
  -2  -9   6         97.97         81.95         7.67 o                         
  -1  -9   6         32.11         24.92         5.50 o                         
   0  -9   6          7.64         -1.33         4.10 o                         
   1  -9   6          8.68          1.52         4.16 o                         
   2  -9   6          3.59          6.59         4.71 o                         
   3  -9   6          2.93          0.77         8.38 o                         
  -5  -8   6          2.48          4.36         6.92 o                         
  -4  -8   6         15.71          5.81         6.67 o                         
  -3  -8   6         30.10         23.34         7.52 o                         
  -2  -8   6          3.27         11.75         4.74 o                         
  -1  -8   6         12.90         16.70         4.93 o                         
   0  -8   6         21.73         23.45         5.61 o                         
   1  -8   6         15.99         14.38         5.81 o                         
   2  -8   6          2.93         -3.64         4.20 o                         
   3  -8   6          8.09         12.74         9.23 o                         
  -5  -7   6          3.43          2.65         7.01 o                         
  -4  -7   6         26.70         20.17         7.09 o                         
  -3  -7   6          7.11         20.77         7.27 o                         
  -2  -7   6         69.26         71.35        13.63 o                         
  -1  -7   6         53.51         49.15         7.91 o                         
   0  -7   6         10.78          7.92         4.62 o                         
   1  -7   6          6.70          5.20         4.41 o                         
   2  -7   6          8.59         11.05         5.13 o                         
   3  -7   6          3.63          6.67         8.98 o                         
  -5  -6   6          4.33         -0.77         6.33 o                         
  -4  -6   6         20.28         16.41         7.09 o                         
  -3  -6   6         59.03         51.37         8.89 o                         
  -2  -6   6         16.25         13.82         4.86 o                         
  -1  -6   6          6.95         10.30         6.33 o                         
   0  -6   6         10.36         20.28         5.30 o                         
   1  -6   6          0.89          5.05         4.45 o                         
   2  -6   6          6.52          9.49         4.76 o                         
   3  -6   6          3.45          0.43         8.80 o                         
  -5  -5   6         13.30         21.63         8.04 o                         
  -4  -5   6          3.20          0.60         6.15 o                         
  -3  -5   6         25.78         18.89         7.01 o                         
  -2  -5   6         35.98         28.72         5.30 o                         
  -1  -5   6         98.63        103.02         8.16 o                         
   0  -5   6         96.86         89.22         9.92 o                         
   1  -5   6         46.01         40.73        11.33 o                         
   2  -5   6          2.41          1.09         4.57 o                         
   3  -5   6          8.91          7.01         8.80 o                         
  -5  -4   6          1.89         -1.03         6.67 o                         
  -4  -4   6         44.86         38.04         8.72 o                         
  -3  -4   6          5.52         10.94         6.75 o                         
  -2  -4   6          6.07         11.72         4.62 o                         
  -1  -4   6         71.78         78.06         9.15 o                         
   0  -4   6         27.67         41.21        10.47 o                         
   1  -4   6         11.23         14.92         5.05 o                         
   2  -4   6          1.14         10.23         7.65 o                         
   3  -4   6         26.71         23.85        10.26 o                         
  -5  -3   6          7.52         14.53         7.61 o                         
  -4  -3   6          5.91         13.76         7.09 o                         
  -3  -3   6          3.80          4.19         6.50 o                         
  -2  -3   6         98.74         97.62         7.95 o                         
  -1  -3   6        124.32        131.28        11.33 o                         
   0  -3   6         37.03         49.96         6.56 o                         
   1  -3   6         54.75         52.24         6.84 o                         
   2  -3   6         16.42         15.85         7.35 o                         
   3  -3   6         17.75         11.88         9.40 o                         
  -5  -2   6         23.69         21.11         8.29 o                         
  -4  -2   6         38.73         46.67         9.32 o                         
  -3  -2   6         49.44         52.23         9.15 o                         
  -2  -2   6         60.08         79.12        11.80 o                         
  -1  -2   6        102.00         92.24        12.52 o                         
   0  -2   6         62.62         62.89         9.06 o                         
   1  -2   6         11.37         21.60         5.60 o                         
   2  -2   6          2.04          7.50         4.87 o                         
   3  -2   6          2.01          6.50         9.23 o                         
  -5  -1   6         17.10         34.62         8.89 o                         
  -4  -1   6         42.67         43.85         8.89 o                         
  -3  -1   6         85.67         76.93        10.17 o                         
  -2  -1   6        190.63        192.01        10.13 o                         
  -1  -1   6         21.14         38.62         5.85 o                         
   0  -1   6         62.17         77.35         7.57 o                         
   1  -1   6         10.39         19.21         6.24 o                         
   2  -1   6         12.69         13.86         5.81 o                         
   3  -1   6         12.16          8.63         9.40 o                         
  -5   0   6         14.11         16.92         7.69 o                         
  -4   0   6         10.34          6.07         6.84 o                         
  -3   0   6         11.41         23.08         7.44 o                         
  -2   0   6         75.65         89.25         7.74 o                         
  -1   0   6         17.48         28.64         5.52 o                         
   0   0   6         50.17         54.73         9.92 o                         
   1   0   6        195.73        173.62        16.20 o                         
   2   0   6         13.25          5.91         4.34 o                         
   3   0   6          0.01          0.43         8.55 o                         
  -5   1   6         16.99         33.76         9.06 o                         
  -4   1   6         42.73         30.52         8.72 o                         
  -3   1   6         85.73         78.13        10.60 o                         
  -2   1   6        190.98        194.73         9.88 o                         
  -1   1   6         21.18         29.78         5.68 o                         
   0   1   6         62.14         61.79         7.12 o                         
   1   1   6         10.46         25.35         5.50 o                         
   2   1   6         12.70         16.59         9.49 o                         
   3   1   6         12.14          5.30         8.80 o                         
  -5   2   6         23.65         34.36         8.63 o                         
  -4   2   6         38.72         29.40         8.38 o                         
  -3   2   6         49.46         54.71         9.32 o                         
  -2   2   6         60.15         64.26         6.83 o                         
  -1   2   6        101.63        101.97        19.79 o                         
   0   2   6         62.92         57.06         6.87 o                         
   1   2   6         11.42         19.57         5.14 o                         
   2   2   6          2.05          2.58         5.86 o                         
   3   2   6          2.01          1.11         8.55 o                         
  -5   3   6          7.59          7.01         7.69 o                         
  -4   3   6          5.92         25.90         8.04 o                         
  -3   3   6          3.82         -4.19         5.64 o                         
  -2   3   6         98.39         94.13        12.22 o                         
  -1   3   6        124.40        139.29         8.93 o                         
   0   3   6         37.04         40.11        10.21 o                         
   1   3   6         54.62         47.95         6.59 o                         
   2   3   6         16.45         11.26         4.90 o                         
   3   3   6         17.74          1.20         9.23 o                         
  -5   4   6          1.90          3.93         7.61 o                         
  -4   4   6         44.81         51.12         9.74 o                         
  -3   4   6          5.49          9.32         7.01 o                         
  -2   4   6          6.05          9.56         6.41 o                         
  -1   4   6         72.29         70.31         7.07 o                         
   0   4   6         27.74         34.55         7.52 o                         
   1   4   6         11.33         18.84         4.93 o                         
   2   4   6          1.16          7.23         4.41 o                         
   3   4   6         26.72         19.40         9.83 o                         
  -5   5   6         13.29          0.94         7.52 o                         
  -4   5   6          3.22         10.09         7.27 o                         
  -3   5   6         25.80         17.61         7.86 o                         
  -2   5   6         35.92         31.46         6.15 o                         
  -1   5   6         98.28        103.22         8.12 o                         
   0   5   6         96.84        101.05        17.65 o                         
   1   5   6         46.01         40.01         6.18 o                         
   2   5   6          2.42          9.82         4.35 o                         
   3   5   6          8.90         10.86         8.89 o                         
  -5   6   6          4.31         -1.03         7.78 o                         
  -4   6   6         20.36         17.01         7.95 o                         
  -3   6   6         59.08         48.04         9.23 o                         
  -2   6   6         16.25         12.03         4.41 o                         
  -1   6   6          6.89         12.06         6.11 o                         
   0   6   6         10.38         18.32         5.64 o                         
   1   6   6          0.86          2.60         3.93 o                         
   2   6   6          6.50         -1.72         3.89 o                         
   3   6   6          3.46          5.90         7.95 o                         
  -5   7   6          3.40          4.44         7.61 o                         
  -4   7   6         26.67         24.02         8.46 o                         
  -3   7   6          7.12         13.68         7.01 o                         
  -2   7   6         69.21         65.99         9.92 o                         
  -1   7   6         53.44         45.03         6.37 o                         
   0   7   6         10.71         20.26         6.28 o                         
   1   7   6          6.69          8.96         6.07 o                         
   2   7   6          8.64         10.77         8.04 o                         
   3   7   6          3.61          8.55         8.46 o                         
  -5   8   6          2.48          2.05         6.58 o                         
  -4   8   6         15.77         18.81         8.12 o                         
  -3   8   6         30.12         28.12         8.04 o                         
  -2   8   6          3.28          8.63         6.15 o                         
  -1   8   6         13.05         10.44         4.74 o                         
   0   8   6         21.67         23.41         5.43 o                         
   1   8   6         16.08         10.18         4.59 o                         
   2   8   6          2.98          1.62         8.21 o                         
   3   8   6          8.09          8.21         8.29 o                         
  -4   9   6          3.59         -0.17         7.09 o                         
  -3   9   6         21.49          5.30         6.07 o                         
  -2   9   6         97.90         82.23        10.60 o                         
  -1   9   6         32.26         27.36         5.65 o                         
   0   9   6          7.63         11.84         4.89 o                         
   1   9   6          8.75          9.54         4.70 o                         
   2   9   6          3.58         -6.33         6.33 o                         
   3   9   6          2.94         10.86         8.55 o                         
  -4  10   6          6.11          7.86         7.44 o                         
  -3  10   6         15.20         13.25         7.27 o                         
  -2  10   6          0.81          9.23         6.24 o                         
  -1  10   6         27.88         28.81         5.59 o                         
   0  10   6          6.76         15.83         5.18 o                         
   1  10   6          7.65         15.00         5.17 o                         
   2  10   6          2.43         -3.85         7.44 o                         
   3  10   6          5.88          4.02         7.86 o                         
  -4  11   6         31.75         28.89         9.15 o                         
  -3  11   6          0.34          1.28         5.56 o                         
  -2  11   6         31.90         21.97         7.01 o                         
  -1  11   6         10.94         14.37         6.67 o                         
   0  11   6         21.15         14.86         4.92 o                         
   1  11   6          7.35          4.12         4.27 o                         
   2  11   6          0.79          7.44         8.12 o                         
   3  11   6         22.16         21.11         9.23 o                         
  -4  12   6         29.82         22.65         8.46 o                         
  -3  12   6          2.68          3.50         6.41 o                         
  -2  12   6         14.45         10.43         6.50 o                         
  -1  12   6         23.96         28.69         8.72 o                         
   0  12   6         19.29         17.73         5.02 o                         
   1  12   6          2.80          1.41         4.00 o                         
   2  12   6          8.39         23.51         9.40 o                         
  -4  13   6          3.07          6.24         7.35 o                         
  -3  13   6         33.76         39.41         9.06 o                         
  -2  13   6          5.08          6.75         6.07 o                         
  -1  13   6         20.08         24.68         5.38 o                         
   0  13   6          4.18          6.02         4.38 o                         
   1  13   6          3.76          2.45         4.17 o                         
   2  13   6          0.19         12.22         8.89 o                         
  -4  14   6          5.02          8.89         7.44 o                         
  -3  14   6          7.58          4.10         6.15 o                         
  -2  14   6         17.99         21.28         7.52 o                         
  -1  14   6          6.53          1.06         3.90 o                         
   0  14   6         12.45         14.24         4.86 o                         
   1  14   6         39.98         36.01         6.18 o                         
   2  14   6          7.62         -1.80         7.69 o                         
  -4  15   6          1.42          1.45         7.09 o                         
  -3  15   6         14.06         15.81         7.61 o                         
  -2  15   6         18.74         30.69         7.86 o                         
  -1  15   6         12.82         13.41         5.68 o                         
   0  15   6         15.71         12.83         6.28 o                         
   1  15   6         45.82         53.98         6.80 o                         
   2  15   6         27.99         25.05         9.66 o                         
  -4  16   6          2.51         -2.91         7.35 o                         
  -3  16   6          1.05          3.25         6.24 o                         
  -2  16   6         10.45          7.01         6.84 o                         
  -1  16   6         48.51         49.32         6.38 o                         
   0  16   6          0.39          5.10         5.51 o                         
   1  16   6         76.93         74.16         7.68 o                         
   2  16   6          0.12          4.53         7.78 o                         
  -4  17   6          4.75          2.39         7.01 o                         
  -3  17   6         13.73         28.46         8.89 o                         
  -2  17   6          1.07          1.45         5.90 o                         
  -1  17   6         25.16         32.91         5.95 o                         
   0  17   6         36.96         24.26        10.90 o                         
   1  17   6          1.19          3.50         4.35 o                         
   2  17   6          4.23         13.08         9.06 o                         
  -4  18   6         17.54         14.62         8.38 o                         
  -3  18   6          3.36          7.95         7.52 o                         
  -2  18   6          1.30          6.07         6.50 o                         
  -1  18   6         41.99         53.49         7.95 o                         
   0  18   6          0.73          4.12         4.35 o                         
   1  18   6          7.45         11.62         5.36 o                         
   2  18   6         36.10         31.63        10.26 o                         
  -4  19   6         23.59         23.16         8.98 o
[truncated: 23,005 more chars]
