# Supplementary material for: Crystal structure of dimethyl N,N′-[(ethyne-1,2-di­yl)bis­(1,4-phenyl­enecarbon­yl)]bis­(l-alaninate)
Source: Acta Crystallogr E Crystallogr Commun. 2019 May 10;75(Pt 6):751–4. doi: 10.1107/S2056989019005826 (PMC6658949; doi:10.1107/S2056989019005826)
Supplement: Supplementary file 3 [file e-75-00751-Isup3.cml]

<?xml version="1.0" ?>
<cml>
<molecule id="m1">
  <atomArray>
    <atom id="a1" elementType="C"
          x2="-3.9209028414821896" y2="1.0379836126701298" />
    <atom id="a2" elementType="C"
          x2="-5.254581963310225" y2="1.8079836126701365" />
    <atom id="a3" elementType="C"
          x2="-5.254581963310219" y2="3.347983612670137" />
    <atom id="a4" elementType="C"
          x2="-3.9209028414821807" y2="4.117983612670131" />
    <atom id="a5" elementType="C"
          x2="-2.5872237196541477" y2="3.3479836126701263" />
    <atom id="a6" elementType="C"
          x2="-2.587223719654152" y2="1.8079836126701267" />
    <atom id="a7" elementType="C"
          x2="2.7474927676579854" y2="-2.8120163873298845" />
    <atom id="a8" elementType="C"
          x2="1.413813645829947" y2="-2.0420163873298813" />
    <atom id="a9" elementType="C"
          x2="1.4138136458299495" y2="-0.5020163873298813" />
    <atom id="a10" elementType="C"
          x2="2.7474927676579863" y2="0.26798361267011694" />
    <atom id="a11" elementType="C"
          x2="4.081171889486021" y2="-0.5020163873298844" />
    <atom id="a12" elementType="C"
          x2="4.08117188948602" y2="-2.0420163873298844" />
    <atom id="a13" elementType="C"
          x2="-1.2535445978261184" y2="1.0379836126701236" />
    <atom id="a14" elementType="C"
          x2="0.08013452400191512" y2="0.2679836126701214" />
    <atom id="a15" elementType="C"
          x2="-6.588261085138252" y2="4.117983612670141" />
    <atom id="a16" elementType="O"
          x2="-7.92194020696629" y2="3.3479836126701468" />
    <atom id="a17" elementType="N"
          x2="-6.588261085138245" y2="5.657983612670141" />
    <atom id="a18" elementType="C"
          x2="-7.921940206966277" y2="6.427983612670147" />
    <atom id="a19" elementType="C"
          x2="-9.255619328794317" y2="5.657983612670153" />
    <atom id="a20" elementType="C"
          x2="-7.921940206966272" y2="7.967983612670146" />
    <atom id="a21" elementType="O"
          x2="-6.588261085138233" y2="8.737983612670142" />
    <atom id="a22" elementType="O"
          x2="-9.255619328794305" y2="8.737983612670151" />
    <atom id="a23" elementType="C"
          x2="-9.2556193287943" y2="10.27798361267015" />
    <atom id="a24" elementType="C"
          x2="5.414851011314056" y2="-2.8120163873298845" />
    <atom id="a25" elementType="O"
          x2="5.414851011314055" y2="-4.3520163873298845" />
    <atom id="a26" elementType="N"
          x2="6.748530133142091" y2="-2.0420163873298844" />
    <atom id="a27" elementType="C"
          x2="8.082209254970126" y2="-2.8120163873298845" />
    <atom id="a28" elementType="C"
          x2="8.082209254970126" y2="-4.3520163873298845" />
    <atom id="a29" elementType="C"
          x2="9.415888376798161" y2="-2.0420163873298844" />
    <atom id="a30" elementType="O"
          x2="9.41588837679816" y2="-0.5020163873298844" />
    <atom id="a31" elementType="O"
          x2="10.749567498626197" y2="-2.8120163873298845" />
    <atom id="a32" elementType="C"
          x2="12.083246620454233" y2="-2.042016387329884" />
  </atomArray>
  <bondArray>
    <bond atomRefs2="a1 a2" order="1" />
    <bond atomRefs2="a1 a6" order="2" />
    <bond atomRefs2="a2 a3" order="2" />
    <bond atomRefs2="a3 a4" order="1" />
    <bond atomRefs2="a4 a5" order="2" />
    <bond atomRefs2="a5 a6" order="1" />
    <bond atomRefs2="a7 a8" order="1" />
    <bond atomRefs2="a7 a12" order="2" />
    <bond atomRefs2="a8 a9" order="2" />
    <bond atomRefs2="a9 a10" order="1" />
    <bond atomRefs2="a10 a11" order="2" />
    <bond atomRefs2="a11 a12" order="1" />
    <bond atomRefs2="a6 a13" order="1" />
    <bond atomRefs2="a13 a14" order="3" />
    <bond atomRefs2="a14 a9" order="1" />
    <bond atomRefs2="a3 a15" order="1" />
    <bond atomRefs2="a15 a16" order="2" />
    <bond atomRefs2="a15 a17" order="1" />
    <bond atomRefs2="a17 a18" order="1" />
    <bond atomRefs2="a18 a19" order="1" />
    <bond atomRefs2="a18 a20" order="1" />
    <bond atomRefs2="a20 a21" order="2" />
    <bond atomRefs2="a20 a22" order="1" />
    <bond atomRefs2="a22 a23" order="1" />
    <bond atomRefs2="a12 a24" order="1" />
    <bond atomRefs2="a24 a25" order="2" />
    <bond atomRefs2="a24 a26" order="1" />
    <bond atomRefs2="a26 a27" order="1" />
    <bond atomRefs2="a27 a28" order="1" />
    <bond atomRefs2="a27 a29" order="1" />
    <bond atomRefs2="a29 a30" order="2" />
    <bond atomRefs2="a29 a31" order="1" />
    <bond atomRefs2="a31 a32" order="1" />
  </bondArray>
</molecule>
</cml>
